# Supplementary material for: MtING2 encodes an ING domain PHD finger protein which affects Medicago growth, flowering, global patterns of H3K4me3, and gene expression
Source: Plant J. 2022 Oct 17;112(4):1029–50. doi: 10.1111/tpj.15994 (PMC9828230; doi:10.1111/tpj.15994)
Supplement: Supplementary file 9 — Table S1. List of primers and guides. [file TPJ-112-1029-s004.xlsx]

## Sheet: ING2
Table S1. List of primers and guides
Gene	Purpose	Primer ID	Sequence
MtING2	Tnt1 line genotyping and expression	1F in Fig. 1A	AATTGCACGCACTGGAGTCT
		2R in Fig. 1A	TCATCGAGTTCACGAACGGT
	Genotyping and cDNA amplification of Crispr-Cas9-gene edited lines	3F in Fig. 2A	TCGATCCACCTTCGCTTCCT
		3R in Fig. 2A	TCATTGACATTGTGGTAGTAATC
		4R in Fig. 2A	TCCCACGTGTATTTTCTGGTC
MtING1	Genotyping and cDNA amplification of Crispr-Cas9-gene edited lines	1F in Fig. S3A	CACGCCTTCAAACGAAACG
		1R in Fig. S3A	AGACCGAACTCCTCGCCTAATA
		2R in Fig. S3A	AGAATACAAAGGGGAATGGAATCC
		2F in Fig. S3A	ACAGAAGCTCTAGCCACATC
		3R in Fig. S3A	GAATTACACTGAACAAGTCTAACATTG
Tnt1	Tnt1 line genotyping	F	ACAGTGCTACCTCCTCTGGATG
		R	CAGTGAACGAGCAGAACCTGTG
35S-F	genotyping	F	CACTGACGTAAGGGATGACG
Cas9	Genotyping and validation of transformations	F	CCTGGCCCACATGATCAAGT
		R	ATCCGCTCGATGAAGCTCTG
G775 primer	First strand cDNA synthesis	F	GACTCGAGTCGACATCGA(T)17
FTa1	expression	F	GTAGCAGTAGGAATCCACTAGC
		R	ACACTCACTCTCGGTTGATTTCC
FTa2	expression	F	AAGTGGTAGCAGACCGAATC
		R	CACCACCATTGGTAACAGTC
FTb1	expression	F	ATGAACCCTCTTGTGGTCTG
		R	TGGATTGACTATTTGGGAAG
FTb2	expression	F	ACAAATCCTCTTGTTGTTGG
		R	TGAGTTGATTATTTGAGAGG
FTc	expression	F	GTTATGGTGGACGCAGATGC
		R	CAAATCGATGAATCCCTGCT
Medtr7g037720 (HYP)	expression	F	TGAACCAACTCGTAGGGTGA
		R	ACATCACGGTCGGTTTCAAG
Medtr1g112830 (ZF-like)	expression	F	ATTGGCTACGGTTCAATCAC
		R	AACCTTCTCCATGACCTTGA
Medtr5g076960 (MYB-like)	expression	F	AACTGAATGCCGGTTCAACT
		R	AAGGTGATTCTTCTGCTGCT
Medtr4g061360 (PRR37a-like)	expression	F	AAGTTTTGCTGGTGGACGATG
		R	AGGACTTTCCACGCTTGAAGA
FULa	expression	F	GGCCCAACTTGAGCAGCAAAATGAGG
		R	TGGGCGTTGCCATGGGTTTGAC
FULb	expression	F	AGAGCACGCAAAACTCAAGGCT
		R	AGCTCTTTGAGACCTAAACCATCCAA
FULc	expression	F	AGGGCAAGGACATTGCAGGAGCA
		R	TGGTGGTAGCACCTCTGGCTGACAA
SOC1a	expression	F	GCGTTGTTCGAGCAAGAAAGAATCAGGC
		R	GGGGCTGCTTAGAGAGCCTGGCATTT
SOC1b	expression	F	TCCAGAAACAAGATCAAGGCGCA
		R	TGATGAGACATTTGCCTCACCCTT
SOC1c	expression	F	TGCCATGCTCGCAGAGAAGT
		R	TCAGTTTCCACATCTGAACTTGGACT
PIM	expression	F	GCACAATGGGAGCACCCAAACCA
		R	GCTTCCTCACGGTAATTGCCACCCA
Medtr5g046790 (AP1b)	expression	F	TCCCCTTCTTCCCGGTTTGA
		R	TTTCCAGGGTCAGGTCCAGC
Medtr5g066180 (SVP-like)	expression	F	GGTCAGCAGTCCCACCACAT
		R	TCATCCCCCTTAGTTGTTGGGT
Medtr0020s0120 (BFT)	expression	F	GGCCATTGGAACCACTTTCTGTG
		R	CCATTTGCAACTTGCTTGGTGGA
Medtr1g060190 (TFL1c)	expression	F	ACACACGTGCCTTTTCTGCT
		R	AGGAGCCGTTGCCCTTCTT
PP2A	expression	F	GTGTTTTGCTTCCGCCGTT
		R	CCAAATCTTGCTCCCTCATCTG
Medtr3g095530 (Actin)	ChIP-qPCR	F	CCTCATAGATTGGCACAGTGTGACTC
	ChIP-qPCR	R	CATACTTTTTGTCATTCCATTATTCTGTCCCTC
Medtr2g022520 (aluminium induced protein)	ChIP-qPCR	F	AGTAGCTCAGTGGTGTCTCCTCC
	ChIP-qPCR	R	CTGCACATCCTCCCCAACCTG
Medtr3g070230 (HSPRO2-like)	ChIP-qPCR	F	CTTATCTTGCTTTCACCGCTGCTGAG
	ChIP-qPCR	R	CACGAACAGTAGGGAATGGAGCCG
Medtr1g007670 (ATXR6-like)	ChIP-qPCR	F	CAATCCACGACCTTCAACAACAACG
		R	GGATAGGAGTGAGGCAGAAGAGATG
Medtr1g008170 (nuclear movment)	ChIP-qPCR	F	GCCTTCTCATCAATCTTCTCGGTCAC
		R	GAGAAGGTGGTTTTGTCTGCTGTTCG
Medtr1g008195 (BOBBER1)	ChIP-qPCR	F	GCTGCGAAGGTGAAGAAAGCCAAG
		R	CCCATCCTTCTTCTCCGTCCCA
Medtr5g007460 (geraniol hydroxylase)	ChIP-qPCR	F	CCGACTTGGCCAAAGAGATACTCC
		R	CAAAGAGGCGAAAGAGGGAGGAATC
Medtr3g028210 (anthocyanin acyltransferase)	ChIP-qPCR	F	CGTTCCCTCGCTTGATCTAACCG
		R	GGGTGGAATTCATTAACATCTCTTGAG
Medtr5g082570 (SSRP1)	ChIP-qPCR	F	GGGATTAGCGATGAATAAAGAGAAAG
		R	CATCTCTTCAACAATATCACCCTCG
Medtr3g089140 (SWI/SFN12)	ChIP-qPCR	F	CGCCGAGAAGCAGGAGTCAATTC
		R	CTAATGTTGTATCGACTCCGGCTACC
MtING2	gene editing of ING2	g1	TCGTTCATCGAGTTCACGAA
		g2	TCTTCTCATGGCTCTAAGAA
		g3	TTCTTTTCGCATTTTCTCAA
		g4	CCTCATCAAGTCGTTTTACA
		g5	TCCACCAGGAAGCCATAAGA
		g6	TTGGCCTAACACAAGAGACA
		g7	ACACAAGAGACAAGGTTCAA
MtING1	gene editing of ING1	g1	GACCTAGATAAAAGTTTACA
		g2	AATACAAAATCTGGAAAAGA
		g3	CCAAGTTAGCTATGGAGAAA
		g4	AATTACAGTGCAAAATAGAG
		g5	GGCTTGAAAGAACAACCAAA
		g6	AAGAACAACCAAAAGGAAAA
