# Supplementary material for: MtING2 encodes an ING domain PHD finger protein which affects Medicago growth, flowering, global patterns of H3K4me3, and gene expression
Source: Plant J. 2022 Oct 17;112(4):1029–50. doi: 10.1111/tpj.15994 (PMC9828230; doi:10.1111/tpj.15994)
Supplement: Supplementary file 10 — Table S2. Description of Mting1 and Mting2 gene‐edited lines. [file TPJ-112-1029-s013.xlsx]

## Sheet: Sheet1
Mting line	g1	g2	g3	g4	g5	g6	g7	predicted protein length (aa)	phenotype
ing1-1		∆2192-4070			∆4111		NA	172	WT like
		K140Rfs173*			P228Qfs272*
ing1-2	unknown structural variation						NA	NA	WT like
ing1-3				∆4068, ∆4070	∆4111		NA	213	WT like
				I214*	P228Qfs272*
ing1-4					∆4108-4111		NA	270	WT like
					P228Kfs271*
ing1-5				∆4068-4069	∆4111		NA	246	WT like
				I214Rfs247*	P228Qfs272*
ing1-6	∆206-210						NA	32	WT like
	K30Nfs33*
ing1-7	∆171-211		∆3943-3944	.+Q4071		∆4117	NA	83	WT like
	K21Ifs84*		E203Nfs207*	E215*		G230Efs271*
ing1-8	∆164-220			∆4069-4070	∆4109-4110		NA	233	WT like
	∆L11-D34			I214Rfs252*	Q227Hfs252*
ing1-9	∆203-209			∆4069-4103, A4105G		sub 4119-4127	NA	94	WT like
	K29Yfs95*			I214Rfs241*		K231Qfs254*
ing1-10				∆4069-4116			NA	231	WT like
				∆E215-G230
ing1-11	∆254						NA	96	WT like
	L32Yfs97*
ing1-12				∆4064-4071		∆4116-4119	NA	211	WT like
				C212*		G230Nfs270*
ing2-2	∆168-231	Δ441-1741				Δ2121-2124		44	ing2
	∆Y16-Q39	∆G176-H188fs199*				∆Q243-E244fs264*
ing2-3						A1926G, A1927T, ∆1929-2128, G2131T		244	ing2
						sub S216-Q263, 245*
ing2-4	∆209-506				inversion 1740-2125			38	ing2
	∆E33-I80fs39*				H188Lfs224*
ing2-5	∆179-230	∆428-467, A470G, A473G, T476G	∆506-511		Δ1736-1741, T1758G	+2126G		34	ing2
	∆Y16-Q39	F55Mfs59*	∆E81-K82		ΔS187-H188, I194S	T245Dfs270*
ing2-6	∆206-211	∆445-452			+1744A	+2126G		58	ing2
	∆R32-E33	K61*			K190Efs199*	T245Dfs270*
ing2-7	∆179-230	∆443-446			∆1743	∆2121-2124		46	ing2
	∆Y16-Q39	S60Rfs47*			K189Rfs193*	Q243Rfs276*
ing2-8	∆209-214	Δ447			Δ1739-1742	Δ2124-2128		69	ing2
	∆E33-L34	K61Rfs70*			H188Rfs192*	T245Vfs271*
ing2-9		Δ445-456			Δ1742-1744	+2126G		269	partial ing2
		ΔK61-N64			ΔK189	T245Dfs270*
ing2-10	unknown structural variation							NA	ing2
ing2-11		∆443-448			Δ1740-1741		+2127A T245Nfs276*	195	WT like
		∆S60-K61			H188Qfs196*
ing2-12		∆448-468			Δ1741-1743	Δ2124-2130, +2134G		253	WT like
		∆K61-Y67			H188Q ΔK189	E244G, ΔT245-R246, F247C
ing2-13					Δ1743	+2126G		192	WT like
					K189Rfs193*	T245Dfs270*
ing2-14		∆443-448			Δ1736-1741	sub 2085-2108, ∆2109-2166, T2169A		231	WT like
		∆S60-K61			ΔS187-H188	sub G231-Q263, 232*
ing2-15		∆446-448			∆1735-1740	∆2084-2141		253	WT like
		∆K61			∆S187-H188	E232Gfs254*
ing2-16		∆443-448			∆1740-1741	∆2031-2152		195	WT like
		∆S60-K61			H188Qfs196*	sub C228-C253, 240*
ing2-17						+2126G		269	WT like
						T245Dfs270*
ing2-18					∆1739-1742	∆2117-2125		191	WT like
					H188Rfs192*	∆T242-E244
