# Supplementary material for: MtING2 encodes an ING domain PHD finger protein which affects Medicago growth, flowering, global patterns of H3K4me3, and gene expression
Source: Plant J. 2022 Oct 17;112(4):1029–50. doi: 10.1111/tpj.15994 (PMC9828230; doi:10.1111/tpj.15994)
Supplement: Supplementary file 11 — Table S3. DEGs in apex or leaf of wild type R108 and the Mting2‐1 mutant, shortlist of candidate DEGs, and comparison of DEGs with those from other late‐flowering mutants. [file TPJ-112-1029-s008.xlsx]

## Sheet: Table S3A
Table S3A. Total differentially expressed genes (DEGs) in the apex of Mting2-1 mutant compared to wild type R108. Genes were selected based on the cut-off of log2 fold-change ≥ 1 or ≤ -1 and adjusted p-value ≤0.05.
Gene ID	baseMean	WT rep 1	WT rep 2	WT rep 3	Mting2-1 rep 1	Mting2-1 rep 2	Mting2-1 rep 3	log2FoldChange	pvalue	padj	Description
Medtr7g037720	308.416	460.57	453.564	455.601	1.59963	0	0	-9.53547	5.98e-20	2.79e-17	hypothetical protein
Medtr2g041390	49.3913	0	55.6059	66.4108	0	0	0	-7.91879	0.000785195	0.00755633	frigida interacting protein
Medtr3g033150	14.423	29.3303	13.8067	46.2683	0	0	0	-7.47082	7.48e-06	0.000172049	RNA polymerase sigma factor
Medtr1g038990	4.09562	13.966	9.90208	10.671	0	0	0	-6.09992	6.11e-05	0.00100846	AT hook motif DNA-binding family protein
Medtr5g046790	7.23008	5.29253	15.8745	4.84016	0	0	0	-5.68319	5.84e-05	0.000970121	MADS-box transcription factor
Medtr5g020860	15.8057	25.3031	30.1699	33.6396	0.751693	1.02383	0	-5.60291	1.25e-06	3.8e-05	hypothetical protein
Medtr8g031650	3.5289	0	11.908	10.7827	0	0	0	-5.48882	0.00933457	0.0495677	NAD(P)-binding rossmann-fold protein
Medtr4g066100	3.46432	9.07745	4.9516	6.84611	0	0	0	-5.37506	0.000208104	0.00268808	Clavata3/ESR (CLE) gene family member
Medtr6g042220	8.6907	0	8.29942	11.3789	0	0	0	-5.27505	0.0016729	0.0135383	NAD(P)H-quinone oxidoreductase subunit 6
Medtr3g058210	18.4682	13.0575	15.8401	5.89361	0	0	1.05431	-5.14617	5.58e-05	0.000934231	cytochrome P450 family 71 protein
Medtr4g025970	3.30855	5.22602	8.03328	3.99896	0	0	0	-5.09592	0.000627294	0.00638637	cytochrome P450 family 71 protein
Medtr8g005710	2.54691	0.86607	5.94217	6.8361	0	0	0	-4.75126	0.00733938	0.0416138	subtilisin-like serine protease
Medtr4g079340	2.25141	4.48937	5.91605	2.90416	0	0	0	-4.72217	0.00283869	0.0202723	hypothetical protein
Medtr3g072980	7.60609	4.3653	1.99027	6.87225	0	0	0	-4.71443	0.0059049	0.0354041	3-ketoacyl-CoA synthase-like protein
Medtr6g016050	9.03948	2.6097	2.00198	7.89354	0	0	0	-4.62659	0.00175906	0.0140772	LRR receptor-like kinase family protein
Medtr7g085610	4.35839	10.633	5.7734	5.70166	0	1.10746	0	-4.43003	0.0028078	0.0201003	methyltransferase-like protein
Medtr1g115520	5.373	2.65741	7.83646	8.64989	0	1.04077	0	-4.24352	0.00425588	0.0276341	hypothetical protein
Medtr1g106600	13.5321	9.61323	23.8546	18.5595	0	0	3.14971	-4.18828	0.00022709	0.00288983	Myb/SANT-like DNA-binding domain protein
Medtr7g077215	628.426	514.423	609.716	788.618	54.0592	34.5137	20.7297	-4.10852	7.95e-34	1.32e-30	Bowman birk trypsin inhibitor
Medtr7g089780	27.4515	141.41	32.8242	52.6779	8.34242	1.9272	5.21403	-3.85116	3.69e-07	1.34e-05	family 31 glycosyl hydrolase, alpha-glucosidase
Medtr7g093010	62.8553	238.043	102.204	102.333	27.4841	3.90168	2.08966	-3.69459	4.51e-06	0.000111928	myb-like DNA-binding domain, shaqkyf class protein
Medtr1g029340	6.53348	6.27406	7.7703	7.67312	1.64859	0	0	-3.55809	0.00335913	0.0230488	transmembrane protein, putative
Medtr5g012400	20.7335	17.7538	21.6582	28.051	0	0	6.48683	-3.47927	0.00143111	0.012066	hypothetical protein
Medtr3g090110	6.23831	8.81489	7.71129	11.4286	0.798336	0	2.22327	-3.28845	0.00192681	0.0151151	stearoyl-acyl-carrier desaturase
Medtr7g059010	90.1257	275.646	152.746	173.488	34.034	17.6511	9.32881	-3.27812	3.58e-13	5.46e-11	male sterility MS5 family protein
Medtr1g006990	10.4081	15.6144	22.8363	17.5736	3.80503	0.964158	1.04385	-3.18923	0.000172929	0.00233577	subtilisin-like serine endopeptidase family protein
Medtr5g055060	12.8228	28.6245	21.5111	15.3752	3.05349	2.99595	1.05886	-3.16967	6.7e-06	0.000156018	transmembrane protein, putative
Medtr2g016330	7.51666	23.5374	8.84853	11.5665	3.06582	0.992625	1.05517	-3.04188	0.0010017	0.00918159	seed dormancy control protein
Medtr3g117485	922.165	927.199	1566.66	1536.05	399.857	43.7669	57.1607	-3.00695	0.00141476	0.0119813	2OG-Fe(II) oxygenase family oxidoreductase
Medtr1g085930	4.58901	9.48806	4.98547	5.8389	1.52036	0	1.05555	-2.9254	0.00816164	0.0449913	hypothetical protein
Medtr0163s0050	11.3762	23.4241	12.8993	14.5773	4.55231	0	2.09244	-2.88449	0.00340013	0.0232581	hypothetical protein
Medtr1g082760	5.7663	10.4207	5.90639	3.84495	0.758529	0.988969	1.05348	-2.88053	0.00746582	0.0421858	NAD(P)-binding rossmann-fold protein
Medtr7g104110	5.13624	6.91798	11.9097	14.6284	1.5152	0	3.12975	-2.86975	0.00301306	0.0212721	drug resistance transporter-like ABC domain protein
Medtr6g011880	2858.25	3646.44	4906.5	4797.85	903.259	447.942	560.891	-2.80297	2.47e-12	3.29e-10	light-harvesting complex I chlorophyll A/B-binding protein
Medtr4g132970	8.56217	11.3714	9.90736	10.7587	0	4.91076	0	-2.77696	0.00250473	0.0183858	DUF506 family protein
Medtr4g016960	24.0073	35.6972	39.0472	15.0486	6.31401	3.28022	4.42111	-2.65592	0.0002441	0.00306773	late embryogenesis abundant protein B19.1A
Medtr6g066190	2591.62	3747.28	3577.28	4231.93	731.137	395.423	756.01	-2.61747	3.58e-27	3.41e-24	Kunitz type trypsin inhibitor / Alpha-fucosidase
Medtr4g011270	11.7654	22.6862	16.2684	19.8297	2.34749	3.18486	4.33199	-2.61039	3.95e-05	0.000703139	late embryogenesis abundant protein group 3, putative
Medtr0127s0040	87.68	24.4654	35.4636	65.937	3.8542	5.93475	11.5826	-2.59762	1.73e-07	7.01e-06	GDSL-like lipase/acylhydrolase
Medtr8g445860	15.613	22.6888	34.3792	25.0238	8.45319	1.99095	3.16981	-2.52714	4.04e-05	0.000713195	DUF674 family protein
Medtr6g022350	20.5556	26.1742	25.8242	46.1105	3.07546	10.6372	4.17421	-2.47276	0.000100197	0.00151365	F-box/FBD/LRR protein
Medtr1g074990	10.0046	11.2685	25.7733	24.3085	2.28145	4.83618	4.18362	-2.46435	0.000256924	0.00318717	sieve element occlusion protein
Medtr4g040530	24.582	32.0846	32.6018	39.7281	6.84555	4.8762	7.3478	-2.44972	6.37e-07	2.15e-05	hypothetical protein
Medtr6g084640	16.0837	18.1685	22.4985	26.9869	0.761759	6.95247	5.28774	-2.43791	0.000334162	0.00391578	dehydrin
Medtr7g012090	8.82219	7.8514	9.97123	12.7455	4.55643	0.966827	0	-2.34447	0.00900462	0.0482586	caffeic acid O-methyltransferase
Medtr1g056470	25.4879	23.5402	20.6579	35.7297	3.84189	3.95897	8.44121	-2.32265	0.000411185	0.0045969	cell differentiation RCD1-like protein
Medtr3g069690	164.372	236.055	309.294	232.902	66.8396	49.3968	47.1678	-2.2445	1.04e-13	1.82e-11	UDP-glucosyltransferase family protein
Medtr7g009670	95.42	112.976	120.592	135.539	36.0761	17.8147	23.2324	-2.24116	3.35e-10	2.82e-08	KDPG and KHG aldolase
Medtr6g012110	82.3673	116.933	133.094	120.085	28.4396	16.1469	38.277	-2.16136	1.64e-13	2.7e-11	light-harvesting complex I chlorophyll A/B-binding protein
Medtr4g055060	23.8081	46.9861	43.6197	20.4726	16.0148	4.86199	4.18334	-2.1043	0.000299789	0.00359814	F-box protein interaction domain protein
Medtr2g100900	14.4882	24.562	12.6565	11.3673	4.63794	5.15825	2.13316	-2.01519	0.00587431	0.0352923	histidine phosphotransfer protein
Medtr2g089665	95.186	67.8129	102.603	69.6828	18.3208	26.4842	14.7201	-2.01035	1.29e-09	9.42e-08	anthocyanin 5-aromatic acyltransferase
Medtr1g114680	132.283	68.5979	110.926	185.783	18.7486	26.0902	46.526	-2.00527	0.00106138	0.00961276	GRAM domain protein/ABA-responsive-like protein
Medtr7g059460	213.747	278.957	256.223	185.883	65.5408	61.0332	52.7884	-2.00401	7.09e-12	8.62e-10	macrophage migration inhibition factor-like protein
Medtr6g046630	9.12801	12.1184	5.92972	17.4503	4.5493	0.972418	3.14512	-1.99814	0.00903272	0.0483856	eukaryotic translation initiation factor 3c
Medtr8g093010	56.1378	42.9143	65.2046	88.8593	11.5001	2.97894	35.7393	-1.98262	0.00290713	0.0206668	RING-H2 zinc finger protein
Medtr4g063090	88.8364	190.841	138.961	160.438	32.7389	35.8998	56.0871	-1.97838	0.000536125	0.00564757	tonoplast intrinsic protein
Medtr4g051350	3032.21	1176.81	2447.08	6018.27	753.28	737.264	992.84	-1.95705	0.00830888	0.0455388	50S ribosomal protein L33
Medtr7g094830	182.296	256.027	272.545	196.423	81.7159	52.6661	53.3752	-1.93847	2.95e-14	5.72e-12	DUF3049 family protein
Medtr4g131350	142.649	269.053	253.478	261.427	72.6979	62.9078	70.1056	-1.92771	2.25e-25	1.57e-22	XH/XS domain protein
Medtr4g052230	55.5426	123.473	101.414	67.3425	26.9215	25.1732	26.4397	-1.89526	5.4e-08	2.6e-06	hypothetical protein
Medtr1g022290	35.8322	36.5586	42.8525	35.406	11.1207	6.56824	13.2356	-1.88378	6.29e-07	2.13e-05	MYB family transcription factor
Medtr1g078420	24.0402	34.6246	29.6315	42.924	7.64881	7.73872	14.6866	-1.85686	3.47e-05	0.000629838	transmembrane protein, putative
Medtr4g131310	12.2085	25.9901	20.7671	19.4073	5.31156	4.8629	8.38557	-1.85165	0.00120681	0.0105876	XH/XS domain protein
Medtr3g028270	141.146	162.199	326.756	151.801	67.6466	63.5863	48.9637	-1.82719	4.32e-05	0.000754062	transmembrane protein, putative
Medtr6g011870	12157.3	14170.9	17122.4	16485.8	6436.17	3322.2	3788.23	-1.8183	7.68e-08	3.47e-06	light-harvesting complex I chlorophyll A/B-binding protein
Medtr4g057830	204.76	270.82	316.774	286.375	83.854	64.9471	101.624	-1.80398	1.25e-11	1.47e-09	hypothetical protein
Medtr7g071840	315.555	384.492	372.676	332.894	114.292	89.6751	111.388	-1.78725	2.52e-15	5.95e-13	wound-induced-like protein
Medtr2g088900	107.736	163.755	134.567	168.105	38.6988	40.8059	57.5728	-1.77139	9.62e-06	0.000211556	zinc finger constans-like protein
Medtr8g041600	98.8488	145.63	131.89	138.51	35.4128	39.6034	47.5994	-1.77061	2.03e-10	1.8e-08	2OG-Fe(II) oxygenase family oxidoreductase
Medtr6g022330	48.814	87.6266	62.6452	122.874	21.9943	29.8778	29.1836	-1.75926	9.8e-06	0.000214542	hypothetical protein
Medtr4g120800	130.084	184.763	141.296	183.012	47.1756	51.2089	53.679	-1.74645	6.46e-09	3.99e-07	phosphoglucomutase, putative
Medtr8g017440	107.826	116.02	214.706	109.149	61.9895	31.191	39.4845	-1.72242	0.000193537	0.00255195	myb-like DNA-binding domain protein
Medtr8g032020	1064.54	1270.62	1359.06	1504.7	416.201	376.252	466.492	-1.71569	3.24e-15	7.37e-13	NAD(P)-binding rossmann-fold protein
Medtr7g058930	496.823	868.722	745.269	581.367	249.612	233.034	194.712	-1.69532	5.76e-11	5.72e-09	male sterility MS5 family protein
Medtr5g072780	24.8758	20.2102	31.5847	40.7773	17.8495	6.95265	3.15291	-1.68967	0.00894269	0.0480998	CCT motif protein
Medtr3g025900	12.581	11.3211	21.9564	15.7222	6.85899	2.88117	5.19161	-1.68966	0.00923297	0.0491951	exocyst subunit exo70 family protein
Medtr2g435930	57.575	104.95	64.3117	97.2544	20.5601	35.9178	27.24	-1.67803	0.000122171	0.00176389	MATE efflux family protein
Medtr5g047770	58.6299	64.8462	64.9578	92.5043	14.7849	22.7224	33.1588	-1.67716	7.28e-07	2.41e-05	hypothetical protein
Medtr7g098840	70.4396	129.391	108.626	120.083	34.3125	35.9368	42.3328	-1.67466	7.04e-08	3.23e-06	eukaryotic translation initiation factor 3A
Medtr0187s0020	16.4286	33.1601	20.9706	14.8825	6.36244	8.71544	6.71425	-1.67356	0.0055055	0.0335077	hypothetical protein
Medtr4g072820	45.5204	42.6497	54.4072	74.5836	16.6053	18.5428	18.893	-1.66932	0.0033705	0.023097	SAUR-like auxin-responsive family protein
Medtr4g072480	119.654	149.96	126.955	152.512	51.4588	37.1549	47.7664	-1.6523	0.000336075	0.00392564	SAUR-like auxin-responsive family protein
Medtr2g040570	36.101	30.7779	34.1465	51.7642	11.7226	12.286	13.8258	-1.6277	0.00109155	0.0098026	nucleotide hydrolase
Medtr4g012490	190.256	88.5792	150.127	169.961	45.0607	38.3409	48.7825	-1.6276	0.00296968	0.0210384	hypothetical protein
Medtr5g092570	77.1935	94.337	130.944	104.732	52.0923	27.0769	27.188	-1.62225	0.000244297	0.00306773	heat shock 70 kDa protein
Medtr8g045210	427.059	219.671	384.908	733.972	145.744	135.549	153.979	-1.62041	0.000266742	0.00327841	50S ribosomal protein L33
Medtr2g006030	487.12	410.9	504.14	1191.07	222.088	215.267	252.587	-1.60986	3.11e-05	0.000577077	hypothetical protein
Medtr8g107370	4519.14	5148.36	5736.51	6840.32	2047.87	1722.98	2036.1	-1.60985	2.38e-14	4.68e-12	phosphoethanolamine N-methyltransferase
Medtr1g112830	286.022	136.828	234.541	121.57	69.8929	64.0185	29.3073	-1.58489	6.56e-06	0.000153749	DHHC-type zinc finger protein
Medtr4g088760	177.025	190.05	233.438	245.172	93.6552	91.807	38.4373	-1.57587	0.00494436	0.0309835	plant/F8B4-180 protein
Medtr0027s0230	597.51	804.49	818.838	850.121	203.39	287.425	345.873	-1.56459	0.000941971	0.0087395	cytosolic class I small heat shock protein
Medtr4g013330	200.017	296.851	230.137	308.722	81.4244	82.3634	120.737	-1.56093	5.3e-12	6.68e-10	disease resistance response protein
Medtr0011s0260	407.601	370.801	555.251	656.761	256.599	150.284	130.209	-1.55608	2.6e-05	0.000495372	basic helix loop helix (bHLH) DNA-binding family protein
Medtr4g094328	48.3381	56.7672	105.117	82.7303	35.3522	17.9634	29.5823	-1.55491	0.0028378	0.0202714	vacuolar iron transporter-like protein
Medtr7g006060	332.174	463.015	427.079	451.899	218.806	124.022	113.259	-1.55065	6.11e-09	3.82e-07	S-adenosylmethionine-dependent methyltransferase, putative
Medtr1g114690	160.327	104.883	148.972	220.156	58.2801	27.9449	76.1803	-1.54507	0.000833041	0.0079194	GRAM domain protein/ABA-responsive-like protein
Medtr4g072465	79.977	89.6514	98.3148	114.672	41.9087	29.4503	32.2293	-1.54193	0.00259468	0.0188794	SAUR-like auxin-responsive family protein
Medtr2g019950	59.9302	77.4584	73.3067	70.073	21.2643	23.9468	31.8578	-1.52421	0.00245719	0.0181419	monothiol glutaredoxin-S2 protein
Medtr8g090095	469.396	248.139	556.53	1062.81	196.564	193.653	259.816	-1.52269	0.000556097	0.00580965	zeatin O-glucosyltransferase-like protein
Medtr6g037180	13.5586	21.8108	19.0056	14.8147	3.81206	6.71121	9.31996	-1.52244	0.00671989	0.0388558	transmembrane protein, putative
Medtr4g132760	440.36	554.746	522.926	526.296	184.488	202.106	173.088	-1.51902	8.92e-14	1.59e-11	zinc finger, C3HC4 type (RING finger) protein
Medtr1g036270	76.3428	110.584	138.345	197.879	31.8406	73.4774	51.2211	-1.51829	0.000108257	0.00160145	cytochrome P450 family protein
Medtr3g045040	30.0883	34.0036	39.1729	43.522	11.4667	9.00007	21.0847	-1.50899	0.000706752	0.00694973	hypothetical protein
Medtr4g072680	167.369	190.701	229.278	242.335	91.0424	77.5883	65.5399	-1.49724	0.000333708	0.00391345	SAUR-like auxin-responsive family protein
Medtr3g072840	856.045	1181.04	1305.42	1084.39	430.984	397.886	442.218	-1.49017	2.84e-10	2.44e-08	camphor resistance CrcB-like protein
Medtr7g065740	241.143	328.495	386.496	318.958	87.8204	101.167	182.549	-1.48086	1.11e-05	0.000239127	glutathione S-transferase
Medtr7g021720	18.1861	19.2264	20.1028	29.8007	10.6095	4.77915	9.26489	-1.47259	0.00571359	0.0345608	NAD(P)H-quinone oxidoreductase chain 4
Medtr8g066850	1998.96	3551.37	2118.74	3031.09	951.662	996.36	1222.88	-1.45668	6.4e-08	3.03e-06	transmembrane protein, putative
Medtr8g080520	205.179	272.579	248.99	330.886	62.1751	119.554	131.928	-1.4508	2.06e-07	8.16e-06	cytochrome P450 family 78 protein
Medtr6g073540	173.198	217.786	344.383	158.264	85.1409	98.1436	83.1105	-1.4352	4.28e-05	0.000748241	albumin-2 protein
Medtr7g071790	113.262	119.354	128.047	126.189	42.3907	31.9215	64.3045	-1.43367	0.000153776	0.00211573	wound-induced-like protein
Medtr4g072530	95.2372	128.944	132.983	141.649	35.0882	58.9976	57.58	-1.41827	0.000984494	0.0090551	SAUR-like auxin-responsive family protein
Medtr7g108250	449.123	520.377	572.505	562.011	171.369	271.781	183.125	-1.4026	0.00240757	0.0179147	monothiol glutaredoxin-S2 protein
Medtr3g069570	182.407	191.626	241.515	185.51	82.4577	83.913	68.1783	-1.3969	7.57e-07	2.49e-05	hypothetical protein
Medtr4g012510	138.286	123.697	148.887	186.448	50.0868	55.4696	69.1482	-1.39676	8.36e-05	0.00130291	hypothetical protein
Medtr4g064360	281.017	186.856	310.745	606.093	166.045	113.327	139.742	-1.3948	0.000321168	0.00380837	hypothetical protein
Medtr4g133110	6305.65	5688.31	4905.71	6970.8	1622.48	2356.94	2734.82	-1.38752	0.00168962	0.0136266	hypothetical protein
Medtr8g066860	1941.25	3671.32	2071.25	3085.79	1220.25	995.344	1160.38	-1.38675	3.01e-06	8.02e-05	transmembrane protein, putative
Medtr0007s0330	147.784	185.73	206.961	173.561	77.6609	79.4433	59.3912	-1.38205	1.7e-07	6.91e-06	transcription factor
Medtr7g084760	23537.6	25644.6	24747.2	31136.5	9299.81	10844.7	11145.2	-1.38166	5.87e-14	1.08e-11	xyloglucan endotransglucosylase/hydrolase family protein
Medtr3g028340	166.735	244.561	355.618	193.634	92.6224	119.932	93.4407	-1.376	1.18e-06	3.6e-05	transmembrane protein, putative
Medtr2g042430	313.938	340.53	433.203	451.457	299.831	97.2347	77.6142	-1.36366	0.00354785	0.0239789	adipocyte plasma membrane-associated-like protein
Medtr2g437370	334.286	314.1	373.378	408.57	113.192	155.06	159.077	-1.36236	1.75e-07	7.06e-06	CW-type zinc-finger protein
Medtr3g090010	60.9577	119.985	51.8949	105.312	23.553	48.3743	36.9376	-1.35941	0.00057922	0.00600407	stearoyl-acyl-carrier desaturase
Medtr3g093020	165.244	106.993	177.29	234.239	68.0637	47.2482	87.3865	-1.35519	0.00162029	0.0132508	heavy metal transport/detoxification superfamily protein
Medtr4g074200	45.9094	77.2301	78.4698	51.6843	34.7042	22.5544	23.211	-1.35404	0.000144836	0.00202095	X-ray repair cross complementing 2 (XRCC2)-like protein, putative
Medtr4g063280	446.513	535.275	549.355	619.456	289.177	164.466	214.676	-1.34712	6.66e-07	2.23e-05	histone H2A 6
Medtr3g086050	128.001	232.994	212.249	208.703	114.168	92.9516	48.7311	-1.34525	5.46e-06	0.000130976	localized small heat shock protein
Medtr5g014300	15.4545	13.8652	19.6863	19.3572	8.37347	7.85153	4.20836	-1.34489	0.00895896	0.0481444	NAC transcription factor-like protein
Medtr3g112350	73.4574	119.249	96.697	58.9998	35.4816	30.2558	43.0324	-1.34175	0.000347278	0.00402646	cytokinin oxidase/dehydrogenase-like protein
Medtr6g040280	129.025	113.509	157.789	209.073	55.1896	58.7797	77.6011	-1.3299	1.18e-05	0.000251869	phytoene desaturase
Medtr8g033220	52.8665	58.4573	66.376	71.9465	25.8644	22.8819	29.7416	-1.32694	0.000654116	0.00656064	MADS-box transcription factor
Medtr0125s0060	222.613	203.255	221.364	352.285	106.417	99.8104	104.245	-1.32152	2.55e-06	6.92e-05	hypothetical protein
Medtr3g093400	334.68	618.985	582.813	333.204	245.412	190.96	179.107	-1.3172	0.000356695	0.00410345	response to low sulfur protein, putative
Medtr7g100070	52.3776	50.0622	84.0892	62.7692	15.4687	28.456	36.3004	-1.31391	0.000342156	0.00398269	type I inositol-1,4,5-trisphosphate 5-phosphatase
Medtr7g071760	158.244	118.525	161.25	242.066	74.1998	58.7395	77.0697	-1.31171	0.000336494	0.00392881	wound-induced-like protein
Medtr5g037890	125.261	183.172	168.754	178.217	47.9538	74.0194	93.1306	-1.30939	6.93e-05	0.00111541	thioredoxin-like protein
Medtr6g029460	568.442	303.115	607.549	773.636	251.785	248.877	183.769	-1.29844	0.00578037	0.0348617	NADP-specific glutamate dehydrogenase
Medtr5g015750	28.6901	22.6695	29.6625	38.5029	14.9147	9.69138	11.9899	-1.29047	0.00162873	0.0132901	hypothetical protein
Medtr4g072460	65.0236	77.1471	93.7954	86.0804	38.792	37.1549	28.882	-1.28939	0.00132062	0.0113319	SAUR-like auxin-responsive family protein
Medtr7g017280	40.0586	46.1083	42.7484	69.3425	31.9361	21.3021	10.4268	-1.28889	0.00190973	0.0150033	agenet domain protein
Medtr7g093170	29.4938	38.1416	29.5523	44.5923	14.4339	11.3792	20.3508	-1.28825	0.0024343	0.0180202	seed maturation protein
Medtr1g056810	65.1627	116.386	112.037	73.4118	42.982	43.9567	37.338	-1.27946	0.00152232	0.0126349	Dof domain zinc finger protein
Medtr3g084230	84.7893	115.287	101.375	107.6	43.542	42.6189	47.7664	-1.27655	0.00342106	0.0233592	SAUR-like auxin-responsive family protein
Medtr4g074960	56.2403	81.8962	95.6014	90.178	34.7211	36.9627	39.8841	-1.26507	6.05e-05	0.000999941	endo-1,4-beta-glucanase
Medtr2g014400	5110.53	6553.22	7196.36	6956.18	3338.47	2532.44	2751.87	-1.26368	3.42e-06	8.97e-05	transmembrane protein, putative
Medtr3g035635	791.543	645.23	862.999	1715.84	586.266	380.396	376.726	-1.2618	0.000429104	0.0047496	hypothetical protein
Medtr2g081440	43.3969	62.0742	64.8801	47.1132	19.6714	23.5568	30.3911	-1.25448	0.000269477	0.00331048	calcium-binding EF-hand protein
Medtr4g072620	159.02	169.897	160.115	184.324	73.6256	62.2892	81.0918	-1.24482	0.00401419	0.0263951	SAUR-like auxin-responsive family protein
Medtr7g085450	3577.84	1843.1	1958.89	1930.34	754.265	781.701	894.818	-1.2387	8.25e-22	4.57e-19	PHD finger-like protein
Medtr0002s1200	43.7943	55.0386	72.4294	48.7714	28.9542	23.5183	21.9178	-1.23869	0.00831975	0.0455534	ribonuclease T2 family protein
Medtr6g084320	142.621	174.865	220.985	236.385	89.3112	109.159	69.5528	-1.23511	4.81e-06	0.0001179	ABC transporter-like family-protein
Medtr4g072470	84.0352	116.379	109.413	83.624	49.7497	36.0162	45.5186	-1.23381	0.00336018	0.02305	SAUR-like auxin-responsive family protein
Medtr4g021210	1966.66	2288.53	2741.19	2545.73	1328.09	925.253	970.612	-1.23137	4.8e-11	4.87e-09	ribulose bisphosphate carboxylase/oxygenase activase
Medtr4g119840	840.684	1072.28	1068.35	1062.46	462.068	480.341	424.166	-1.22837	1.05e-18	4.24e-16	alanyl-tRNA synthetase
Medtr2g043200	109.753	164.893	139.724	163.354	66.966	72.723	60.7008	-1.22304	6.51e-10	5.11e-08	glycoside hydrolase family 1 protein
Medtr2g071740	376.701	354.109	330.887	351.163	139.304	116.035	190.471	-1.21753	0.00234375	0.017533	hypothetical protein
Medtr4g062270	742.534	967.51	812.506	915.311	393.71	365.365	401.595	-1.21581	1.11e-17	3.66e-15	3-ketoacyl-CoA synthase-like protein
Medtr2g091370	34.9262	51.9774	26.7512	37.0974	20.5969	12.533	16.7339	-1.21005	0.00205797	0.0158819	frigida-LIKE protein
Medtr2g078470	251.415	403.404	325.122	372.949	162.41	164.037	150.339	-1.20778	2.8e-08	1.47e-06	2-isopropylmalate synthase
Medtr4g053420	96.0849	149.951	154.835	151.63	95.4827	67.6401	33.6265	-1.20319	0.000598351	0.00615681	UDP-D-apiose/UDP-D-xylose synthase
Medtr8g009830	30.4664	39.1333	39.467	38.7797	16.8489	18.606	15.7648	-1.19599	0.00603218	0.0359405	NADP-dependent alkenal double bond reductase
Medtr1g034140	207.301	317.844	280.061	256.741	154.176	98.9224	119.834	-1.1926	3.97e-06	0.000101017	senescence-associated nodulin
Medtr8g468600	1233.28	1348.41	1477.77	1548.75	743.274	581.244	590.631	-1.18986	1.43e-14	2.95e-12	zinc knuckle (CCHC-type) family protein
Medtr7g051220	240.908	193.158	254.546	505.532	165.021	122.95	130.038	-1.18681	0.000648077	0.00652636	hypothetical protein
Medtr8g090270	350.584	525.664	473.888	494.797	224.814	196.588	235.505	-1.18619	9.57e-18	3.22e-15	MFS transporter
Medtr2g027600	314.202	471.432	487.273	466.122	208.312	258.333	163.294	-1.1768	1.04e-08	6.1e-07	heavy metal transport/detoxification superfamily protein
Medtr0011s0210	352.691	294.873	486.948	551.696	269.824	176.109	143.092	-1.17617	0.00165676	0.0134445	basic helix loop helix (bHLH) DNA-binding family protein
Medtr4g072640	118.622	142.159	152.536	178.71	66.5006	74.3099	68.8725	-1.17566	0.00125617	0.0109269	SAUR-like auxin-responsive family protein
Medtr8g468780	45.021	62.4952	65.2345	44.8023	25.9659	25.276	25.1663	-1.17488	0.000220857	0.00282809	cytochrome P450 family protein
Medtr2g082930	1383.58	1449.54	1751.54	1741.77	1045.73	593.206	550.255	-1.17358	2.6e-05	0.000495372	hypothetical protein
Medtr6g051780	567.329	588.627	692.271	780.598	411.511	250.921	250.791	-1.17215	3.95e-05	0.000703674	transmembrane protein, putative
Medtr3g117840	36.61	53.422	51.2538	48.5677	13.6175	14.5652	40.921	-1.17077	0.007246	0.0412073	glycoside hydrolase family 35 protein
Medtr7g094760	35.8302	41.2352	36.7131	50.5725	29.1737	14.3463	12.8113	-1.16684	0.00561425	0.0340528	salt stress response/antifungal domain protein
Medtr6g074880	253.661	336.963	270.163	247.97	106.865	111.804	164.431	-1.16441	3.23e-07	1.2e-05	3-ketoacyl-CoA synthase-like protein
Medtr8g038100	377.19	235.992	247.391	432.358	93.2913	159.868	156.417	-1.16333	0.00140925	0.0119423	albumin-2 protein
Medtr4g072830	68.2195	81.8966	100.687	99.436	37.4805	45.8871	43.185	-1.16	0.000411778	0.0045969	SAUR-like auxin-responsive family protein
Medtr8g069780	53.6267	38.0166	56.0448	70.7473	20.1626	30.6458	23.2782	-1.1583	0.00485459	0.0305959	hypothetical protein
Medtr1g103590	34.8118	46.8083	41.6868	59.882	21.3752	15.2991	29.9928	-1.15697	0.00438173	0.0282381	PPR domain protein
Medtr4g072910	189.981	128.665	172.12	200.973	66.1977	77.5154	81.6679	-1.15632	0.00289749	0.0206203	SAUR-like auxin-responsive family protein
Medtr3g479520	233.683	258.116	329.69	318.001	198.1	99.7212	107.826	-1.15349	0.000323581	0.00382746	UDP-glucosyltransferase family protein
Medtr5g045630	125.996	173.508	158.795	182.776	84.5641	79.0902	67.5004	-1.15335	0.00012422	0.00178191	cytochrome b5-like heme/steroid-binding domain protein
Medtr3g109250	3836.01	6501.73	5598.81	4899.19	3015.62	2418.59	2212.08	-1.15229	2.82e-11	3.05e-09	cation transporter ChaC
Medtr3g110032	146.9	154.939	134.271	150.01	54.809	67.8718	76.1048	-1.1471	0.00448258	0.0287415	SAUR-like auxin-responsive family protein
Medtr4g072630	255.94	262.861	280.627	316.98	120.982	111.257	156.701	-1.14631	0.00333763	0.0229205	SAUR-like auxin-responsive family protein
Medtr4g116140	261.575	330.054	333.91	318.907	193.55	134.43	114.793	-1.14489	1.12e-05	0.000240817	adenylate cyclase
Medtr4g093650	448.502	585.721	690.287	588.004	346.692	249.635	245.911	-1.14397	1.68e-05	0.000345273	RNA-binding KH domain protein
Medtr4g088855	68.1523	103.942	88.1748	100.563	74.5292	32.888	24.1039	-1.13886	0.00590925	0.0354222	hypothetical protein
Medtr4g082970	59.947	36.465	66.979	94.3559	35.3202	20.5272	33.6714	-1.13733	0.00701193	0.0401248	NADP-dependent alkenal double bond reductase
Medtr3g061630	1288.9	1665.44	1770.13	1759.8	846.677	792.28	725.163	-1.13508	1.29e-13	2.23e-11	chaperonin-like RbcX protein
Medtr1g061510	249.779	351.578	310.625	337.802	155.666	130.915	171.201	-1.12773	7.49e-05	0.00119062	cellulose synthase-like protein A1
Medtr4g095500	194.131	224.982	228.657	200.551	72.4924	106.73	122.073	-1.12318	0.000503148	0.00539024	GRAS family transcription factor
Medtr7g088420	48.2481	49.3058	49.3944	79.82	22.0783	30.043	30.4072	-1.12115	0.000905805	0.00846298	alpha-L-arabinofuranosidase-like protein
Medtr3g033420	208.889	216.262	239.782	326.35	167.171	106.337	85.0665	-1.11898	0.000222564	0.00284311	RNA polymerase sigma factor
Medtr4g006040	1173.03	937.867	1004.46	2146.08	742.994	542.521	597.042	-1.11843	0.00698029	0.0400255	ycf68 protein
Medtr8g012655	191.836	235.899	255.363	273.017	143.952	99.6709	106.855	-1.11576	1.02e-08	6.02e-07	ethylene response factor
Medtr4g082330	105.554	102.188	105.859	140.124	52.2514	60.3465	48.1348	-1.11483	0.00386448	0.0256562	transmembrane protein, putative
Medtr2g062280	64.2625	95.0312	75.0102	83.8889	32.3329	43.8167	42.6194	-1.10626	0.000119531	0.0017333	hypothetical protein
Medtr3g449250	833.902	1140.92	1130.69	886.02	614.608	439.804	411.79	-1.10602	0.00120552	0.0105858	DEAD-box ATP-dependent RNA helicase-like protein
Medtr4g059720	1350.42	1789.97	1655.21	1790.74	719.584	773.876	948.184	-1.10107	1.84e-05	0.000372185	fasciclin-like arabinogalactan protein
Medtr4g072690	138.624	173.699	174.109	175.704	75.0194	90.5863	78.8249	-1.10006	0.00422469	0.0274656	SAUR-like auxin-responsive family protein
Medtr7g071970	705.759	601.176	727.203	686.618	268.528	278.962	394.828	-1.09754	0.000138733	0.00196278	wound-induced-like protein
Medtr6g090460	1219.91	1000.16	1238.65	1229.71	623.83	497.04	499.623	-1.09744	0.00187441	0.014789	hypothetical protein
Medtr7g066760	184.638	208.387	205.751	225.984	79.7444	100.929	120.121	-1.09597	4.88e-06	0.000119308	3-oxo-5-alpha-steroid 4-dehydrogenase
Medtr1g095890	238.69	334.372	295.948	317.483	154.195	144.945	144.583	-1.0941	2.39e-07	9.22e-06	ureidoglycolate hydrolase, putative
Medtr7g108320	3486.91	3746.65	4423.95	5285.6	2626.81	1748.84	1933.45	-1.09234	5.29e-06	0.000127909	histone H2A 6
Medtr3g020650	345.779	270.325	325.926	514.27	193.804	151.733	175.166	-1.09156	0.0016412	0.0133631	disease resistance protein (TIR-NBS-LRR class), putative
Medtr4g114410	916.467	1062.02	1174.77	1198.27	569.749	514.944	526.179	-1.09155	2.72e-12	3.57e-10	DUF3119 family protein
Medtr4g451275	81.5307	76.9695	98.7156	126.972	55.3338	47.7073	38.8218	-1.08667	0.00255851	0.0186672	F0F1-type ATP synthase, beta subunit
Medtr7g091520	477.39	528.299	580.129	609.335	245.028	270.481	300.048	-1.07666	4.32e-10	3.51e-08	S-adenosylmethionine-dependent methyltransferase
Medtr6g033085	2129.06	2257.47	2060.77	2840.65	1024.66	1148.27	1224.75	-1.07543	7.96e-06	0.000180688	xyloglucan endotransglucosylase/hydrolase family protein
Medtr6g464840	105.258	100.767	147.832	148.652	93.6768	45.9064	47.3873	-1.07465	0.000991111	0.00910023	molybdenum cofactor sulfurase
Medtr6g027670	113.307	172.347	119.424	156.107	81.0144	61.8505	71.408	-1.06191	0.000888577	0.00834597	cationic amino acid transporter 2, vacuolar protein
Medtr3g112250	788.963	739.256	927.18	1133.1	480.168	383.581	477.857	-1.06072	2.36e-06	6.53e-05	hypothetical protein
Medtr6g015270	230.775	231.263	234.822	315.45	137.361	111.234	126.412	-1.05834	0.00522006	0.0322574	hypothetical protein
Medtr2g071760	432.724	357.687	393.818	503.349	167.079	148.916	290.122	-1.05104	0.00655447	0.0382306	hypothetical protein
Medtr0027s0220	70.3453	96.7966	55.784	92.983	38.0413	30.2976	50.5611	-1.0508	0.00108258	0.00974543	Ctr family copper transporter
Medtr4g035870	1215.88	1239.12	1009.5	1138.94	502.505	634.55	498.795	-1.05038	0.00460787	0.0294384	plant invertase/pectin methylesterase inhibitor
Medtr3g064900	578.876	713.102	695.926	710.926	387.648	322.886	310.874	-1.05029	1.02e-12	1.45e-10	oxidoreductase family, NAD-binding rossmann fold protein
Medtr4g103300	137.904	157.452	186.186	204.486	99.9394	67.9084	96.2422	-1.04844	2.1e-06	5.93e-05	cytidine/deoxycytidylate deaminase family protein
Medtr5g093570	2137.56	2604.85	2769.41	2711.85	1630.25	1131.97	1148.21	-1.04731	2.74e-07	1.05e-05	aspartate carbamoyltransferase, catalytic chain
Medtr4g072540	127.29	174.951	158.449	126.792	71.9564	68.7173	83.3515	-1.03962	0.00641321	0.0376542	SAUR-like auxin-responsive family protein
Medtr4g082950	1065.56	958.258	1383.71	1632.84	867.351	549.255	515.702	-1.03961	0.00181377	0.0144314	glycogen/starch/alpha-glucan phosphorylase family protein
Medtr5g046750	697.092	842.561	631.749	694.425	329.354	281.211	445.264	-1.0391	0.00283242	0.0202438	plant/F4N2-9 protein, putative
Medtr1g037680	303.763	311.876	390.766	358.403	220.664	144.959	149.036	-1.03864	2.11e-05	0.000415694	thioredoxin-like protein
Medtr3g073530	49.1178	64.1754	72.8055	71.6975	35.1646	30.4162	35.8286	-1.0386	0.000152035	0.00210046	inactive rhomboid-like protein
Medtr4g084480	43.7098	41.5323	60.8512	54.868	24.8693	22.9058	28.7639	-1.03819	0.000962866	0.00890852	glycoside hydrolase family 17 protein
Medtr4g025730	308.158	394.503	388.647	402.797	174.088	197.31	208.803	-1.03448	1.24e-09	9.13e-08	pectinesterase/pectinesterase inhibitor
Medtr4g072805	118.444	163.451	149.201	159.548	72.1438	79.5472	79.0673	-1.03437	0.00401633	0.0264008	transmembrane protein, putative
Medtr3g084240	90.6986	117.284	126.245	137.112	65.6578	54.7659	65.4819	-1.03197	0.00179759	0.0143339	SAUR-like auxin-responsive family protein
Medtr8g028545	651.166	691.175	739.548	778.862	386.229	327.36	367.604	-1.03071	0.000148533	0.0020585	nuclear transport factor 2 (NTF2) family protein
Medtr5g029770	4803.08	5016.83	6319.68	7003.41	3749.39	2506.88	2737.19	-1.02776	4.65e-05	0.0008003	core histone H2A/H2B/H3/H4
Medtr5g018590	2826.83	3517.42	3416.93	3716.07	1967.37	1597.36	1670.33	-1.02428	2.85e-07	1.08e-05	hypothetical protein
Medtr6g011890	3471.98	4530.28	4650.55	5115.41	3171.57	1731.6	2129.05	-1.02318	5.81e-05	0.000965441	light-harvesting complex I chlorophyll A/B-binding protein
Medtr5g090410	704.612	743.413	716.421	702.762	323.151	375.848	368.497	-1.01979	1.16e-07	4.94e-06	oxygen-evolving enhancer protein 2-1
Medtr4g093510	34.4606	35.5105	38.529	37.0838	16.796	18.411	19.9105	-1.01763	0.00237399	0.0176865	TB2/DP1, HVA22 family protein
Medtr7g088520	3603.75	3693.54	4425.08	4907.97	2961.7	1830.22	1649.51	-1.01546	6.6e-05	0.00107493	hypothetical protein
Medtr1g031440	82.2644	73.3181	76.1576	108.116	28.3977	49.8893	50.3847	-1.01248	0.00539208	0.0330214	transmembrane protein, putative
Medtr1g059970	568.693	805.732	793.709	860.279	469.956	373.256	374.797	-1.01199	1.13e-08	6.63e-07	glutathione S-transferase, amino-terminal domain protein
Medtr5g019520	61.6614	52.0237	74.9163	101.851	40.5571	34.2219	38.3027	-1.01126	0.00278239	0.0199506	envelope membrane protein
Medtr4g129620	181.058	225.806	216.654	227.592	123.218	106.247	103.196	-1.00694	7.59e-06	0.00017418	hypothetical protein
Medtr5g062190	1499.52	1768.9	1671.95	1483.19	643.595	826.067	982.453	-1.00635	0.00126895	0.0109842	glycoside hydrolase family 5 protein
Medtr4g050850	34.3043	52.5742	37.4962	39.6604	20.0056	18.3382	26.7103	-1.00548	0.00836297	0.0457316	cytochrome b559 subunit alpha
Medtr3g466760	5869.13	5719.11	5339.48	5910.75	2696.48	2555.09	3203.01	-1.00526	4.96e-08	2.4e-06	expansin A10
Medtr0016s0030	37.7063	38.2184	44.2986	62.7714	19.0565	29.5497	24.2158	-1.00303	0.0093666	0.0496877	glutamate/leucine/phenylalanine/valine dehydrogenase
Medtr3g063110	3461.37	4628.88	5464.17	4776.38	2892.54	2122.02	2408.81	-1.00173	1.6e-09	1.12e-07	deoxyuridine 5'-triphosphate nucleotidohydrolase
Medtr4g072510	100.336	112.282	132.677	117.469	53.7696	61.0821	66.6812	-1.00098	0.00125329	0.0109233	SAUR-like auxin-responsive family protein
Medtr7g074090	1136.39	1423.93	1474.81	1399.89	902.844	610.775	637.952	-0.997341	2.09e-05	0.00041387	transmembrane protein, putative
Medtr4g032730	64.4595	44.043	46.1827	51.4302	91.346	96.8408	95.8024	1.00372	0.00147526	0.0123482	F-box/RNI/FBD-like domain protein
Medtr4g013365	116.483	92.4476	88.0432	89.9387	154.83	209.034	180.03	1.00482	1.68e-06	4.9e-05	TIR-NBS-LRR class disease resistance protein
Medtr8g015010	56.9285	56.6338	39.982	35.3692	76.0364	106.409	83.9635	1.00601	0.00100096	0.00917862	LRR receptor-like kinase plant
Medtr2g038030	531.468	439.354	372.294	371.592	796.967	823.505	758.011	1.00715	0.00264703	0.0191639	DNA ligase
Medtr7g010980	42.2865	25.3481	25.6587	37.5406	45.189	55.5741	77.9537	1.00722	0.00660035	0.0384392	transmembrane protein, putative
Medtr5g047110	63.8273	61.8075	30.9573	37.3993	82.9486	91.139	89.1934	1.00734	0.00108144	0.00974464	feronia receptor-like kinase
Medtr8g088410	382.811	291.691	244.387	300.193	538.347	583.699	559.724	1.00758	0.000107936	0.00160003	receptor Serine/Threonine kinase
Medtr5g071840	236.41	161.527	167.806	165.077	308.541	278.504	408.008	1.00821	6.97e-05	0.00111973	SKIP interacting protein, putative
Medtr3g078300	535.144	295.609	391.91	382.527	580.636	633.996	938.088	1.00826	0.00235083	0.0175514	DUF4228 domain protein
Medtr4g114870	1149.78	1027.81	1074.97	775.875	2116.29	2429.91	1244.13	1.00839	0.000405373	0.00455322	plastocyanin-like domain protein
Medtr4g021450	260.632	157.394	168.692	182.958	267.031	354.983	404.053	1.01089	0.000288581	0.00349516	aldo/keto reductase family oxidoreductase
Medtr4g485550	266.483	192.66	153.968	241.016	328.885	393.741	462.818	1.01178	0.00546184	0.0333167	Serine/Threonine kinase, plant-type protein, putative
Medtr7g009710	784.048	353.553	484.192	669.359	584.297	925.252	1530.97	1.0122	0.00733626	0.0416052	2-aminoethanethiol dioxygenase-like protein
Medtr4g081350	190.655	133.597	128.273	155.979	272.975	294.482	275.493	1.01248	2.05e-06	5.82e-05	regulator of Vps4 activity in the MVB pathway protein
Medtr8g045880	530.217	414.342	339.888	358.88	662.313	776.09	812.994	1.01555	0.000458226	0.00499601	embryonic abundant-like protein
Medtr8g028815	144.992	85.3007	82.1937	123.798	130.4	162.39	297.078	1.01579	0.00781213	0.0435302	RING-H2 zinc finger RHA1a-like protein, putative
Medtr8g465470	148.672	113.568	88.3261	86.2175	177.969	201.806	203.622	1.0163	0.00696172	0.0399832	S-locus lectin kinase family protein
Medtr1g068970	1104.99	866.601	701.339	859.974	1433.41	1658.54	1823.11	1.0165	4.8e-11	4.87e-09	short-chain dehydrogenase TIC 32
Medtr2g075010	64.2977	43.3369	44.6858	61.6334	95.1268	83.6591	124.169	1.01673	0.000225253	0.00287057	LRR receptor-like kinase
Medtr2g016530	52.9506	41.9141	35.1073	41.5646	64.0593	84.7989	91.9223	1.01678	0.00304084	0.0214398	LRR receptor-like kinase
Medtr5g070210	261.533	117.546	209.812	239.723	466.688	380.096	298.426	1.01706	0.000480659	0.00517807	undecaprenyl pyrophosphate synthase
Medtr8g103065	684.439	557.039	415.937	505.463	917.843	1022.73	1056.46	1.01863	1.22e-06	3.72e-05	BHLH transcription factor-like protein
Medtr4g128820	205.391	172.909	180.585	111.701	344.77	299.842	298.586	1.01984	4.6e-05	0.000794593	CBL-interacting kinase
Medtr8g042170	52.9007	44.7847	36.2215	42.6275	81.4874	85.3863	84.4508	1.02121	0.0012649	0.0109634	DUF247 domain protein
Medtr8g087710	176.918	164.22	116.952	126.06	234.543	279.516	315.483	1.0218	2.27e-06	6.35e-05	major intrinsic protein (MIP) family transporter
Medtr7g104785	28.9423	27.7776	23.7004	15.4638	37.2109	43.1005	56.7319	1.02219	0.00605466	0.0360341	transcription regulation protein, putative
Medtr8g052320	54.2017	45.3414	36.9763	34.3629	79.9718	77.7687	79.854	1.02295	0.00103614	0.00943226	D-mannose-binding lectin protein
Medtr3g102600	5622.94	4518.41	3536.84	3669.94	6720.53	8102.83	9018.23	1.02377	3.19e-05	0.0005891	two-component response regulator
Medtr5g042440	585.501	440.751	453.179	393.742	895.193	1051.24	673.561	1.02501	3.18e-05	0.000588785	LysM-domain receptor-like kinase
Medtr4g020640	216.878	191.428	137.631	163.095	320.338	399.893	282.307	1.02552	0.000261682	0.00322964	disease resistance protein (TIR-NBS-LRR class)
Medtr4g058810	114.255	94.5579	83.284	86.1387	145.855	193.878	199.494	1.02638	4.4e-05	0.00076534	enoyl-(acyl carrier) reductase
Medtr3g464840	778.103	620.155	553.095	620.54	1223.11	1394.48	1036.58	1.02655	0.000610842	0.00626354	LRR and NB-ARC domain disease resistance protein, putative
Medtr4g099060	672.441	505.286	477.924	500.388	928.012	1007.59	1092.15	1.02812	2.36e-14	4.68e-12	SBP (S-ribonuclease-binding protein) family protein
Medtr2g074990	52.0334	44.9611	30.6523	49.8299	73.2534	77.1022	106.855	1.02938	0.000674123	0.00670319	LRR receptor-like kinase
Medtr2g029750	1909.4	1418.91	1329.87	1435.84	2092.02	3074.99	3377.82	1.02978	0.00142745	0.0120499	peroxidase family protein
Medtr0219s0070	913.275	608.684	644.024	794.139	896.099	1437.44	1846.7	1.02983	0.00177486	0.0141781	eukaryotic-type carbonic anhydrase
Medtr1g061120	36.3136	25.1103	21.9768	19.7108	36.5985	45.5657	55.3703	1.03003	0.00293294	0.0208225	phytosulfokine precursor protein
Medtr8g041150	70.9582	68.9644	41.0152	55.331	135.928	113.896	88.017	1.03108	0.00210916	0.0162157	LRR receptor-like kinase family protein
Medtr7g087180	123.172	75.185	76.1442	110.016	172.2	186.599	174.91	1.03153	4.48e-06	0.000111318	eukaryotic translation initiation factor 3a
Medtr7g029275	72.2079	43.4771	47.7801	33.2013	83.3498	84.1187	87.4353	1.03351	0.00214138	0.0163877	cytochrome P450 family protein
Medtr5g012490	886.386	660.965	718.632	643.623	1395.84	1664.45	1082.76	1.03432	5.98e-07	2.04e-05	eukaryotic aspartyl protease family protein
Medtr1g075530	117.677	93.49	96.5498	69.0706	157.931	193.048	180.549	1.03462	0.000163122	0.00222477	embryo sac development arrest protein
Medtr3g018790	39.6758	30.4236	28.5677	27.0924	51.217	71.782	53.6797	1.03466	0.00888543	0.0478415	annexin D8
Medtr0230s0010	153.396	79.027	85.7015	120.399	186.034	166.056	231.984	1.03488	0.000315235	0.00375642	LRR and NB-ARC domain disease resistance protein
Medtr8g023770	764.549	532.044	634.689	580.373	1191.51	1494.62	892.913	1.03501	7.71e-06	0.000176054	inactive purple acid phosphatase-like protein
Medtr1g017020	1347.51	876.464	862.034	848.257	1400.43	1950.56	1950.86	1.0351	0.000300598	0.00360623	endo-1,4-beta-xylanase A-like protein
Medtr7g112550	44.3151	28.6952	31.4614	35.8439	57.5862	71.8887	67.5358	1.03516	0.000242837	0.00305704	F-box protein PP2-A13
Medtr4g129200	115.804	80.8292	74.1296	96.5537	140.52	167.638	208.919	1.03538	6.05e-06	0.000143638	alpha-rhamnosidase-like protein
Medtr5g097300	70.2496	47.2113	35.3024	32.9793	57.4405	58.8921	121.564	1.03547	0.00715783	0.0408261	hypothetical protein
Medtr5g099030	239.859	189.285	159.167	170.292	340.799	356.203	368.855	1.03613	2.09e-12	2.81e-10	phosphoglycerate mutase
Medtr8g089230	83.7625	68.1791	58.2808	54.4989	116.647	124.876	130.985	1.03636	2.58e-06	6.97e-05	subtilisin-like serine protease
Medtr7g033775	116.127	107.954	68.9245	69.3004	170.282	137.33	198.531	1.03678	0.000386392	0.00438631	oleosin
Medtr3g072070	46.4048	39.1576	34.7623	21.4719	49.6565	80.314	66.7976	1.03719	0.00542703	0.0331506	PLAC8 family protein
Medtr1g093140	126.761	103.335	99.3268	92.5394	150.55	217.002	240.298	1.03735	1.67e-05	0.000343516	2OG-Fe(II) oxygenase family oxidoreductase
Medtr2g437180	91.5559	79.771	73.9163	56.6982	173.641	189.141	68.5641	1.03751	0.00777778	0.0434388	mTERF protein
Medtr7g017880	152.062	113.584	97.9014	105.483	177.526	243.49	230.887	1.03855	0.00187288	0.0147836	BZIP transcription factor
Medtr3g075120	62.964	58.0901	37.6829	36.1246	66.7872	102.562	103.37	1.04087	0.0068435	0.0394324	adenine/guanine permease AZG2-like protein
Medtr3g019150	48.5575	32.2546	33.2397	30.7015	59.0957	66.7843	72.5723	1.04134	0.000966625	0.00893719	NADPH:quinone oxidoreductase-like protein
Medtr4g115530	531.747	341.799	347.71	410.34	633.306	681.457	950.009	1.04136	6.44e-06	0.000151116	glycosyltransferase
Medtr8g076160	557.494	379.658	406.921	273.378	366.759	846.786	970.409	1.04206	0.00749182	0.042271	lactoylglutathione lyase/glyoxalase I family protein
Medtr4g094418	42.2342	31.1854	26.7048	32.126	41.0385	64.0285	81.642	1.0423	0.00308142	0.0216684	reticuline oxidase-like protein
Medtr3g096910	894.522	498.858	711.763	897.949	1451.25	1545.59	1345.23	1.04307	3.88e-06	9.92e-05	beta-galactosidase-like protein
Medtr4g099380	128.468	99.6807	97.9145	84.9289	183.232	205.606	193.974	1.04312	4.87e-06	0.000119308	2-oxoglutarate-dependent dioxygenase
Medtr1g010130	109.707	70.553	79.0833	72.3399	128.723	158.224	171.331	1.04358	0.000183887	0.00245008	endonuclease V-like protein
Medtr6g015875	110.6	97.8288	78.9339	75.6119	166.211	207.751	147.019	1.04428	0.000642934	0.00649148	COBRA-like protein 2 precursor
Medtr3g117230	441.179	324.339	295.566	305.778	698.056	638.771	572.414	1.04533	6.65e-13	9.83e-11	26S proteasome regulatory particle triple-A ATPase protein
Medtr7g098410	127.15	77.2468	83.5109	79.1532	160.866	180.803	153.906	1.04697	8.2e-05	0.0012799	salt stress response/antifungal domain protein
Medtr7g015800	184.132	139.587	120.539	151.278	239.543	380.667	230.194	1.047	0.00203539	0.0157608	tyrosine kinase family protein
Medtr2g100460	28.1126	18.151	23.5586	22.218	35.6807	49.2341	47.4288	1.04725	0.00584478	0.0351466	anaphase-promoting complex subunit cdc20-like protein
Medtr5g025930	25.999	16.574	18.0631	17.827	29.6153	39.0999	40.2427	1.04837	0.00352107	0.0238767	LRR receptor-like kinase
Medtr8g045463	81.982	65.6684	56.2496	53.2524	111.074	124.683	127.985	1.04838	2.36e-06	6.53e-05	retinoblastoma-binding-like protein
Medtr3g105730	74.0112	46.2287	58.3295	62.4326	102.094	125.718	117.66	1.04951	0.000203312	0.00264545	phytochrome-associated protein phosphatase type 2C
Medtr5g022240	895.371	912.965	709.049	596.978	1638.64	2131.03	825.684	1.05027	0.00725698	0.0412521	armadillo repeat only protein
Medtr7g066690	304.213	258.131	202.324	225.999	415.328	491.913	517.613	1.05105	3.63e-08	1.83e-06	uncoupling protein
Medtr2g015270	53.7361	40.6086	61.4429	36.9318	100.531	128.327	58.5542	1.05229	0.00492252	0.0308923	glutamate receptor 3.4
Medtr7g072420	648.08	477.544	381.48	431.494	694.581	914.452	1070.19	1.05315	0.000644704	0.00650301	alanine-glyoxylate aminotransferase-like protein
Medtr4g075500	125.125	68.2998	65.682	85.2925	105.911	144.76	205.252	1.05362	0.00764286	0.042941	transmembrane protein, putative
Medtr2g016110	362.272	348.54	215.84	253.449	444.257	666.265	590.134	1.05526	0.00439717	0.0283029	DUF640 family protein
Medtr3g110205	500.581	397.826	398.218	336.683	711.453	814.232	830.002	1.0556	1.04e-07	4.52e-06	AP2 domain class transcription factor
Medtr8g074330	130.222	85.553	94.9908	109.312	172.244	172.749	258.545	1.05649	3.82e-05	0.000684443	Chitinase (Class Ib) / Hevein
Medtr4g485530	124.443	123.756	80.7543	72.3382	191.993	203.288	181.236	1.05671	0.00469119	0.0297776	myb transcription factor
Medtr4g095050	79.1179	40.6865	78.824	38.0055	104.163	111.782	111.391	1.05756	0.00310169	0.0217822	cytochrome P450 family protein
Medtr2g087980	48.5338	36.4987	30.8863	35.2444	75.1432	70.2121	68.6272	1.05998	0.000115699	0.00168971	cellulose synthase H1-like protein
Medtr4g101990	184.012	130.958	129.37	121.476	209.564	281.675	307.137	1.06084	3.16e-06	8.34e-05	AT hook motif DNA-binding family protein
Medtr2g049020	65.5376	54.6219	39.603	39.8945	80.7316	92.017	108.904	1.0613	0.000104275	0.00155704	inositol transporter 4
Medtr5g066180	283.842	226.879	178.78	174.161	362.7	388.522	461.094	1.06202	4.98e-06	0.000121283	MADS-box transcription factor
Medtr3g026280	48.4508	25.2683	44.7847	34.2153	61.0063	79.2835	77.091	1.06216	0.000509207	0.00543066	glycoside hydrolase family 1 protein
Medtr5g006370	1039.79	938.862	694.892	826.728	1324.28	1919.03	1897.62	1.06272	0.000648737	0.00652636	lactoylglutathione lyase/glyoxalase I family protein
Medtr1g070350	278.13	180.332	223.507	176.962	384.63	421.243	407.898	1.0639	2.83e-11	3.05e-09	zein-binding protein
Medtr7g073590	149.109	93.7976	99.1537	129.911	191.572	236.781	246.865	1.06395	0.000435727	0.0048091	hsp20/alpha crystallin family protein
Medtr8g080570	43.5057	38.3947	32.434	31.7413	61.4146	66.6808	87.6895	1.06495	0.000335659	0.00392423	rubber elongation factor protein
Medtr4g013370	838.453	616.61	586.47	742.984	1203.84	1597.82	1275.25	1.06681	1.86e-08	1.02e-06	disease resistance protein (TIR-NBS-LRR class), putative
Medtr6g015590	121.808	95.5819	97.3976	83.4787	181.428	217.173	181.439	1.06868	0.00221482	0.0168047	disease resistance protein (TIR-NBS-LRR class)
Medtr3g100270	52.5315	42.3506	40.6079	33.1366	62.9169	92.5609	88.8877	1.06886	0.00326187	0.0225852	chromosome-associated kinesin KIF4A-like protein
Medtr2g105680	558.063	447.161	411.193	345.574	712.996	1006.01	808.435	1.0689	1.58e-07	6.47e-06	LRR receptor-like kinase family protein
Medtr4g020620	883.59	685.783	636.096	642.461	1302.09	1404.8	1415.12	1.06918	0.000904755	0.00846298	ubiquitin-conjugating enzyme E2
Medtr5g014720	166.489	134.513	103.43	100.756	219.963	204.687	288.698	1.06993	9.49e-07	2.99e-05	LRR receptor-like kinase family protein
Medtr8g017020	253.305	244.247	145.822	189.401	317.779	447.62	453.696	1.07004	4.52e-05	0.000783094	beta-amyrin synthase
Medtr6g069600	14537	14161.5	10630.8	10432.2	22079.5	23548.1	28331.4	1.07011	2.6e-05	0.000495372	phosphoethanolamine N-methyltransferase
Medtr3g008160	134.554	90.2823	117.097	84.0146	242.906	220.347	147.947	1.07099	0.00187467	0.014789	sugar porter (SP) family MFS transporter
Medtr8g015100	55.6013	42.2474	40.7933	44.9559	57.5447	107.505	105.661	1.072	0.000977462	0.00899976	LRR receptor-like kinase
Medtr5g034990	741.647	620.608	459.207	486.189	861.88	1146.47	1292.35	1.07475	3.2e-05	0.000590417	nodulin MtN21/EamA-like transporter family protein
Medtr3g074610	115.293	86.0723	102.58	79.8701	163.918	200.231	201.86	1.07497	0.000504371	0.00539638	serine/threonine phosphatase family, 2C domain protein
Medtr5g098300	309.199	211.414	212.459	268.417	446.957	405.653	607.513	1.07588	6.67e-07	2.23e-05	transmembrane protein, putative
Medtr1g078090	339.465	190.005	232.387	272.033	437.838	535.578	491.511	1.07706	0.00106276	0.00962197	heavy metal transport/detoxification superfamily protein
Medtr8g027620	322.617	231.954	187.495	183.493	372.409	434.11	468.509	1.07919	0.000230391	0.00292624	calcineurin B-like protein 4-1
Medtr5g086690	52.7343	52.7672	27.7588	40.2178	87.0461	95.8112	73.1355	1.07965	0.000798397	0.00766121	disease resistance protein (TIR-NBS-LRR class), putative
Medtr5g062290	450.561	366.578	284.416	353.705	628.792	742.845	754.193	1.0802	8.31e-07	2.68e-05	glycoside hydrolase family 5 protein
Medtr2g103850	407.004	340.36	280.569	217.316	564.029	614.643	594.572	1.08023	0.000238752	0.00301374	LURP-one-like protein
Medtr4g015930	875.213	629.865	527.013	734.096	1072.66	1451.28	1475.82	1.08041	4.84e-05	0.000828938	leucine-rich receptor-like kinase family protein, putative
Medtr3g019390	99.4445	64.8748	62.1772	80.3223	129.535	143.267	165.722	1.08103	9.34e-07	2.95e-05	Serine/Threonine kinase family protein
Medtr4g104370	76.9792	56.4652	60.3114	49.4989	73.0034	139.742	140.476	1.08129	0.000792089	0.00761717	KDEL-tailed cysteine endopeptidase CEP1
Medtr1g100737	168.604	138.37	120.375	143.964	385.618	289.725	176.073	1.08266	0.000306974	0.00367444	zinc finger, C3HC4 type (RING finger) protein
Medtr4g134760	404.297	333.352	301.892	294.444	580.507	671.625	722.447	1.08426	2.52e-11	2.77e-09	Non-lysosomal glucosylceramidase
Medtr1g060440	41.1406	26.8527	32.6106	30.3026	55.1489	74.4318	60.7855	1.08447	0.00474989	0.0300642	DnaJ heat shock amino-terminal domain protein
Medtr3g012240	1278.93	1112.48	932.69	749.556	1873.1	2573.43	1488.85	1.08644	2.56e-05	0.000490056	disease resistance protein (CC-NBS-LRR class) family protein
Medtr2g041200	44.2978	23.7218	34.2177	27.1083	45.5273	62.4243	73.2435	1.08721	0.00160611	0.013158	zinc finger, C3HC4 type (RING finger) protein
Medtr6g008640	169.128	125.898	125.886	124.805	213.54	272.002	316.954	1.08813	2.78e-07	1.06e-05	cytochrome P450 family 82 protein
Medtr6g048090	101.369	80.8331	76.7036	62.8028	124.004	161.336	185.095	1.08825	7.22e-06	0.000166828	malectin/receptor-like kinase family protein
Medtr7g104360	122.426	89.2264	105.575	82.2441	215.361	169.079	203.709	1.08839	7.19e-07	2.39e-05	purple acid phosphatase superfamily protein
Medtr3g109280	612.611	393.514	280.225	310.739	582.417	792.859	719.073	1.08846	0.0027061	0.0195087	plant/F12B17-70 protein
Medtr1g112630	154.202	126.584	123.624	101.904	166.37	289.023	295.578	1.08866	3.24e-05	0.00059643	purple acid phosphatase superfamily protein
Medtr8g088750	27.8667	23.5574	17.777	14.6799	35.6291	37.0651	47.2315	1.08929	0.00944991	0.0499807	DUF793 family protein
Medtr5g090740	117.465	98.5385	78.5022	59.1063	175.704	178.013	149.988	1.09178	0.00252395	0.0184762	AAA domain protein
Medtr5g014990	66.9506	45.3418	41.5127	46.6321	75.1268	110.726	99.7372	1.0928	0.000369997	0.00423295	myb transcription factor
Medtr4g022850	203.092	143.638	122.663	165.298	254.268	315.8	351.975	1.09391	0.000643074	0.00649148	antheraxanthin epoxidase/zeaxanthin epoxidase
Medtr8g072220	78.4319	47.6017	56.3245	45.3905	95.7551	113.308	110.321	1.09639	0.00517782	0.0320485	transmembrane protein, putative
Medtr4g107440	566.36	445.588	396.322	406.671	827.697	968.356	875.412	1.09678	7.71e-08	3.48e-06	zinc ion-binding protein
Medtr4g100590	210.535	161.201	143.354	136.179	253.66	326.48	363.835	1.0968	0.000104679	0.00156132	2OG-Fe(II) oxygenase family oxidoreductase
Medtr4g094698	106.002	76.2855	78.1063	70.6488	189.917	166.05	124.551	1.0974	0.000112209	0.00164596	VQ motif protein
Medtr8g018280	134.476	91.6939	110.092	86.0952	206.327	203.43	205.799	1.09782	2.38e-09	1.61e-07	disease resistance protein (TIR-NBS-LRR class), putative
Medtr1g053970	23.4972	25.0968	13.414	21.1052	44.6238	33.9601	49.3717	1.09789	0.00649765	0.0379991	seed maturation protein
Medtr3g094210	63.6357	49.2947	37.6276	51.2942	108.523	94.1584	93.171	1.09834	0.000592216	0.00611972	nucleotidyltransferase domain protein
Medtr2g065360	35.833	16.5138	23.7543	24.3472	37.4877	47.6099	53.4375	1.09963	0.00429465	0.0278112	cytochrome P450 family 71 protein
Medtr4g093110	50.0326	45.0896	27.6722	40.2868	97.9181	74.1773	70.2049	1.10045	0.0012927	0.0111427	lectin receptor kinase
Medtr3g436750	179.964	118.527	109.684	114.919	208.804	242.787	285.024	1.10089	0.00113697	0.0101284	RPM1-interacting protein 4 (RIN4) family protein, putative
Medtr8g087400	120.643	87.5115	72.112	83.8637	115.093	173.259	235.867	1.10143	0.000326692	0.00384984	UNE1-like protein
Medtr4g114600	77.5895	62.4963	46.2834	43.0612	90.2124	105.686	131.164	1.10213	0.00233972	0.0175127	transmembrane protein, putative
Medtr5g064990	138.53	116.819	76.703	117.742	182.655	278.462	208.501	1.10255	0.000142915	0.00200524	RING-H2 zinc finger protein
Medtr5g009770	795.67	601.168	605.903	607.424	1134.95	1390	1374.06	1.10297	1.91e-11	2.16e-09	cation/H+ exchanger 3
Medtr3g436680	52.711	35.5497	32.7986	29.3785	64.5069	74.1226	71.9038	1.10384	0.00115367	0.0102268	viral movement protein
Medtr3g114500	185.563	128.916	102.606	173.69	209.635	272.673	389.936	1.10409	0.000449113	0.00491788	zinc finger, C3HC4 type (RING finger) protein
Medtr1g069340	72.0875	44.8317	58.2123	55.324	113.206	97.0511	130.041	1.10565	9.73e-06	0.000213276	receptor-like Serine/Threonine-kinase ALE2
Medtr8g077290	82.7968	49.63	52.1439	75.7443	121.535	124.308	135.704	1.10576	3.71e-06	9.56e-05	alpha/beta fold hydrolase
Medtr4g107810	385.958	265.718	268.212	276.193	487.515	588.956	668.13	1.10605	7.9e-05	0.00124223	SPFH/band 7/PHB domain membrane-associated family protein
Medtr8g042070	59.5912	36.9422	44.7391	38.1397	91.0697	73.4175	92.9535	1.10618	4.86e-05	0.000831042	DUF247 domain protein
Medtr3g113710	314.489	196.921	212.323	233.108	386.887	513.747	482.664	1.10639	1.17e-05	0.000248712	cytokinin riboside 5'-monophosphate phosphoribohydrolase
Medtr3g101480	68.8475	45.9173	32.3718	56.1552	83.3863	81.8427	125.577	1.10799	0.000277448	0.00337877	plant/F17M5-140 protein
Medtr7g118080	123.424	97.0592	96.4202	106.528	214.311	203.214	229.183	1.10803	1.55e-07	6.39e-06	subtilisin-like serine protease
Medtr4g020110	586.906	521.387	410.065	395.783	850.501	903.02	1109.54	1.10844	7.8e-05	0.00123175	delta-1-pyrroline-5-carboxylate synthetase
Medtr3g007970	377.925	200.628	285.187	301.743	788.791	442.793	466.435	1.10957	0.00400783	0.026371	phenylcoumaran benzylic ether reductase-like protein
Medtr5g093050	47.1322	28.6883	48.8666	24.1297	73.1729	91.6041	54.1151	1.10965	0.00682202	0.0393427	hypothetical protein
Medtr8g063600	21.8777	13.8503	12.7232	16.3806	26.6646	36.7441	29.6117	1.11022	0.00546284	0.0333167	myb-like transcription factor family protein
Medtr1g115850	494.146	379.759	325.516	429.473	660.557	838.009	953.732	1.11038	9.31e-09	5.57e-07	chalcone-flavanone isomerase family protein
Medtr2g038320	70.913	48.7342	45.5453	57.5643	63.6378	102.977	162.32	1.11065	0.00619589	0.0366451	GDP-fucose protein O-fucosyltransferase
Medtr0184s0030	211.327	188.289	121.902	108.017	326.84	349.679	227.271	1.11108	0.0050937	0.031653	UDP-glucosyltransferase family protein
Medtr7g072540	365.693	266.919	200.294	265.595	396.133	535.977	653.11	1.11135	1.16e-05	0.000248028	hypothetical protein
Medtr6g052455	241.279	127.52	154.992	166.706	287.613	327.387	355.639	1.11168	3.35e-08	1.73e-06	NB-ARC domain disease resistance protein
Medtr2g029910	227.175	223.235	105.742	156.806	316.608	212.131	523.112	1.11269	0.0050051	0.0312807	peroxidase family protein
Medtr6g022160	51.0676	41.7198	26.7903	48.8469	67.8899	92.9224	93.9641	1.11388	0.00265649	0.0192188	transmembrane protein, putative
Medtr3g083130	756.152	518.686	516.321	474.707	1127.07	1179.5	965.011	1.11575	0.00458365	0.0293188	aldo/keto reductase family oxidoreductase
Medtr3g081500	273.413	278.494	206.706	131.763	475.593	579.585	282.318	1.1158	0.00149558	0.0124752	VQ motif protein
Medtr1g027160	84.8923	45.3285	52.4002	76.6694	94.2504	136.197	147.995	1.11678	0.00490211	0.0308151	stress-induced receptor-like kinase
Medtr4g133900	1824.14	1209.26	1184.18	1513.77	2098.65	2874.52	3505.29	1.11751	0.000273585	0.00334705	heavy-metal-associated domain protein
Medtr1g087920	1320.14	1005.15	903.924	1036.92	1280.55	2563.71	2550.09	1.11764	0.000105809	0.00157553	ethylene response factor
Medtr7g101930	165.686	118.853	125.081	145.194	239.338	309.036	296.662	1.11799	1.66e-05	0.000341832	heavy metal-associated domain protein
Medtr4g100600	2811.91	2038.24	1891.75	2219.63	3801.12	4876.29	4683.06	1.11922	2.18e-10	1.92e-08	2OG-Fe(II) oxygenase family oxidoreductase
Medtr3g092150	194.672	160.23	112.556	102.5	242.196	291.799	283.6	1.12175	0.00204836	0.0158307	homeobox associated leucine zipper protein
Medtr3g019025	25.467	12.1974	20.8973	15.0092	31.1009	41.5169	32.1119	1.12268	0.00619112	0.0366332	integrator complex subunit-like protein
Medtr7g090920	480.251	325.043	189.52	323.857	572.783	500.599	754.293	1.12318	9.23e-05	0.00141481	cytokinin oxidase/dehydrogenase-like protein
Medtr1g099290	226.396	200.025	198.763	127.427	424.035	542.838	179.275	1.12346	0.00658616	0.0383986	chitinase
Medtr1g077890	236.732	154.223	138.82	195.286	316.18	337.853	410.388	1.12385	0.00390012	0.0258412	cystathionine beta-lyase/cystathionine gamma-synthase
Medtr6g007070	137.123	128.303	91.7826	87.6246	193.913	250.72	228.602	1.12468	0.000391907	0.00442625	L-aspartate oxidase
Medtr5g006900	28.1583	13.8671	24.0935	20.1431	40.0512	55.2285	31.0241	1.12538	0.00550733	0.0335112	Lipid transfer protein
Medtr1g108840	228.654	156.086	200.713	157.744	355.724	363.331	403.195	1.12549	3.5e-11	3.71e-09	MATE efflux family protein
Medtr4g071310	68.8816	48.5652	33.4304	44.5313	74.8189	105.2	96.937	1.12554	0.00214391	0.0163976	RNA recognition motif 3 in plant MEI2-like protein
Medtr1g022245	295.298	192.533	256.278	173.475	310.783	586.173	463.172	1.12749	0.00049052	0.00527363	P-loop nucleoside triphosphate hydrolase superfamily protein
Medtr8g038580	125.9	89.488	89.1062	94.9177	147.034	195.698	256.343	1.12774	4e-05	0.000710256	silicon efflux transporter
Medtr1g030630	52.6569	29.8628	49.2853	34.7172	72.4746	94.4122	81.92	1.12836	0.000310975	0.00371564	heavy metal transport/detoxification superfamily protein
Medtr7g115010	71.5373	68.4767	41.3787	43.4108	103.094	111.064	123.056	1.13001	6.96e-05	0.00111902	aldo/keto reductase family oxidoreductase
Medtr8g013860	44.5211	46.2263	24.5193	24.9263	67.9389	73.1821	69.7377	1.13179	0.000671114	0.00668211	AP2 domain class transcription factor
Medtr3g114840	68.7911	56.0308	50.6115	44.8567	132.739	101.548	97.2095	1.13234	3e-05	0.000561426	phospholipase D alpha 1
Medtr7g065880	162.425	116.922	93.1503	127.198	197.105	299.616	243.815	1.13255	2.14e-05	0.000419885	DUF3527 domain protein
Medtr8g107620	3469.04	2413	2389.16	2336.77	5140.9	5383.81	5129.15	1.13272	7.16e-11	6.96e-09	purple acid phosphatase family protein
Medtr3g098240	111.475	84.5441	88.8656	69.8452	135.794	208.694	190.738	1.13365	6.97e-06	0.000161697	suppressor OF protein silencing protein
Medtr4g006650	185.88	109.149	99.2856	124.745	244.375	205.507	282.07	1.13484	2.39e-07	9.22e-06	major intrinsic protein (MIP) family transporter
Medtr1g104890	588.831	364.834	625.499	391.399	741.32	1508.06	784.93	1.13492	0.000686598	0.00681316	cysteine-rich receptor-kinase-like protein
Medtr5g010390	128.063	106.847	110.694	68.9328	163.42	222.458	245.022	1.13657	0.000642856	0.00649148	calcium-dependent lipid-binding (CaLB domain) family protein
Medtr3g088150	1039.59	621.522	746.441	760.123	1352.76	1720.46	1608.02	1.13733	0.00108343	0.00974615	NAD-dependent aldehyde dehydrogenase family protein
Medtr7g034050	65.9167	25.8407	37.1561	38.8041	50.9151	78.7264	94.9951	1.13854	0.0012281	0.010746	hypothetical protein
Medtr1g021330	43.7739	39.2083	39.671	20.5862	74.4161	56.3163	88.7832	1.13934	0.00529358	0.032608	plant-specific B3-DNA-binding domain protein
Medtr5g023240	234.763	199.931	137.156	136.926	290.587	383.423	372.75	1.13957	3.75e-06	9.66e-05	transmembrane amino acid transporter family protein
Medtr4g065077	65.1305	49.4663	49.3185	59.1569	76.3187	138.841	133.468	1.13964	0.00546487	0.0333214	papain family cysteine protease
Medtr5g028070	25.3652	20.7372	12.8852	23.3743	41.6553	40.4432	43.9092	1.14021	0.00172968	0.0139007	NBS-LRR resistance protein
Medtr5g047060	110.113	79.1635	51.839	59.8112	105.866	143.103	173.604	1.14029	0.000223109	0.0028487	feronia receptor-like kinase
Medtr2g081350	40.9837	37.5942	25.7612	25.4411	54.293	58.8921	83.5756	1.14091	0.00277731	0.0199195	calcium-binding EF-hand protein
Medtr2g044570	38.5208	26.7967	23.358	30.8323	65.8054	53.0624	59.4104	1.14194	0.000171435	0.00232098	RING-H2 finger protein
Medtr7g115650	92.8129	92.9065	76.4629	63.1087	150.021	232.318	131.226	1.14197	0.00243432	0.0180202	myb transcription factor
Medtr5g090600	85.944	50.0964	69.8903	54.2096	134.855	125.217	122.989	1.14198	7.99e-07	2.59e-05	UDP-glucose flavonoid 3-O-glucosyltransferase
Medtr5g020620	90.1547	59.5324	61.1219	74.6109	117.779	139.223	175.251	1.14313	6.13e-06	0.000145477	laccase/diphenol oxidase family protein
Medtr8g008930	32.0089	21.7523	20.7183	24.4813	34.7929	62.2529	51.4738	1.14339	0.00313112	0.0219368	1-aminocyclopropane-1-carboxylate oxidase-like protein
Medtr7g018500	168.52	146.824	108.996	115.09	279.906	234.991	305.863	1.14347	4.23e-07	1.51e-05	TCP family transcription factor
Medtr3g087950	54.1223	49.4023	35.633	32.1001	68.3043	101.923	89.9621	1.14374	0.000746387	0.00726431	gamma-glutamyltranspeptidase
Medtr7g068910	213.408	167.445	109.819	186.84	296.716	382.249	347.863	1.14413	3.78e-05	0.000678666	glycoside hydrolase family protein
Medtr2g103420	54.8087	32.2401	34.4886	31.8425	69.5247	62.2769	86.3426	1.1442	0.000206568	0.00267343	peptide deformylase 1A
Medtr1g113010	160.645	117.487	120.46	107.485	243.234	239.544	282.013	1.14482	1.79e-10	1.6e-08	PPR containing plant-like protein
Medtr1g099840	348.653	319.326	262.242	215.58	639.004	632.863	491.271	1.14503	0.000122488	0.00176563	heat shock protein 81-2
Medtr8g102038	63.8099	37.413	45.9598	54.9528	93.1586	106.728	105.942	1.1456	4.62e-05	0.000796291	plant organelle RNA recognition domain protein
Medtr2g034410	346.171	214.045	220.731	238.475	446.65	487.337	556.449	1.14633	0.00258725	0.0188472	hypothetical protein
Medtr8g028800	560.789	528.677	439.003	340.14	845.463	1356.56	693.567	1.1464	0.00143343	0.0120794	disease resistance protein (TIR-NBS-LRR class), putative
Medtr2g033820	239.73	143.626	178.105	200.001	279.441	462.612	413.293	1.14651	0.000367228	0.00420697	WRKY family transcription factor
Medtr7g117505	114.198	93.3811	73.0158	80.4083	164.317	212.46	171.117	1.14701	9.04e-07	2.89e-05	triacylglycerol lipase-like protein
Medtr3g091440	23.126	9.60858	22.3311	18.5154	31.9572	44.4361	34.9481	1.14709	0.00615951	0.0365076	calcineurin B-like protein 4-1
Medtr1g058110	69.9068	69.0803	58.2921	28.119	101.988	125.235	118.445	1.14732	0.000522631	0.0055317	RNA recognition motif
Medtr8g467180	42.0722	41.2497	18.1097	26.7171	57.6501	69.3012	64.8325	1.14788	0.00703496	0.040222	transmembrane amino acid transporter family protein
Medtr3g087700	273.808	264.171	197.041	157.923	425.992	419.503	529.08	1.14909	5.12e-06	0.000124193	DUF581 family protein
Medtr3g055750	34.8239	22.6419	26.744	22.3651	50.3062	40.9776	67.9974	1.14931	0.00799879	0.0442955	ankyrin repeat protein
Medtr8g079760	23.1705	13.1257	19.6909	17.3615	23.869	47.7987	40.0713	1.14989	0.00793548	0.0440105	histidine phosphatase family (branch 1) protein
Medtr5g077770	1204.82	845.954	857.851	819.267	1539.07	2088.41	1977.92	1.15153	0.00186761	0.0147551	potassium outward rectifying channel protein
Medtr3g085620	198.745	122.981	108.122	150.755	201.282	330.648	317.203	1.15195	0.00775596	0.043375	OTU-like cysteine protease
Medtr6g037220	546.967	320.059	344.824	339.968	537.42	831.414	864.921	1.15198	0.00187835	0.0148048	ABA/WDS induced protein
Medtr3g113030	37.2752	27.8655	30.3981	26.8368	74.8171	46.9975	66.618	1.15222	0.000439541	0.00483495	MADS-box transcription factor
Medtr7g091280	916.782	869.466	704.467	559.769	1834.49	2111.93	803.733	1.15466	0.00468685	0.0297572	glycosyltransferase family 61 protein
Medtr1g071360	54.8247	54.2778	33.2691	44.0562	114.154	88.4391	90.5383	1.15503	0.0059855	0.0357665	heat shock transcription factor A3
Medtr7g056313	139.689	73.8423	96.7665	120.811	214.118	221.424	212.078	1.15525	8.79e-08	3.91e-06	RNA polymerase Rpb1 carboxy-terminal repeat protein, putative
Medtr3g096150	16.3477	13.0315	11.8395	10.6761	28.338	21.5007	29.4255	1.15557	0.00858392	0.0466047	beta-1,4-N-acetylglucosaminyltransferase-like protein
Medtr5g066770	132.284	88.3596	93.1187	86.7331	160.5	229.917	208.216	1.15624	1.21e-05	0.000256205	rhamnogalacturonate lyase B-like protein
Medtr1g021638	115.535	95.9818	100.693	77.2454	200.67	268.249	141.698	1.15672	0.00233258	0.0174789	salt stress response/antifungal domain protein
Medtr2g091335	43.7438	27.7361	31.6769	30.3047	58.1157	60.8122	81.6499	1.15741	0.000258103	0.00319584	frigida-LIKE protein
Medtr8g009050	30.9786	20.7812	16.8085	18.3665	33.2699	37.0481	55.56	1.15748	0.00211931	0.0162656	UDP-glucosyltransferase family protein
Medtr3g437630	57.3287	33.0466	32.0033	48.2716	82.6115	114.729	54.8793	1.1577	0.000741035	0.00722808	LRR receptor-like kinase family protein
Medtr3g113770	37.152	32.1579	19.7517	24.2323	55.6246	65.6608	49.3164	1.15836	0.000951704	0.00881752	FBD protein
Medtr3g111800	211.108	161.003	132.635	142.047	309.407	352.907	311.295	1.15893	1.89e-06	5.42e-05	transmembrane protein, putative
Medtr6g008015	167.761	117.077	157.551	102.873	218.464	355.827	269.474	1.15983	3.03e-05	0.000564108	senescence-associated protein
Medtr1g075440	863.302	619.854	573.611	498.513	997.429	1371.53	1413.18	1.16022	0.00229021	0.0172587	peptide transporter
Medtr6g079120	46.3792	41.7057	29.8738	26.5761	74.8397	78.514	66.5688	1.16085	0.0051467	0.0319079	disease resistance protein (TIR-NBS-LRR class), putative
Medtr5g047620	167.863	131.757	100.442	100.43	189.076	245.635	312.591	1.16242	2.58e-06	6.97e-05	transcription factor jumonji (JmjC) domain protein
Medtr1g019410	125.901	118.091	87.0111	80.7969	224.702	226.465	189.754	1.16264	6.95e-07	2.31e-05	cytochrome P450 family ABA 8'-hydroxylase
Medtr6g009590	56.2797	38.5465	50.3483	32.0466	81.5464	62.3699	127.244	1.16289	0.00165152	0.0134157	DUF247 domain protein
Medtr8g099320	785.515	584.017	581.237	482.484	1044.68	1350.56	1300.33	1.16463	8.22e-09	4.98e-07	transmembrane amino acid transporter family protein
Medtr8g014030	384.019	320.923	389.63	228.311	661.243	837.478	607.799	1.16571	4.5e-06	0.000111852	Avr9/Cf-9 rapidly elicited protein
Medtr7g087460	99.0652	72.5808	77.2097	53.3332	149.396	143.328	163.271	1.16592	0.000752667	0.00730938	global transcription factor
Medtr7g104150	443.83	344.495	321.318	322.177	656.556	822.907	738.432	1.166	1.95e-07	7.8e-06	drug resistance transporter-like ABC domain protein
Medtr8g091400	157.168	123.758	146.94	100.095	311.302	359.511	160.806	1.16606	0.00720124	0.0409966	fasciclin-like arabinogalactan protein
Medtr2g055760	43.7935	23.6189	16.626	30.0751	42.1819	36.9365	79.5191	1.16671	0.00366648	0.0246429	universal stress family protein
Medtr2g008990	322.913	249.831	203.269	247.217	411.462	594.234	567.341	1.16687	0.00318873	0.0222482	ICE-like protease (caspase) p20 domain protein
Medtr8g083450	335.167	210.241	160.871	225.493	340.193	480.978	519.586	1.16745	0.00520462	0.0321845	hypothetical protein
Medtr3g082200	484.712	309.487	413.726	319.153	848.208	780.421	711.31	1.16822	5.65e-09	3.56e-07	subtilisin-like serine protease
Medtr7g070320	117.46	90.6655	92.948	82.4004	116.144	211.442	272.319	1.16915	0.000295825	0.00355787	DCD (development and cell death) domain protein
Medtr6g011290	138.741	106.983	88.8955	87.824	163.253	228.426	248.233	1.17002	6.08e-05	0.00100456	phosphoglycerate mutase-like protein
Medtr6g076090	61.7474	39.154	55.8854	46.1603	105.067	111.137	100.737	1.17106	4.35e-06	0.000108922	disease resistance protein (TIR-NBS-LRR class), putative
Medtr2g088730	81.5565	61.7552	54.9646	56.1535	120.747	121.631	147.652	1.17256	0.00251611	0.018454	myb transcription factor
Medtr5g019140	23.7075	13.1054	19.9508	14.7234	34.4149	36.6476	36.3617	1.17275	0.00462097	0.0294943	cytochrome P450 family protein
Medtr2g091110	683.657	513.552	420.009	426.106	988.02	1090.73	991.389	1.17444	1.16e-08	6.81e-07	frigida-LIKE protein
Medtr4g024930	37.1946	20.852	21.8454	28.2543	38.0774	57.0674	65.7878	1.17691	0.00419126	0.0273119	peptide/nitrate transporter
Medtr5g045710	112.777	67.1332	71.6804	84.4302	133.975	188.3	183.051	1.17795	0.00934491	0.0496029	zinc-binding alcohol dehydrogenase family protein
Medtr1g041695	2243.71	2334.83	1232.83	1320.18	3095.25	3889.6	4081.83	1.17871	0.000545765	0.00573322	phosphate transporter PHO1-like protein
Medtr4g066210	37.9997	26.8215	23.7251	36.8388	86.3051	62.2155	48.2089	1.1791	0.00113817	0.0101357	cyanogenic beta-glucosidase, putative
Medtr1g106085	59.3301	39.7972	47.4877	43.4603	100.965	97.4234	97.4706	1.17918	0.00789796	0.0438466	nucleobase-ascorbate transporter-like protein
Medtr1g030262	19.9564	15.6345	17.176	11.2126	34.7493	31.6538	33.2059	1.17954	0.00655437	0.0382306	GDSL-like lipase/acylhydrolase
Medtr3g450710	135.716	100.973	66.7253	110.338	170.936	225.127	234.985	1.17954	7.05e-05	0.00112862	HXXXD-type acyl-transferase family protein
Medtr4g094925	657.845	457.861	482.713	460.072	840.531	1031.96	1304.31	1.18046	4.51e-10	3.63e-08	caffeoyl-CoA 3-O-methyltransferase
Medtr7g028590	150.766	103.123	74.8176	94.6269	187.548	208.71	222.656	1.18129	0.000370411	0.00423561	WRKY transcription factor-like protein
Medtr1g026990	148.034	101.909	73.0098	104.066	154.768	214.488	264.938	1.18285	0.00465699	0.0296312	stress-induced receptor-like kinase
Medtr1g099050	192.812	149.727	114.741	153.932	266.307	316.953	368.889	1.18303	1.67e-08	9.29e-07	serine decarboxylase
Medtr1g010210	529.134	429.195	250.577	280.872	478.546	765.95	938.247	1.18312	0.00529395	0.032608	sulfate transporter-like protein
Medtr8g038180	81.8162	57.3551	56.1251	66.6388	115.243	127.07	167.482	1.18342	9.07e-05	0.00139528	annexin D8
Medtr7g078690	150.202	97.1598	113.386	110.262	223.019	259.639	246.014	1.18364	0.000127567	0.00182104	MAP kinase
Medtr8g105790	1193.7	847.929	802.454	894.408	1746.99	2006.86	2028.12	1.18371	1.59e-11	1.83e-09	vacuolar iron transporter-like protein
Medtr2g437840	113.924	79.0369	51.5581	85.3788	121.512	145.771	224.94	1.18409	0.000442433	0.00486274	cytochrome P450 family monooxygenase
Medtr1g088470	52.14	42.541	33.5326	30.7835	77.2511	71.9201	94.6503	1.1842	8.44e-05	0.00131193	alpha/beta hydrolase family protein
Medtr8g045560	1016.94	711.354	640.859	831.161	1318.13	1821.05	1824.61	1.18434	4.69e-09	3.02e-07	pathogenesis-related protein bet V I family protein
Medtr3g065380	537.289	398.458	394.362	307.725	812.07	799.705	890.845	1.18452	2.26e-11	2.52e-09	E3 ubiquitin-protein ligase ARI7, putative
Medtr7g111320	65.0098	54.6337	56.5322	36.0444	100.954	109.364	125.349	1.18479	1.16e-05	0.000247465	phytochrome-interacting factor 3.1
Medtr6g009810	21.9051	15.711	22.8473	10.3416	41.0189	27.1137	42.7175	1.18515	0.00848917	0.0462318	hypothetical protein
Medtr8g092670	45.9924	27.3696	34.2469	29.7313	48.603	71.6079	88.2472	1.18633	0.00353067	0.0239174	hypothetical protein
Medtr8g105910	97.2794	51.1879	64.9417	71.5922	172.914	123.863	128.428	1.18667	4.36e-06	0.000109242	RNA recognition motif
Medtr1g492950	1018.8	870.589	627.303	699.017	1476.38	1756.8	1774.57	1.18801	6.45e-08	3.04e-06	drug resistance transporter-like ABC domain protein
Medtr6g057680	141.151	119.259	77.7652	109.509	259.843	258.959	179.81	1.18829	0.0028541	0.020366	salt stress response/antifungal domain protein
Medtr7g106870	1215.85	900.818	863.263	891.083	1806.93	2024.47	2220.3	1.18832	2.41e-07	9.29e-06	transducin family protein/WD-40 repeat protein
Medtr3g021340	214.505	174.949	147.743	144.962	332.259	440.817	293.58	1.18898	0.000126508	0.00180787	LRR and NB-ARC domain disease resistance protein, putative
Medtr5g055690	280.534	219.543	172.128	206.978	420.979	450.237	495.013	1.18973	0.000531126	0.00560822	flavonol synthase/flavanone 3-hydroxylase
Medtr1g085570	1102.9	965.151	786.212	757.67	1709.17	2115.76	1908.47	1.19207	0.000253952	0.00316062	haloacid dehalogenase-like hydrolase
Medtr6g016015	209.934	181.281	142.187	140.332	328.307	366.012	367.359	1.19303	3.97e-06	0.000101017	GDP-fucose O-fucosyltransferase-like protein
Medtr3g043900	273.231	226.044	195.248	156.26	420.097	511.98	390.25	1.1938	6.42e-08	3.03e-06	2OG-Fe(II) oxygenase family oxidoreductase
Medtr8g069975	28.3097	19.906	20.8239	18.5686	44.9617	35.5618	55.3938	1.19438	0.00179988	0.0143435	endoribonuclease dicer-like protein
Medtr5g037450	52.2422	38.076	38.6243	24.4642	70.2971	74.0318	87.8526	1.19454	0.000892434	0.00837493	NBS-LRR type disease resistance protein
Medtr1g111150	119.384	67.9798	61.7347	82.8779	153.02	148.735	185.126	1.19496	0.000249071	0.00311444	hypothetical protein
Medtr1g012360	51.8005	32.8377	27.6344	41.7421	77.4944	91.6714	64.6389	1.19623	4.65e-05	0.0008003	kinesin-associated protein
Medtr8g089740	31.719	19.0329	22.7796	28.0953	49.0581	63.999	47.0879	1.19779	0.00659747	0.0384308	alpha-galactosidase
Medtr7g103260	351.047	247.007	246.589	269.296	614.549	624.996	509.491	1.19803	1.01e-11	1.2e-09	glycosyltransferase
Medtr3g080060	21.6164	20.8098	6.73344	17.0994	32.2826	35.5277	35.6221	1.20219	0.00728438	0.0413813	Clavata3/ESR (CLE) gene family member MtCLE23
Medtr1g082290	57.683	43.0122	36.0062	30.4622	81.5508	74.0877	97.1614	1.20286	1.74e-05	0.000354578	histidine phosphotransfer protein
Medtr1g078290	28.5812	17.0258	23.4178	21.3059	41.6439	51.4406	49.0763	1.20403	0.000356303	0.00410249	lysine ketoglutarate reductase trans-splicing-like protein
Medtr8g018747	34.8915	28.8068	32.4313	19.2868	60.1045	69.5588	55.9901	1.2046	0.0020377	0.0157704	heavy metal-associated domain protein
Medtr1g097910	229.08	186.872	151.523	127.141	365.588	414.556	293.455	1.20479	2.45e-05	0.000472502	chalcone and stilbene synthase family protein
Medtr0020s0120	43.2064	22.8221	32.3721	23.9145	59.2119	66.8906	56.0405	1.20488	0.00768234	0.0430992	terminal flower 1
Medtr6g081060	33.5864	25.4604	12.9858	27.5061	45.2192	51.4152	56.0667	1.20532	0.0048267	0.0304345	nucleotide-diphospho-sugar transferase family protein
Medtr6g022020	93.3788	53.4818	46.4982	34.5644	74.0696	75.8963	161.916	1.20799	0.00391371	0.025899	BCL-2 binding anthanogene-1 protein
Medtr8g063120	1337.17	1113.48	847.33	860.013	1844.72	2378	2303.06	1.20971	1.92e-05	0.000385651	carboxy-terminal domain cyclin
Medtr7g091430	35.0819	23.3763	26.7545	18.5555	41.8563	56.8836	60.639	1.21	0.00392343	0.0259486	structural maintenance of chromosomes protein
Medtr5g071520	62.9094	33.7869	26.6802	52.5659	80.0957	100.902	80.7522	1.21157	0.00505136	0.031484	glycoside hydrolase family 1 protein
Medtr2g061360	224.606	139.019	143.63	130.315	296.761	331.001	329.623	1.21225	3.35e-07	1.24e-05	PRLI-interacting factor A
Medtr5g033100	86.9379	58.7407	47.2957	74.6049	132.518	126.915	159.693	1.21256	6.72e-06	0.000156374	MATE efflux family protein
Medtr3g014660	1265.07	937.152	561.777	687.674	1136.27	1536.95	2400.96	1.21397	0.00102335	0.00932227	LRP1 carboxy-terminal domain protein
Medtr0191s0020	225.837	144.466	116.987	140.72	269.88	336.465	327.895	1.21425	3.78e-06	9.7e-05	high mobility group (HMG)-box protein
Medtr7g031370	165.462	119.73	126.177	102.628	265.286	220.786	324.951	1.21702	7.43e-07	2.45e-05	ankyrin domain protein
Medtr8g011100	41.1097	22.5417	28.6273	43.6855	75.5013	77.9443	66.1521	1.21753	0.00019979	0.00261367	peptidyl-prolyl cis-trans isomerase FKBP65
Medtr8g027465	132.637	68.6213	87.4924	108.944	179.4	240.685	196.269	1.21773	0.000843993	0.00800064	AP2 domain class transcription factor
Medtr7g075390	128.46	102.186	101.561	76.5806	234.297	225.293	192.492	1.21801	0.0042857	0.0277735	cytochrome P450 family protein
Medtr3g110172	26196	15039.6	17209.5	21718.6	47312.3	40913.4	37320.6	1.21806	0.00024257	0.00305613	bark storage-like protein
Medtr4g113080	135.417	96.7026	78.1098	85.4423	195.644	189.791	220.967	1.21825	6.22e-06	0.000147141	LisH-SSDP-WD40
Medtr8g080890	38.1802	28.6039	22.7754	22.4137	36.4395	70.8724	65.88	1.21998	0.00167553	0.0135514	amidase C869.01-like protein, putative
Medtr1g097240	126.867	97.5402	80.3405	103.706	232.873	228.343	194.89	1.22055	0.00384355	0.025538	cytochrome P450 family protein
Medtr8g107070	96.4693	72.206	56.0332	57.1686	111.221	132.192	189.8	1.22099	0.00211049	0.0162166	RAB GTPase-like protein A2D
Medtr3g109030	134.858	80.4666	91.2072	87.6538	171.679	205.881	227.728	1.2211	7.76e-08	3.5e-06	cyclic nucleotide-gated ion channel-like protein
Medtr7g451050	193.018	120.764	103.842	139.362	246.437	285.416	317.331	1.22149	0.000199207	0.00260733	calcium-binding EF-hand protein
Medtr1g011710	65.6427	42.2567	57.272	40.8956	100.515	120.965	105.776	1.22152	9.22e-05	0.00141438	pre-mRNA splicing factor-like protein
Medtr2g005880	99.0732	60.8307	60.0721	63.6215	162.198	149.344	118.231	1.22266	4.09e-06	0.000103415	lactoylglutathione lyase/glyoxalase I family protein
Medtr1g032720	57.7362	57.9202	37.6731	24.419	77.5628	84.5276	119.154	1.22296	0.00908937	0.0486071	RNA-directed RNA polymerase
Medtr4g021725	9059.22	6200.67	5967.78	5671.29	11568.6	15400.7	14674.4	1.22299	0.00337815	0.0231375	metallothionein
Medtr7g072630	170.024	127.43	99.2238	102.349	227.732	218.078	324.036	1.2238	2.06e-05	0.0004092	ovate transcriptional repressor
Medtr3g009400	39.3722	41.6596	21.9617	16.6871	61.9873	69.9336	57.0441	1.22484	0.0016703	0.0135215	LRR receptor-like kinase family protein
Medtr3g074340	270.32	194.887	186.775	206.522	476.016	438.652	459.972	1.22541	1.9e-18	7.34e-16	sugar transporter
Medtr1008s0010	105.546	56.1346	78.6855	65.4672	117.842	176.834	174.366	1.22679	0.00339909	0.023257	ABC transporter C family protein
Medtr3g436100	8252.55	5785.4	4821.07	5470.67	10240.1	13411.9	13986.9	1.22711	4.05e-10	3.35e-08	leginsulin related MtN11/16/17 family
Medtr5g035090	27.9265	28.0329	12.9921	18.6921	39.8458	50.1868	50.8185	1.2277	0.00653997	0.0381879	Pmr5/Cas1p GDSL/SGNH-like acyl-esterase family protein
Medtr3g117970	83.7572	64.7216	86.8794	53.9707	143.51	222.227	115.811	1.22826	0.00497462	0.0311458	zinc finger, C3HC4 type (RING finger) protein
Medtr2g100450	34.9937	9.955	27.3082	34.4034	41.6619	69.0655	55.1568	1.22881	0.0093342	0.0495677	LRR receptor-like kinase plant
Medtr2g083870	439.612	233.373	293.932	311.303	596.01	765.98	603.777	1.22938	6.32e-07	2.14e-05	WRKY family transcription factor
Medtr6g005410	182.769	117.745	107.911	139.732	260.505	323.086	274.432	1.23033	3.25e-11	3.48e-09	sirohydrochlorin ferrochelatase
Medtr2g035470	97.6811	73.8165	57.6734	69.5492	161.197	160.033	150.617	1.23076	1.03e-07	4.49e-06	Mo-molybdopterin cofactor sulfurase
Medtr7g099060	383.258	286.288	276.983	235.73	603.901	617.661	655.908	1.23097	1.93e-18	7.34e-16	RNA polymerase-associated RTF1-like protein
Medtr2g064810	119.512	73.0975	90.2639	75.7943	181.029	195.038	185.387	1.23218	8.93e-11	8.46e-09	U5 small nuclear ribonucleoprotein helicase, putative
Medtr6g012810	67.098	67.7437	27.8732	34.3282	85.3475	115.185	107.207	1.23378	0.000471069	0.00509954	Serine/Threonine kinase family protein
Medtr3g104920	206.197	155.908	139.749	144.321	329.696	386.816	318.971	1.23451	0.000807272	0.00772131	mechanosensitive ion channel family protein
Medtr8g090010	95.9664	73.377	70.063	67.757	184.114	155.234	156.988	1.23471	5.61e-07	1.93e-05	transmembrane protein, putative
Medtr1g013680	404.4	255.882	262.569	262.57	496.744	627.432	715.781	1.23478	4.2e-10	3.43e-08	GTP-binding elongation factor Tu family protein
Medtr2g035840	218.222	156.97	137.21	130.42	269.01	388.154	343.855	1.23519	3.12e-06	8.26e-05	heavy metal P-type ATPase
Medtr8g018750	38.3082	35.8657	30.6469	23.4069	75.7108	79.4917	56.6762	1.23575	0.000627109	0.00638637	disease resistance protein (TIR-NBS-LRR class), putative
Medtr4g088190	216.655	172.788	158.432	103.941	368.801	367.098	289.122	1.23578	0.000966767	0.00893719	isoflavone-7-O-methyltransferase
Medtr6g032995	270.506	229.669	162.204	155.883	365.511	414.155	512.511	1.23677	0.000497853	0.00533952	transmembrane amino acid transporter family protein
Medtr8g045640	997.596	769.776	745.22	718.258	1515.77	1986.69	1763.49	1.23681	8.43e-18	2.99e-15	pathogenesis-related protein bet V I family protein
Medtr1g009760	408.286	310.24	239.056	261.693	575.549	657.093	682.109	1.23764	7.03e-10	5.44e-08	plasma membrane H+-ATPase
Medtr1g072110	101.853	64.2788	64.6009	48.1334	142.951	107.616	167.121	1.23767	0.000273281	0.00334486	ovate transcriptional repressor
Medtr1g105830	73.9457	62.5977	60.9879	41.6519	119.852	181.026	89.6363	1.23987	0.000324869	0.00383346	salt stress response/antifungal domain protein
Medtr5g094210	1393.29	1102.74	873.874	975.161	1623.38	2243.9	3107.62	1.24015	5.73e-06	0.000136666	Lipid transfer protein
Medtr4g115390	76.5887	26.2145	41.2953	79.0738	123.943	64.6473	157.283	1.24079	0.00745602	0.0421494	synaptobrevin-like protein
Medtr1g082440	269.833	210.522	161.646	173.576	445.943	454.684	390.017	1.24103	6.85e-08	3.18e-06	Na+/H+ exchanger 1
Medtr5g017860	63.2193	32.1673	56.3312	59.129	107.426	103.744	137.359	1.24122	0.00218252	0.0166165	peroxidase family protein
Medtr3g117320	86.0588	54.9184	60.6291	60.9429	127.067	132.559	157.954	1.24142	4.78e-06	0.000117441	salt tolerance-like protein
Medtr4g016740	71.6762	62.4732	40.5178	58.4886	147.195	143.293	91.2745	1.24173	0.000856147	0.00809567	receptor-like protein, putative
Medtr4g066660	26.0008	15.5925	11.8491	16.5448	27.4934	47.5694	29.3863	1.24219	0.00579248	0.0348952	calmodulin-domain kinase CDPK protein
Medtr7g105870	585.58	315.294	523.133	417.731	995.577	1373.41	603.955	1.24321	0.00321634	0.022378	harpin-induced-like protein
Medtr2g085160	88.0498	67.9268	35.4687	64.516	119.575	161.347	117.711	1.24327	0.000318933	0.0037903	UDP-sugar transporter-like protein
Medtr8g015940	37.7773	25.4739	37.7453	25.2743	72.9576	79.6637	56.4173	1.24524	0.000333622	0.00391345	2,3-diketo-5-methylthio-1-phosphopentane phosphatase
Medtr3g106480	609.99	295.409	352.381	321.469	899.011	737.388	658.158	1.24557	1.43e-13	2.43e-11	SPFH/band 7/PHB domain membrane-associated family protein
Medtr2g011160	244.911	189.431	154.985	158.373	432.429	416.715	343.646	1.24606	8.75e-10	6.59e-08	G-type lectin S-receptor-like Serine/Threonine-kinase
Medtr5g087360	134.786	133.342	88.3433	83.1977	249.232	330.372	145.086	1.24853	0.00830672	0.0455388	LRR receptor-like kinase
Medtr2g096870	276.404	200.832	232.902	140.463	520.752	584.586	260.055	1.25024	0.00135165	0.0115498	GTP-binding protein Obg/CgtA protein
Medtr1g041285	324.456	179.515	230.816	253.999	414.078	684.521	481.845	1.25034	0.00301228	0.0212721	EF hand calcium-binding family protein
Medtr2g099140	41.7721	28.7625	23.884	23.6541	52.0832	76.1507	54.1231	1.25157	0.000236659	0.00299016	transmembrane protein, putative
Medtr2g025790	59.4697	52.8684	22.8522	29.3174	71.2773	82.8327	98.0234	1.25252	0.000740412	0.00722465	E3 ubiquitin-protein ligase UPL5-like protein
Medtr3g464010	103.761	96.2392	66.4685	48.807	156.817	224.596	123.312	1.25281	0.00300134	0.0212232	exocyst subunit exo70 family protein
Medtr6g009110	3274.2	2567.66	1772.38	2003.1	4441.7	5236.73	5443.96	1.25323	1.23e-06	3.73e-05	ABC transporter B family protein
Medtr4g066380	30.667	14.856	16.8947	20.6199	40.5982	31.152	53.1594	1.25463	0.000726624	0.00711621	basic helix loop helix (bHLH) DNA-binding family protein
Medtr4g076810	346.436	268.277	226.028	250.277	527.55	603.681	647.558	1.25542	9.07e-07	2.89e-05	hypothetical protein
Medtr2g084020	1726.07	1217.95	1175.9	1218.84	2345.71	3414.71	2870.99	1.25638	2.15e-06	6.04e-05	lignin biosynthetic peroxidase
Medtr6g488190	113.456	52.3447	97.1851	74.5481	151.211	191.772	192.29	1.25728	0.00206043	0.0158916	hypothetical protein
Medtr8g103880	43.7152	24.2879	22.707	31.1471	68.8731	49.596	68.2806	1.25973	0.000176416	0.00236867	eukaryotic aspartyl protease family protein
Medtr4g107460	28.3603	14.7589	21.6303	19.4088	44.5202	41.2224	47.4243	1.26006	0.000459558	0.00500548	phosphatidylinositol-4-phosphate 5-kinase
Medtr1g080810	2689.24	1582.2	1775.75	1445.3	2832.46	3766.15	4909.85	1.26054	0.00341444	0.023332	Chitinase / Hevein / PR-4 / Wheatwin2
Medtr3g097180	129.967	95.6041	87.7134	84.9797	143.497	259.128	241.873	1.2609	2.49e-05	0.000479615	hypothetical protein
Medtr3g012050	71.2268	47.7043	67.5617	44.2531	103.054	168.876	110.498	1.26164	4.83e-05	0.000828448	NBS-LRR type disease resistance protein
Medtr2g047968	104.782	85.6628	46.3204	80.5497	131.615	164.819	214.419	1.26178	0.00125202	0.0109158	equilibrative nucleoside transporter 6
Medtr1g090703	73.1923	60.1026	41.6404	39.0912	115.442	75.8985	147.365	1.26216	0.000645957	0.00651071	C2H2-type zinc finger protein
Medtr6g016260	117.452	76.2005	73.2419	75.74	173.701	192.95	173.866	1.26305	0.00355492	0.0240144	WNK kinase
Medtr2g438470	61.1443	47.0072	39.7476	51.9528	94.7958	107.197	131.401	1.26326	0.00220207	0.0167318	ankyrin repeat protein
Medtr1g011640	27.4652	20.7732	20.8333	13.7181	42.6935	38.3871	52.1982	1.26365	0.00200153	0.0155773	drug resistance transporter-like ABC domain protein
Medtr0014s0440	626.527	458.431	410.576	484.118	1089.64	1020.44	1139.78	1.26385	3.26e-14	6.29e-12	glycosyltransferase family 90 protein
Medtr4g037225	54.3432	31.3104	25.7453	44.9497	80.7223	83.4353	80.8317	1.26404	0.000342098	0.00398269	gaba-receptor-associated protein ubiquitin domain protein
Medtr3g019080	454.696	256.49	408.444	384.403	601.859	1153.28	765.981	1.26485	1.14e-05	0.000245127	disease resistance protein (TIR-NBS-LRR class), putative
Medtr7g029290	103.594	65.9528	57.2033	75.7612	123.204	154.186	201.764	1.26644	0.00179221	0.0142995	galactose oxidase/kelch repeat protein
Medtr2g014920	89.0668	51.9799	59.3636	74.4378	151.318	151	143.58	1.26663	2.62e-08	1.38e-06	LRR receptor-like kinase family protein, putative
Medtr7g094970	200.274	135.114	119.89	122.467	357.719	282.382	267.919	1.26776	7.47e-09	4.56e-07	copalyldiphosphate synthase
Medtr8g013610	268.732	142.904	207.982	221.993	379.24	565.899	434.093	1.26839	2.05e-06	5.82e-05	G-type lectin S-receptor-like Serine/Threonine-kinase
Medtr6g092660	361.154	258.029	199.679	193.79	498.02	463.358	609.626	1.26864	2.34e-06	6.49e-05	homotetrameric cytidine deaminase
Medtr4g052970	96.3743	88.6312	45.3313	57.6085	134.524	140.287	189.064	1.26918	0.000119848	0.00173695	glycoside hydrolase family 17 protein
Medtr3g094580	18.4941	10.541	9.85992	16.4722	27.8912	38.8266	22.1165	1.27086	0.00552731	0.0336097	hypothetical protein
Medtr3g102590	159.839	108.615	98.1535	101.204	238.207	252.886	252.547	1.27104	3.65e-05	0.000657606	two-component response regulator
Medtr1g069430	111.089	101.061	62.8317	62.8863	149.41	177.842	222.269	1.2715	5.2e-05	0.000876637	Zn-dependent alcohol dehydrogenase family, class III protein
Medtr7g099260	156.913	94.572	79.807	116.166	167.026	175.515	359.717	1.2717	0.00380118	0.0253371	TPR repeat protein
Medtr4g073950	47.4121	26.1528	18.4788	33.5203	62.6114	53.895	72.3949	1.27184	0.000737302	0.00719958	disease resistance-responsive, dirigent domain protein
Medtr8g099115	49.5277	38.5369	33.1942	25.9635	76.443	91.8683	68.0292	1.27206	0.00021332	0.00274612	disease resistance response protein
Medtr3g089940	925.006	648.829	558.662	548.741	900.098	1377.97	1971.14	1.27416	0.000217656	0.00279248	zinc-binding alcohol dehydrogenase family protein
Medtr7g445390	326.734	224.228	182.08	200.816	364.285	521.929	586.57	1.27749	0.000555384	0.00580676	zinc ion-binding protein
Medtr0638s0020	114.176	75.7157	76.2239	52.5592	166.885	144.073	185.452	1.27801	8.76e-06	0.000195114	cytochrome P450 family 71 protein
Medtr6g052760	462.476	280.774	257.347	285.959	652.869	708.558	639.221	1.27949	2.43e-06	6.67e-05	NBS-LRR type disease resistance protein
Medtr5g069800	150.095	98.7157	90.0674	98.0335	226.782	252.214	217.985	1.27999	1.34e-13	2.29e-11	glycoside hydrolase family 3 protein
Medtr4g008170	1304.74	993.743	766.597	797.285	1738.51	2031.83	2446.96	1.28101	5.68e-07	1.95e-05	calcium-transporting ATPase 8, plasma membrane-type protein
Medtr8g079900	73.7012	43.4016	36.8955	67.5287	78.8043	151.86	128.647	1.28147	0.000931733	0.00866567	subtilisin-like serine protease
Medtr6g015315	134.845	79.1509	84.7112	91.0485	165.602	180.353	274.34	1.28162	0.00014705	0.00204326	malonyl-CoA:isoflavone 7-O-glucoside malonyltransferase
Medtr7g100880	392.026	283.743	262.212	277.651	658.626	653.082	692.003	1.28239	3.47e-09	2.3e-07	DNA-binding protein S1FA
Medtr5g073250	33.4774	27.0214	23.8634	17.5861	48.9359	43.5404	75.0818	1.28292	0.000751787	0.0073035	cytochrome P450 family 71 protein
Medtr1g099310	141.224	89.3765	92.3497	88.0543	133.069	244.272	280.625	1.28364	0.000323065	0.00382574	chitinase
Medtr1g115840	392.124	290.253	256.138	296.47	589.224	674.815	789.109	1.28375	1.18e-06	3.6e-05	chalcone-flavanone isomerase family protein
Medtr3g098090	19.0829	13.8538	11.8417	11.6655	25.9112	32.1114	33.6017	1.28411	0.00164445	0.0133814	CDPK-related kinase
Medtr2g008710	2906.77	1345.35	1999.94	2333.5	3524.98	5546.31	4766.87	1.28502	0.00143405	0.0120794	cationic peroxidase
Medtr5g094990	78.3582	61.7421	57.5758	45.7377	122.461	131.03	149.352	1.28504	0.000270226	0.00331509	hypothetical protein
Medtr3g088885	76.7429	53.586	54.2103	39.6638	105.151	126.026	129.221	1.28506	1.64e-06	4.81e-05	four ACT domain ACT domain protein which protein
Medtr5g034970	211.436	132.133	147.541	142.186	322.958	344.705	360.533	1.28527	1.03e-05	0.000224335	nodulin MtN21/EamA-like transporter family protein
Medtr2g080080	255.247	150.227	197.619	150.098	471.691	528.412	212.922	1.28552	0.00231334	0.0173985	G-type lectin S-receptor-like Serine/Threonine-kinase SD2-5
Medtr1g106420	76.1576	41.7043	39.8354	59.3391	136.593	88.1854	118.164	1.28691	0.000166577	0.00226376	LOB domain protein
Medtr3g067730	104.599	79.0036	58.3953	55.7254	116.783	140.992	215.816	1.28811	4.17e-05	0.000732644	plastid movement impaired protein
Medtr1g070355	73.2119	62.4154	47.5197	48.6218	95.8917	150.161	142.401	1.28964	0.00303744	0.0214232	FAR1 DNA-binding domain protein
Medtr5g034980	293.166	197.432	167.458	193.866	438.246	457.367	470.895	1.2897	5.04e-06	0.000122527	nodulin MtN21/EamA-like transporter family protein
Medtr5g018500	66.4877	39.978	37.9227	48.8059	93.57	117.485	98.9585	1.29001	0.000246035	0.00308372	cytochrome P450 family protein
Medtr1g032710	118.052	82.1958	65.0966	67.235	141.281	193.098	192.167	1.29053	1.55e-06	4.58e-05	RNA-dependent RNA polymerase family protein
Medtr4g091590	377.825	220.859	232.675	225.008	574.636	549.265	536.555	1.29148	7.83e-09	4.77e-07	17.6 kDa class I heat shock protein
Medtr1g026070	41.2935	29.6521	28.7307	25.553	55.5202	67.7231	83.3036	1.29222	8.82e-05	0.00136355	anaphase-promoting complex subunit 11 RING-H2 finger protein
Medtr1g105860	862.958	636.467	593.711	471.121	1355.21	1624.34	1187.59	1.29228	6.31e-06	0.000148708	cysteine-rich RLK (receptor-like kinase) protein
Medtr4g024960	370.456	274.341	291.291	278.347	824.023	605.175	637.612	1.29293	1.02e-06	3.18e-05	arginase family protein
Medtr2g020750	64.9606	41.9533	38.2157	56.066	81.2041	129.972	123.641	1.29577	2.05e-05	0.000407679	inosine-uridine preferring nucleoside hydrolase
Medtr3g111920	47.8768	34.6028	41.651	22.4365	55.0184	76.3201	112.156	1.29794	0.00295791	0.0209606	MYB family transcription factor
Medtr4g105010	68.2439	50.1296	56.1685	34.0654	117.589	121.592	106.036	1.29831	3.77e-06	9.69e-05	plant intracellular ras group-related LRR protein
Medtr0451s0010	41.2536	27.0113	24.6969	24.2682	62.1696	58.7757	66.1675	1.29927	0.00643368	0.0377328	cytochrome P450 family 71 protein
Medtr2g096040	103.677	54.7995	59.2058	54.3263	104.075	151.499	159.083	1.29938	0.00531581	0.0326445	glycoside hydrolase family 18 protein
Medtr2g058470	781.313	583.572	548.744	406.561	1177.87	1287.32	1328.79	1.3017	0.00408691	0.0267656	chalcone and stilbene synthase family protein
Medtr3g117850	91.7804	47.3036	59.3478	66.5561	118.97	131.895	176.061	1.30196	0.000100019	0.00151365	adenine nucleotide alpha hydrolase-like domain kinase
Medtr7g075463	160.735	100.009	81.1506	127.053	202.807	273.011	284.98	1.30269	0.000785147	0.00755633	ATP-binding protein
Medtr4g016800	172.935	123.161	121.344	119.027	265.157	312.867	320.391	1.30365	1.61e-09	1.12e-07	LRR receptor-like kinase family protein
Medtr3g108990	216.387	92.4182	107.931	187.573	257.438	338.616	361.479	1.30378	2.7e-05	0.000510482	monomeric form sarcosine oxidase
Medtr8g042060	74.8456	47.7761	48.5408	51.8216	95.6948	140.326	130.775	1.30411	6.79e-07	2.26e-05	cytochrome P450 family 72 protein
Medtr5g080800	46.842	33.838	31.815	29.5147	75.7083	92.8672	66.6836	1.30527	0.00719132	0.0409576	AAA domain protein
Medtr1g022325	75.8448	53.3881	51.7381	50.5692	152.248	120.039	111.956	1.30571	5.49e-05	0.000921375	4-hydroxyphenylpyruvate dioxygenase
Medtr1g079810	637.407	458.879	303.023	344.345	758.27	887.766	1090.74	1.3062	0.000547489	0.00574454	AT hook motif DNA-binding family protein
Medtr5g015810	43.2301	33.6519	32.2552	14.8598	63.2064	62.9475	73.2038	1.30662	0.00551281	0.0335342	acyl-CoA N-acyltransferase (NAT) superfamily protein
Medtr0129s0070	43.1515	31.3244	16.8466	22.3622	61.8147	53.5124	60.6895	1.31293	0.000393859	0.00444264	F-box protein interaction domain protein
Medtr4g008860	60.514	44.9192	29.5678	39.5791	87.7428	82.1573	114.908	1.31452	2.18e-05	0.000426484	ethylene response factor
Medtr7g075610	252.635	201.749	157.678	150.49	363.509	445.276	461.046	1.31489	2.9e-05	0.000543603	cytochrome P450 family protein
Medtr2g437880	398.679	298.928	273.48	191.048	566.504	738.713	595.021	1.31504	0.000165527	0.00225295	cytochrome P450 family 81 protein
Medtr3g011270	1541.16	1177.26	854.118	1071.27	2277.77	2921.61	2526.09	1.31581	9.32e-09	5.57e-07	NBS-LRR type disease resistance protein
Medtr4g077940	60.6789	40.4398	29.7652	35.4485	67.8812	100.462	95.9197	1.31618	0.000200236	0.00261823	protein transporter
Medtr2g080010	205.467	131.429	119.987	145.049	313.364	367.107	308.154	1.31814	0.00459825	0.029384	NAC transcription factor-like protein
Medtr3g091350	40.9252	39.8959	12.8336	34.6978	71.0857	78.485	69.318	1.31877	0.00338006	0.0231447	flavonol synthase/flavanone 3-hydroxylase
Medtr8g092190	57.8907	30.4074	44.4173	31.8827	73.8576	96.1306	96.6919	1.32091	1.41e-05	0.000294454	nucleotide/sugar transporter family protein
Medtr5g028830	47.6696	30.492	40.4364	24.112	42.8692	97.6414	97.8618	1.32108	0.00103255	0.00940287	hypothetical protein
Medtr1g105650	598.464	398.43	402.289	409.279	1008.14	1075.13	943.011	1.32284	1.15e-22	7.13e-20	cysteine-rich receptor-kinase-like protein
Medtr5g086600	24.7343	16.6662	17.1158	18.8915	41.8346	48.7677	41.1315	1.32315	0.000374353	0.00427518	LRR receptor-like kinase
Medtr2g021150	141.401	101.818	71.8545	75.67	216.696	212.231	196.331	1.32553	0.00332061	0.0228315	F-box protein interaction domain protein
Medtr5g044710	60.187	40.7462	38.6655	33.7437	74.4152	103.88	106.405	1.32672	1.41e-05	0.000294454	ureide permease-like protein
Medtr1g019440	198.243	120.632	126.242	95.2819	284.325	331.597	243.936	1.32942	0.00184876	0.0146453	alpha amylase domain protein
Medtr6g083760	17.8242	15.7915	10.0688	12.8641	37.2662	33.4843	26.7512	1.33082	0.00191774	0.0150529	receptor-like kinase
Medtr3g034290	303.631	220.857	211.801	199.599	456.139	563.932	571.858	1.33159	1.82e-05	0.00036868	serine carboxypeptidase-like protein
Medtr1g111120	114.445	96.1129	77.3416	69.8723	193.702	205.115	215.322	1.33257	3.34e-07	1.23e-05	exocyst complex component 84B
Medtr7g095640	249.102	156.923	180.936	160.284	404.542	413.273	437.07	1.33322	5.01e-18	1.83e-15	inhibitor of apoptosis-promoting Bax1 protein
Medtr4g029600	17909.1	11345.5	11857.5	12089.7	22359.1	30105.3	36529.6	1.33433	0.000330874	0.00388707	extensin-like repeat protein
Medtr4g133890	292.816	194.795	169.86	233.062	471.181	509.689	526.64	1.33443	3.22e-05	0.000592971	myosin II heavy chain family protein
Medtr3g103400	67.6112	43.5784	41.9005	28.5111	94.2062	69.5278	124.594	1.33464	3.68e-05	0.000661897	DUF4378 domain protein
Medtr4g127510	72.4477	44.2711	47.3496	48.547	159.81	98.6088	93.5521	1.33477	2.44e-05	0.000471641	OSBP(oxysterol-binding protein)-related protein 4C
Medtr2g067990	31.752	19.0653	24.8064	13.7394	63.3083	36.5047	44.8637	1.33517	0.00150783	0.0125609	lectin kinase family protein
Medtr6g082890	44.7852	26.9403	34.7616	24.4755	83.2479	76.1596	57.4167	1.3358	0.000503189	0.00539024	tyrosine kinase family protein
Medtr5g018480	62.3656	42.6142	36.5531	44.3043	106.282	110.132	95.6513	1.33757	2.9e-08	1.51e-06	cytochrome P450 family protein
Medtr2g091250	226.275	169.812	106.249	125.522	289.941	379.693	347.415	1.33794	3.57e-06	9.28e-05	frigida-LIKE protein
Medtr5g004800	140.579	95.3073	105.341	109.627	238.552	375.183	170.692	1.33858	1.7e-05	0.000347603	C2 domain protein
Medtr3g110450	360.849	249.378	255.001	215.097	559.681	790.168	475.483	1.343	6.02e-08	2.88e-06	leucine-rich receptor-like kinase family protein
Medtr8g041880	61.086	39.842	34.6521	55.5189	96.6018	98.6416	134.989	1.34326	0.000181106	0.00241799	cysteine-rich receptor-like kinase
Medtr4g087090	19.6661	12.21	15.8534	8.76831	26.8061	30.2269	36.612	1.34337	0.00946153	0.0499924	senescence-associated nodulin
Medtr5g043930	27.1878	18.2754	21.9066	8.8065	28.8346	46.3701	49.9238	1.34338	0.00174055	0.0139713	C2H2-type zinc finger protein
Medtr6g048620	63.7615	34.0841	42.1934	56.2337	133.599	89.3342	112.052	1.34347	3.55e-05	0.000642803	albumin-2 protein
Medtr1g075030	167.829	99.5927	128.619	77.8614	140.831	314.587	322.58	1.34465	0.00306056	0.0215446	sieve element occlusion protein
Medtr2g091315	21.0714	15.6384	8.92999	9.74657	18.2898	36.773	33.432	1.34562	0.00401325	0.0263951	COP1-interactive protein, putative
Medtr2g437560	119.576	67.5852	97.194	98.1063	232.459	245.794	189.075	1.3468	1.18e-05	0.00025085	disease resistance protein (TIR-NBS-LRR class)
Medtr1g057560	59.1332	42.3626	46.4593	30.0781	70.3572	101.941	131.999	1.3501	0.000141344	0.00198891	exocyst subunit exo70 family protein
Medtr2g023070	4958.29	3418.69	2752.76	2361.35	5282.21	7231.99	9249.34	1.35072	0.000139287	0.00196829	senescence regulator
Medtr3g466170	244.354	169.204	180.787	158.834	432.254	462.047	406.408	1.35421	4.6e-07	1.63e-05	translocon at the inner envelope membrane ofs 110 protein
Medtr5g096840	85.5859	61.5046	42.4595	62.0945	113.342	147.961	165.909	1.35751	1.78e-06	5.15e-05	transmembrane amino acid transporter family protein
Medtr7g109790	17.0464	8.71684	12.8697	8.76772	19.1801	24.384	34.5743	1.35799	0.00483712	0.030493	galactinol-raffinose galactosyltransferase
Medtr6g034265	533.363	358.425	289.243	393.574	1081.9	800.357	786.261	1.35822	1.75e-08	9.67e-07	ABC transporter family protein
Medtr8g035520	33.5996	24.166	23.3948	27.044	68.6188	53.7059	68.8324	1.35953	2.76e-05	0.000521266	gibberellin receptor GID1
Medtr5g011580	218.955	185.791	145.609	76.7974	380.777	464.498	203.105	1.36041	0.00212807	0.0163187	translation factor EF-1 alpha-like protein
Medtr3g065460	125.164	78.0152	88.0526	91.9128	298.371	177.299	185.556	1.3609	6.91e-05	0.00111477	glucan endo-1,3-beta-glucosidase-like protein
Medtr8g012290	436.561	350.003	194.703	252.404	576.734	686.828	787.568	1.36281	0.00151639	0.0126092	BHLH transcription factor
Medtr8g013900	83.6995	55.7815	48.923	54.545	89.4282	112.715	208.759	1.36286	0.000274327	0.0033515	CASP-like protein
Medtr8g071900	36.5307	22.5589	11.8494	37.0544	49.8258	78.6719	55.6235	1.36356	0.00299324	0.0211787	glycosyltransferase family protein
Medtr8g098895	32.2726	31.9692	11.7781	19.3062	44.0014	63.0898	56.9096	1.36501	0.00089344	0.00837812	plant/F1M20-13 protein
Medtr8g032440	455.075	361.238	308.569	307.413	703.705	1181.18	632.775	1.36501	4.4e-05	0.00076534	disease resistance protein (TIR-NBS-LRR class)
Medtr6g018690	261.589	183.518	144.799	117.844	375.854	396.192	379.827	1.36584	2.2e-11	2.46e-09	hypothetical protein
Medtr3g088970	4345.62	3033.43	2474.33	2678.72	4709.88	7643.11	8751.62	1.36607	3.12e-07	1.16e-05	argininosuccinate synthase
Medtr2g091240	41.8597	31.2512	18.8088	29.3053	49.0321	82.2315	74.3529	1.36622	0.00104064	0.00946352	frigida-LIKE protein
Medtr3g033080	39.9242	37.2677	21.8257	25.5031	71.8948	100.795	45.9545	1.36737	0.0049409	0.0309784	NBS-LRR type disease resistance protein
Medtr3g408340	480.477	305.895	253.029	343.832	629.837	765.969	935.932	1.3685	4.15e-05	0.000729759	derlin-2 protein
Medtr5g016470	22.6057	18.2784	13.3632	8.39065	22.9312	38.1763	43.3428	1.36863	0.00433326	0.0280067	hypothetical protein
Medtr6g009030	94.5067	70.9785	55.5021	55.9011	130.723	168.893	172.391	1.37005	0.00351739	0.0238639	ABC transporter B family protein
Medtr3g072530	350.206	275.388	183.44	227.973	533.248	674.532	568.453	1.37041	0.00217258	0.0165692	nodulin MtN21/EamA-like transporter family protein
Medtr5g091930	80.636	46.7227	58.3262	57.0961	131.374	136.308	151.969	1.37308	5.93e-10	4.68e-08	citrate synthase 3, peroxisomal protein
Medtr4g094790	77.2048	56.9731	58.3998	40.8831	133.892	145.671	125.549	1.37314	2.18e-08	1.17e-06	LRR receptor-like kinase family protein
Medtr8g027540	75.7231	44.4156	55.9227	50.0971	116.535	136.14	136.991	1.37348	6.81e-09	4.19e-07	NBS-LRR type disease resistance protein
Medtr1g110270	98.932	55.0521	98.8808	54.1791	201.363	240.17	98.5855	1.37803	0.00421656	0.0274324	cysteine-rich RLK (receptor-like kinase) protein
Medtr5g085880	68.3204	57.9315	35.6899	39.9247	80.9888	126.317	141.068	1.37905	0.00462106	0.0294943	FAM91A1-like protein
Medtr5g071350	355.413	235.825	193.115	240.741	445.008	613.21	689.709	1.38189	1.12e-10	1.03e-08	Pmr5/Cas1p GDSL/SGNH-like acyl-esterase family protein
Medtr5g081800	35.7124	16.3827	14.7824	26.2556	45.4411	46.6043	57.7181	1.38239	0.000230177	0.00292492	DWNN domain, A CCHC-type zinc finger protein
Medtr5g030740	268.135	141.38	116.406	166.807	304.014	367.316	436.565	1.38274	5.05e-05	0.000856755	hydroxyproline-rich glycoprotein family protein, putative
Medtr0006s0230	25.7941	28.7368	12.0157	11.8458	41.8714	43.8188	52.7599	1.38284	0.00462651	0.0295008	NBS-LRR type disease resistance protein
Medtr1g026020	41.2926	35.7052	11.8078	21.1095	62.3925	62.606	54.8315	1.38377	0.00520796	0.0321976	expansin-A1-like protein
Medtr2g011600	62.6555	43.3303	31.0382	40.931	85.1577	110.995	106.038	1.38383	4.6e-07	1.63e-05	equilibrative nucleoside transporter 6
Medtr3g058790	143.005	122.334	95.2712	89.1181	270.656	350.113	181.722	1.38683	8e-06	0.000181416	disease resistance protein (TIR-NBS-LRR class)
Medtr1g046480	36.1279	25.2516	24.728	22.5632	46.3754	65.8944	78.6027	1.38697	4.64e-05	0.000799849	TMS membrane protein/tumor differentially protein
Medtr1g054635	22.7388	15.7011	6.98873	21.6136	29.7641	43.2461	43.6083	1.38871	0.00354711	0.0239789	fatty acyl-CoA reductase-like protein
Medtr7g083130	221.804	144.956	140.104	144.409	373.665	406.434	345.272	1.3898	0.00017895	0.00239401	esterase/lipase/thioesterase family protein
Medtr1g055135	37.5221	30.6402	20.8975	22.5455	67.7274	73.729	53.1504	1.39107	0.00167921	0.0135651	galactose oxidase
Medtr1g107360	51.2898	42.6616	28.7502	29.2573	69.5989	86.4494	109.816	1.39141	3.31e-05	0.000604922	limonoid UDP-glucosyltransferase-like protein
Medtr2g064425	39.154	17.1776	27.1872	30.9964	57.2518	62.7462	77.1772	1.39176	0.000209836	0.00270914	monoterpene synthase
Medtr3g096110	30.6443	21.7099	24.6483	10.6805	43.5551	48.9321	57.7965	1.39226	0.000770348	0.00744306	phosphatidylinositol 4-kinase beta
Medtr1g111000	904.226	702.592	627.61	537.257	1583.4	1721.37	1607.42	1.39494	3.14e-10	2.66e-08	alpha-glucosidase
Medtr3g083540	71.1458	54.6419	32.4054	52.3451	107.043	126.98	133.805	1.395	1.19e-05	0.000252639	myb transcription factor
Medtr2g075060	73.9828	56.2512	48.5333	54.7455	105.991	142.408	172.587	1.39511	4.25e-06	0.000107099	LRR receptor-like kinase
Medtr3g074390	107.787	55.2781	69.9422	42.621	102.171	142.594	197.496	1.3964	0.00666057	0.0387052	sugar porter (SP) family MFS transporter
Medtr5g009780	66.5759	27.6207	45.4277	53.4341	98.3371	113.407	120.523	1.3976	1.13e-06	3.48e-05	cation/H+ exchanger 3
Medtr2g073250	77.8544	43.3395	43.5773	41.0454	103.933	106.107	127.65	1.39848	8.54e-05	0.00132669	G-type lectin S-receptor-like Serine/Threonine-kinase SD2-5
Medtr7g050425	447.577	309.254	332.295	262.162	638.292	1119.5	624.831	1.39849	0.00266207	0.0192539	phosphoglycerate mutase family protein
Medtr1514s0010	45.1262	40.1079	23.8456	27.5198	65.4202	113.761	62.6015	1.399	0.00924147	0.0492108	disease resistance protein (CC-NBS-LRR class) family protein
Medtr3g083760	239.129	161.963	157.177	152.484	426.495	412.65	404.914	1.39964	4.25e-21	2.18e-18	Lipid transfer protein
Medtr6g072310	664.781	440.683	634.698	364.208	979.312	1989.71	829.362	1.3998	0.000171485	0.00232098	disease resistance protein (TIR-NBS-LRR class)
Medtr8g014590	117.2	55.2731	65.8783	82.2063	156.107	204.911	175.672	1.40062	8.79e-05	0.00136007	elongation factor Tu (EF-Tu) GTP-binding family protein
Medtr1g069195	29.0785	20.7631	20.8154	21.3826	56.7475	54.0845	55.4374	1.40167	0.000239302	0.00301925	hypothetical protein
Medtr6g028070	56.4453	33.0939	31.2842	47.0675	77.4978	100.306	117.587	1.40265	7.18e-06	0.00016613	C2 domain first repeat protein
Medtr7g033100	188.238	106.053	89.7885	156.178	272.495	307.295	352.132	1.40334	6.75e-08	3.15e-06	E3 ubiquitin-protein ligase RGLG2-like protein
Medtr3g082420	111.127	57.2379	69.2641	87.6376	186.522	172.976	206.573	1.40403	1.18e-06	3.6e-05	hypothetical protein
Medtr7g047640	167.21	141.386	81.3539	104.538	256.442	312.503	298.403	1.40414	0.000163581	0.00222874	anaphase-promoting complex subunit cdc20-like protein
Medtr4g478210	615.76	345.198	325.984	382.942	655.848	881.071	1254.93	1.40441	1.76e-06	5.13e-05	hypothetical protein
Medtr4g088810	1126.27	955.007	738.932	609.247	1691.46	2260.03	2148.89	1.40486	2.56e-06	6.95e-05	linoleate 13S-lipoxygenase 2-1, related protein
Medtr8g103530	15.5673	12.4799	11.022	7.75814	30.0484	27.8439	24.8982	1.40505	0.00195677	0.0152921	hypothetical protein
Medtr5g087350	17.136	8.6649	10.9082	8.82682	18.355	26.9043	30.2959	1.40631	0.00876404	0.0473027	leucine-rich receptor-like kinase family protein, putative
Medtr4g085100	23.8041	15.7135	8.79246	18.334	37.2159	29.0909	47.7658	1.40846	0.00243124	0.0180202	plastid movement impaired protein
Medtr8g005800	42.3206	43.2609	23.7502	19.4449	58.387	82.352	90.0161	1.40862	0.00391575	0.0259061	vacuolar-sorting receptor-like protein
Medtr4g086130	110.137	104.909	55.1012	72.4112	189.506	185.549	244.239	1.40961	1.22e-05	0.000258406	cytochrome P450 family ABA 8'-hydroxylase
Medtr5g077370	110.797	69.1217	46.348	60.3709	142.627	150.29	176.5	1.41104	1.17e-08	6.81e-07	zinc finger-like protein
Medtr4g007220	111.625	85.8523	67.4369	50.7536	218.191	173.732	151.166	1.41151	1.95e-05	0.000390001	galactoside 2-alpha-L-fucosyltransferase-like protein
Medtr2g102660	3578.12	2193.31	3626.72	2160.62	7111.49	11056.4	3068.7	1.41202	0.00670239	0.0388295	drug resistance transporter-like ABC domain protein
Medtr3g464370	1155.64	781.228	711.85	708.507	1589.27	2143.66	2127.73	1.41208	4.15e-10	3.4e-08	mannose-binding lectin superfamily protein
Medtr5g032960	957.42	708.976	500.576	552.757	1738.26	1643.94	1307.98	1.41211	4.88e-05	0.00083324	PB1 domain protein
Medtr4g070790	33.3382	24.3027	20.7359	19.4182	35.8356	60.5184	76.6133	1.41266	0.000373904	0.00427188	Sec14p-like phosphatidylinositol transfer family protein
Medtr7g106860	41.9254	26.1621	16.1973	37.3391	52.2194	72.91	87.8897	1.41333	0.00141428	0.0119811	transmembrane protein, putative
Medtr2g010600	49.5518	27.9002	27.0686	27.6052	54.1795	73.2616	93.1358	1.41427	0.00414469	0.0271082	CAP, cysteine-rich secretory protein, antigen 5
Medtr5g083250	34.4867	13.8907	13.3756	26.239	33.1539	51.9517	58.0926	1.41513	0.00220081	0.016727	hypothetical protein
Medtr2g066830	194.563	97.5647	110.262	153.686	286.699	341.107	336.256	1.41517	5.88e-07	2.01e-05	SAUR-like auxin-responsive family protein
Medtr8g098515	50.0325	38.1312	31.5007	39.6614	89.6665	93.2906	109.38	1.41518	3.07e-07	1.15e-05	clathrin light chain-like protein
Medtr3g091200	42.0541	35.6527	24.7605	23.3764	51.7639	85.745	87.846	1.41551	5.76e-05	0.000959475	RING-H2 finger ATL21B-like protein, putative
Medtr6g035010	43.5408	25.075	26.7425	27.1354	60.3534	79.4463	71.1662	1.41552	8.43e-06	0.000188749	beta-amyrin synthase
Medtr1g090680	368.572	309.294	216.264	213.054	629.219	714.387	628.68	1.41595	9.72e-07	3.06e-05	LRR and NB-ARC domain disease resistance protein
Medtr1g021642	70.8933	50.2658	47.5097	51.819	116.263	178.636	104.671	1.4168	2.08e-05	0.000411432	cysteine-rich receptor-kinase-like protein
Medtr3g058880	375.15	299.892	227.229	246.19	632.475	851.545	582.757	1.41776	1.39e-05	0.000292035	disease resistance protein (TIR-NBS-LRR class)
Medtr4g109900	37.7224	19.9208	22.5457	26.1176	41.9925	52.2932	89.7064	1.41804	0.00043863	0.0048315	isoaspartyl peptidase/L-asparaginase
Medtr6g088240	107.05	67.2701	67.3808	72.4162	131.862	183.789	239.093	1.41987	0.000474601	0.00512735	translation elongation factor Ts protein
Medtr3g072520	697.262	365.719	470.975	396.832	780.32	1199.58	1325.02	1.42127	1.99e-10	1.77e-08	nodulin MtN21/EamA-like transporter family protein
Medtr7g045650	568.166	388.827	349.797	401.552	1138.43	942.602	973.473	1.42182	1.74e-06	5.06e-05	2OG-Fe(II) oxygenase family oxidoreductase, putative
Medtr4g077100	49.5105	33.6907	33.321	33.4995	88.9435	71.0239	109.877	1.42256	1.49e-05	0.000310106	cinnamoyl-CoA reductase-like protein
Medtr5g075340	38.6829	29.2587	33.3896	18.5668	78.6965	60.2475	78.8334	1.4226	0.000435745	0.0048091	ATP-dependent zinc metalloprotease FTSH protein
Medtr2g082190	86.1954	55.4206	47.5637	67.6653	113.884	174.31	171.154	1.42455	1.18e-07	5.01e-06	formin-like 2 domain protein
Medtr7g009820	110.743	68.7344	82.6464	61.7282	143.745	190.935	239.289	1.42641	1.04e-07	4.52e-06	polyvinylalcohol dehydrogenase-like protein
Medtr2g013250	894.199	556.7	634.187	629.641	1784.33	1665.8	1442.72	1.42667	1.3e-08	7.51e-07	dihydroflavonol-4-reductase-like protein
Medtr8g042670	265.376	170.237	161.269	195.535	417.381	469.245	530.68	1.42687	4.97e-05	0.000846112	subtilisin-like serine protease
Medtr1g079460	59.5425	55.5121	26.4796	27.9098	83.6559	99.2275	114.06	1.42763	0.00135753	0.0115851	phloem protein 2-B11
Medtr8g471140	59.0187	43.2473	51.2692	23.4095	93.454	94.3812	129.891	1.42797	0.000141693	0.00199276	hypothetical protein
Medtr5g022470	278.51	192.846	141.424	169.959	356.251	505.08	497.284	1.42842	3.67e-06	9.49e-05	osmosensor histidine kinase
Medtr1g075095	293.926	208.803	205.969	144.037	267.111	630.613	608.264	1.42861	2.65e-05	0.000503513	sieve element occlusion protein
Medtr4g094800	67.2602	42.6944	44.4116	48.5587	117.01	126.073	122.181	1.42881	3.18e-07	1.18e-05	hypothetical protein
Medtr6g009200	3956	3308.63	2208.69	2217.29	6120.48	6671.94	8041.55	1.42941	6.19e-06	0.000146672	ABC transporter B family protein
Medtr1g112780	53.895	38.091	26.798	36.063	69.6869	80.9492	122.137	1.42973	0.00211539	0.0162402	FAD/NAD(P)-binding oxidoreductase family protein
Medtr1g110590	65.0861	44.0449	52.8735	34.8358	125.163	146.028	83.3553	1.43018	2.2e-05	0.00042981	adenylate isopentenyltransferase
Medtr0511s0020	94.5224	59.033	45.8485	57.7924	155.573	141.904	141.381	1.4314	0.0015406	0.0127475	disease resistance protein RGA4
Medtr4g101730	850.357	585.687	492.605	536.139	1172.94	1605.01	1580.36	1.43216	7.41e-09	4.53e-07	vacuolar processing enzyme
Medtr6g011310	75.9186	56.0252	48.3898	43.7223	117.039	124.67	159.094	1.43225	1.93e-05	0.00038611	plasma membrane H+-ATPase
Medtr5g096390	18.504	14.7367	5.94542	14.6125	19.7962	35.7741	40.8071	1.43331	0.00538272	0.0329717	white-brown-complex ABC transporter family protein
Medtr7g068190	38.5139	26.0899	24.7601	26.1015	67.6573	87.9479	52.4008	1.43505	0.00017861	0.00239066	receptor-like kinase
Medtr2g006850	33.3887	22.7522	18.8427	21.465	43.0285	66.4844	61.6868	1.43588	0.00162043	0.0132508	hypothetical protein
Medtr5g009260	67.7913	42.7459	32.2636	43.1083	88.1346	97.9805	134.507	1.43704	0.000109792	0.00161854	hypothetical protein
Medtr2g047832	25.1857	16.5105	8.91836	11.6787	41.0555	27.2457	32.414	1.4373	0.00063464	0.00644078	F-box protein interaction domain protein
Medtr3g435430	17.5853	14.8032	5.87547	7.71411	18.5084	25.8887	33.8663	1.43895	0.0046475	0.0295992	expansin A10
Medtr8g006780	303.365	206.079	178.343	162.504	361.394	539.999	584.124	1.44024	2.53e-05	0.000486034	auxin efflux carrier family protein
Medtr1g038680	12.9264	6.09047	9.87847	8.72691	22.1725	23.4938	21.0019	1.44024	0.00785918	0.0437114	cationic peroxidase
Medtr3g010520	14.077	7.82497	9.86344	6.81861	18.4654	30.2554	17.8689	1.44096	0.00670106	0.0388295	F-box protein interaction domain protein
Medtr7g056450	78.734	44.3	58.7113	46.175	129.61	184.194	91.0396	1.44195	0.000420278	0.00466743	S-locus lectin kinase family protein
Medtr3g058840	87.8111	65.0703	75.5957	46.6175	159.026	239.655	111.406	1.4452	0.000149257	0.00206745	disease resistance protein (TIR-NBS-LRR class)
Medtr3g089977	274.535	225.163	131.149	161.863	340.704	442.963	629.848	1.44534	8.26e-06	0.000185538	zinc-binding alcohol dehydrogenase family protein
Medtr8g027755	1151.43	764.492	542.531	712.509	1570.1	1848.1	2084.32	1.44553	3.51e-09	2.32e-07	cyclic nucleotide-gated ion channel-like protein
Medtr3g083030	1214.97	764.889	776.757	730.083	1891.39	2064.4	2234.84	1.44574	1.17e-30	1.56e-27	hypothetical protein
Medtr2g040000	24.2194	20.0803	12.8848	18.5958	37.669	44.7992	58.5468	1.4458	0.00738181	0.0418187	peroxidase family protein
Medtr7g056820	27.2664	11.2861	12.8521	13.57	21.2907	35.141	47.1817	1.44656	0.000745221	0.00725561	F-box protein interaction domain protein
Medtr7g115430	118.334	69.0581	86.2523	81.8461	214.396	230.037	201.576	1.44694	1.98e-05	0.000394302	DIL domain myosin family protein
Medtr1g090320	17.9702	4.3333	14.9165	14.668	28.1072	36.4571	27.0951	1.4472	0.00746652	0.0421858	E3 ubiquitin-protein ligase LIN-like protein, putative
Medtr5g024810	60.1377	40.6178	41.5285	26.2208	87.0292	96.8915	113.116	1.44968	1.89e-06	5.42e-05	CW-type zinc finger protein
Medtr3g022870	73.7926	52.9444	40.649	51.8174	108.025	178.636	111.954	1.4519	3.85e-06	9.85e-05	NB-ARC domain disease resistance protein
Medtr4g092700	174.736	81.7723	109.673	142.517	200.181	340.596	373.584	1.45259	7.75e-06	0.000176777	helix loop helix DNA-binding domain protein
Medtr1g034960	129.612	78.1812	74.9522	84.189	214.903	221.678	213.372	1.45346	2.58e-12	3.42e-10	cysteine/histidine-rich C1 domain protein
Medtr2g084010	1042.92	665.806	659.058	666.445	1476.43	2218.44	1763.89	1.4547	1.64e-06	4.81e-05	lignin biosynthetic peroxidase
Medtr2g083210	35.5291	13.8579	28.7489	20.3945	47.7083	79.387	44.9643	1.45537	0.000353899	0.00408188	COBRA-like protein 7 precursor
Medtr4g104510	2296.2	1599.22	1196.17	1394.75	3022.07	3837.84	4641.5	1.45644	5.92e-09	3.72e-07	transmembrane amino acid transporter family protein
Medtr6g045633	50.9316	27.8617	35.0538	33.7631	74.0246	107.101	84.6766	1.45827	0.00231997	0.0174237	leguminosin proline-rich group669 secreted peptide
Medtr4g112820	15.2648	6.9334	6.91165	10.699	24.4009	12.643	30.4283	1.46135	0.00757661	0.0426229	signal peptide peptidase family protein
Medtr5g034100	11.4313	10.4651	7.82257	4.78428	21.4583	20.1589	22.2691	1.46149	0.00633567	0.0372648	hypothetical protein
Medtr8g013560	30.3963	21.7508	20.9228	22.6392	55.8513	81.4592	42.6424	1.46268	0.00167977	0.0135651	G-type lectin S-receptor-like Serine/Threonine-kinase
Medtr2g450830	59.9087	33.0405	32.9064	33.4193	61.685	108.353	104.95	1.46273	9.93e-06	0.000217157	disease resistance protein (TIR-NBS-LRR class)
Medtr8g045110	68.1261	31.1904	24.7493	41.8395	85.078	81.3842	103.596	1.46366	1.49e-06	4.44e-05	ATP-dependent RNA helicase A-like protein
Medtr4g098800	3183.83	2563.76	1805.35	1924.55	5343.19	5852.23	6178.27	1.46461	4.36e-16	1.18e-13	peptide transporter
Medtr1g029150	411.464	123.403	171.183	237.682	188.78	416.314	865.246	1.46541	0.0061223	0.0363333	stearoyl-acyl-carrier desaturase
Medtr3g007240	30.0248	11.8732	33.0878	15.3743	55.8541	72.1439	37.6896	1.46604	0.00254997	0.0186304	phospholipid-transporting ATPase-like protein
Medtr6g088245	261.142	189.258	161.294	196.118	424.508	610.384	476.483	1.46683	0.00084844	0.00803421	disease resistance protein (TIR-NBS-LRR class)
Medtr8g442270	336.333	243.939	183.523	201.228	399.32	677.342	662.939	1.46697	7.98e-06	0.00018105	cysteine-rich RLK (receptor-like kinase) protein
Medtr4g076430	32.6765	20.8482	18.6902	19.4292	62.215	48.0738	52.6423	1.46772	0.000516091	0.00547772	glucan endo-1,3-beta-glucosidase
Medtr8g042400	53.515	35.7495	26.708	37.2041	102.726	81.6894	91.1956	1.46807	8.81e-08	3.91e-06	DUF247 domain protein
Medtr4g035330	268.31	190.23	167.316	166.962	467.75	535.567	449.647	1.46958	6.65e-06	0.000155359	cytochrome P450 family 81 protein
Medtr5g036370	18.0001	11.2481	7.93626	16.598	25.048	30.7923	43.87	1.47089	0.00228003	0.0172062	structural maintenance-like chromosomes-protein
Medtr1g025340	188.157	67.7002	194.84	134.957	300.111	556.368	244.171	1.47101	0.000327612	0.00385607	DUF668 family protein
Medtr1g049240	65.9656	41.8787	39.3406	31.4419	75.1053	110.221	127.699	1.47115	0.00247687	0.0182367	beta-1,3-N-acetylglucosaminyltransferase family protein
Medtr7g081570	416.666	331.208	281.502	264.409	720.548	1162.43	551.918	1.4726	2e-07	7.94e-06	LRR receptor-like kinase family protein
Medtr2g101590	109.38	49.5647	119.211	54.8917	318.162	236.091	65.7028	1.47376	0.00855189	0.0464972	nitrate transporter 1
Medtr4g094680	98.0563	65.1549	49.8914	52.7801	98.4758	180.082	189.573	1.47402	9.23e-06	0.000204736	PLATZ transcription factor family protein
Medtr7g099820	1449.76	963.317	952.316	1022.4	2190.99	3150.9	2827.47	1.47525	1.83e-07	7.34e-06	cation/H+ exchanger 3
Medtr2g064310	576.867	418.156	233.295	236.707	431.269	917.707	1127.45	1.47828	0.000701909	0.00691745	ZIP zinc/iron transport family protein
Medtr2g044100	14.2507	7.82173	11.8617	4.88814	24.6107	16.5036	27.2597	1.47882	0.00837034	0.0457532	GDSL-like lipase/acylhydrolase
Medtr5g023680	259.604	177.941	167.324	145.872	477.044	556.147	336.071	1.47914	2.56e-05	0.000490056	cytochrome P450 family 71 protein
Medtr7g070390	44.5911	27.2132	27.4946	19.3684	65.4758	56.0596	85.599	1.47927	8.66e-06	0.000193428	disease resistance response protein
Medtr3g056610	50.6878	25.1899	21.8791	25.5467	49.5112	68.3601	85.3802	1.48016	0.000990177	0.00909479	NB-ARC domain disease resistance protein
Medtr3g058740	203.194	151.79	137.001	118.239	327.151	534.517	274.558	1.48093	0.00318895	0.0222482	disease resistance protein (TIR-NBS-LRR class), putative
Medtr3g092490	70.7064	36.4441	36.2745	52.2181	70.7746	138.323	140.55	1.48164	0.000122993	0.00177	RNA-binding (RRM/RBD/RNP motif) family protein
Medtr1g116100	25.1749	16.6169	16.7368	13.599	40.3144	59.2669	31.6079	1.48169	0.00413897	0.0270827	hypothetical protein
Medtr4g116520	61.5958	45.6579	38.5625	36.134	101.866	125.253	109.748	1.48213	5.11e-05	0.000865527	octicosapeptide/phox/Bem1p domain kinase superfamily protein
Medtr8g091995	60.9022	31.3026	34.4675	37.8093	82.7197	105.142	102.047	1.48365	2.1e-06	5.93e-05	nudix family hydrolase
Medtr8g009720	311.025	181.408	174.751	224.291	421.635	586.724	615.675	1.48365	2.2e-06	6.17e-05	hypothetical protein
Medtr2g010250	650.034	504.607	335.65	382.976	1078.25	1221.87	1122.98	1.48399	2.63e-07	1e-05	cytochrome P450 family 87 protein
Medtr4g023040	15.5859	12.1574	3.98717	5.88772	19.0011	22.9921	20.7856	1.48515	0.0039819	0.0262523	disease resistance protein (TIR-NBS-LRR class), putative
Medtr2g436830	160.354	99.0297	93.6111	75.2458	226.557	240.213	285.121	1.48534	1.62e-12	2.23e-10	heavy metal transport/detoxification domain protein
Medtr1g107375	119.137	91.7482	84.7259	48.8749	196.61	305.44	130.046	1.48734	0.00127171	0.011001	limonoid UDP-glucosyltransferase-like protein
Medtr8g075350	27.3602	26.7247	5.88812	18.3939	42.4228	46.1057	55.8209	1.48762	0.00196669	0.0153424	senescence/dehydration-associated-like protein
Medtr0110s0030	22.4191	11.2838	10.8664	18.6303	40.0837	29.9649	44.0511	1.48766	0.00164897	0.0134059	glycoside hydrolase family 1 protein
Medtr8g022810	213.958	99.1128	173.213	146.262	297.402	503.646	372.773	1.48812	0.000244236	0.00306773	GDSL-like lipase/acylhydrolase
Medtr1g099280	597.157	340.865	433.533	322.43	1095.02	962.468	1018.6	1.48858	6.62e-16	1.74e-13	ABC transporter-like family-protein
Medtr1g026170	1084.65	767.699	574.87	618.769	1412.6	2124.89	1975.63	1.49067	8.12e-06	0.000183316	alpha amylase domain protein
Medtr8g027200	64.0774	39.8117	32.6004	46.7702	111.536	124.404	99.4396	1.49277	4.47e-07	1.59e-05	P-loop nucleoside triphosphate hydrolase superfamily protein, putative
Medtr3g026990	25.7472	13.0658	22.9301	10.7971	44.2724	55.7262	31.1842	1.49302	0.00231454	0.0174017	LRR receptor-like kinase family protein
Medtr3g118390	229.952	140.474	153.494	127.447	372.085	364.646	455.405	1.49979	6.15e-07	2.09e-05	Chitinase (Class I) / Hevein
Medtr4g069250	117.176	65.9987	76.4458	67.5472	155.335	197.657	241.966	1.50113	1.74e-05	0.000354673	NAD(P)H:quinone oxidoreductase, type IV protein
Medtr3g104990	35.8903	21.6433	18.8354	29.225	58.4284	74.2906	64.8151	1.5013	6.71e-06	0.000156298	mechanosensitive ion channel family protein
Medtr5g091600	156.321	117.564	92.0578	86.1816	255.633	260.977	323.455	1.5022	5.61e-10	4.46e-08	OPT family oligopeptide transporter
Medtr3g452770	25.25	12.2594	24.1647	14.8848	47.0843	54.3712	43.1891	1.50317	0.000345324	0.00401226	leucine-rich receptor-like kinase family protein, putative
Medtr7g111960	85.3055	47.7286	76.4206	37.9648	128.153	210.07	121.091	1.50358	4.16e-05	0.00073161	calmodulin-binding protein
Medtr8g013090	635.857	419.826	309.372	358.803	830.018	1027.39	1229.25	1.50391	9.3e-05	0.00142428	plant acid phosphatase
Medtr4g123700	245.244	207.79	119.508	140.824	315.606	446.578	569.248	1.5049	4.54e-07	1.61e-05	wall-associated receptor kinase galacturonan-binding protein
Medtr8g042080	56.8755	44.763	35.7491	29.5146	115.145	101.49	96.0476	1.50504	0.000111768	0.0016422	DUF247 domain protein
Medtr4g078690	31.1543	9.61866	5.87036	9.65552	20.1436	21.0702	30.7281	1.50565	0.00391059	0.0258948	transmembrane protein, putative
Medtr8g091420	583.582	326.939	281.289	350.681	664.26	894.862	1167.17	1.50658	7.01e-08	3.23e-06	heavy metal transport/detoxification superfamily protein
Medtr7g095170	290.602	163.482	120.673	175.472	356.671	462.61	487.562	1.50658	1.48e-05	0.000308824	senescence-associated protein SAG102
Medtr7g104480	16.5977	12.8963	5.84698	10.7026	19.6567	22.645	42.2758	1.50669	0.00853067	0.0464198	ABA response element-binding factor
Medtr4g065093	173.348	84.5562	95.3991	124.088	230.852	355.807	277.306	1.5069	0.000128824	0.00183801	hypothetical protein
Medtr6g093180	51.2259	29.3525	37.5811	35.8663	65.6234	79.5013	147.676	1.50784	0.00124134	0.0108511	beta-amyrin synthase
Medtr7g076660	166.679	84.3814	121.185	89.7683	273.758	270.659	296.247	1.51201	5.05e-15	1.08e-12	NAD(P)-binding rossmann-fold protein
Medtr8g089585	44.2572	28.6573	25.5152	24.0164	51.7383	101.387	70.7451	1.51266	0.00041012	0.00459103	methyltransferase domain protein
Medtr4g067250	93.2162	50.3219	60.5806	63.5302	168.234	180.921	148.078	1.51334	2.37e-06	6.55e-05	hypothetical protein
Medtr1g027690	169.863	97.5403	101.788	72.5532	295.188	318.801	161.996	1.51359	0.000628982	0.00639778	receptor-like kinase
Medtr4g077787	24.668	14.0139	7.80753	23.9806	33.4748	44.5598	53.2015	1.51372	0.00204233	0.0157932	early nodulin-like protein
Medtr3g067775	14.7422	8.70897	5.90864	7.75974	16.9112	27.5682	20.0132	1.51423	0.00240941	0.0179234	tyrosine kinase family protein
Medtr4g105750	38.8334	19.923	37.6906	17.2735	62.9168	94.5382	56.5736	1.51659	0.00160321	0.013151	DUF1645 family protein
Medtr2g015870	176.648	110.033	67.6622	89.8751	217.684	278.403	270.791	1.51697	6.07e-05	0.00100368	armadillo/beta-catenin-like repeat protein, putative
Medtr4g104680	1488.47	1098.94	797.967	934.03	2510.19	2988.59	2605.04	1.51701	1.25e-10	1.14e-08	quinolinate synthetase A protein
Medtr8g103820	56.154	38.9058	16.1984	28.1463	47.2275	73.6405	119.653	1.51807	0.000873019	0.00822889	heavy metal transport/detoxification superfamily protein
Medtr2g025830	75.2293	42.4311	47.58	37.0367	118.544	127.341	118.152	1.5188	2.55e-10	2.23e-08	E3 ubiquitin-protein ligase UPL5-like protein
Medtr7g081160	17.2731	8.67267	9.90329	11.6636	17.4917	33.9479	35.5892	1.5195	0.00846015	0.0461136	copine protein, putative
Medtr5g078250	60.6925	37.0872	35.4194	39.6986	88.435	128.948	105.13	1.52134	4.01e-05	0.000710647	replication factor-A carboxy-terminal domain protein
Medtr7g012330	12.5228	8.74868	10.0102	4.91274	23.6243	14.4491	30.0341	1.52151	0.00753862	0.042463	cytochrome P450 family 71 protein
Medtr1g088170	320.814	193.416	165.146	193.186	502.933	517.386	565.507	1.52198	2.23e-14	4.47e-12	sucrose synthase
Medtr4g074550	32.6553	32.1102	10.8541	15.5144	48.7743	57.6976	63.0192	1.52365	0.00195396	0.0152831	hypothetical protein
Medtr8g072510	164.151	118.222	114.039	51.9774	244.235	390.761	183.814	1.52571	0.00144548	0.0121667	ankyrin repeat protein
Medtr4g017820	284.864	200.564	144.594	177.762	396.694	502.758	609.85	1.52675	7.95e-10	6.07e-08	ammonium transporter 1 protein
Medtr3g064740	763.413	515.157	455.66	431.997	1078.71	1650.74	1314.6	1.52701	9.75e-08	4.27e-06	glutamate decarboxylase
Medtr3g104560	33.2535	15.431	13.8762	22.85	48.2048	43.1136	58.0363	1.52759	0.000145924	0.00202973	cytochrome P450 family protein
Medtr0140s0100	56.3396	31.3689	32.2937	29.6736	81.0352	100.518	87.9501	1.52822	1.07e-05	0.000231958	hypothetical protein
Medtr8g107360	26.4257	11.256	10.8829	26.1002	33.2334	50.6551	55.5428	1.52941	0.00100443	0.00919397	auxin efflux carrier family transporter
Medtr8g072210	49.3334	35.4012	27.6726	25.2819	53.7658	103.548	99.5043	1.53001	3.65e-05	0.000657606	long-chain-alcohol oxidase FAO1-like protein
Medtr7g009960	43.7553	24.6146	35.4365	12.9201	64.304	80.2025	66.2318	1.53023	0.00595128	0.035594	O-acyltransferase WSD1-like protein
Medtr1g019490	276.263	180.56	145.405	151.343	420.483	513.04	446.874	1.53108	2.84e-07	1.08e-05	WEAK movement UNDER BLUE LIGHT-like protein
Medtr8g088880	922.721	588.844	452.776	641.544	1336.32	1470.99	2065.68	1.53305	1.02e-10	9.55e-09	glutelin type-B-like protein
Medtr1g111210	588.679	328.044	445.898	397.071	1010.86	1549.41	833.344	1.53549	3.89e-09	2.55e-07	regulator of Vps4 activity in the MVB pathway protein
Medtr7g062890	28.4145	15.7368	15.0426	17.7272	37.2499	60.4209	43.4144	1.53638	6.56e-05	0.00106947	L-type lectin-domain receptor kinase IV.2-like protein
Medtr7g106100	15.1187	12.1319	6.82965	9.6391	29.017	30.9459	23.3145	1.5368	0.0012859	0.011102	late embryogenesis abundant protein
Medtr0795s0020	85.9229	59.706	38.3193	33.1708	106.937	140.563	134.363	1.53817	0.00731814	0.0415376	metal ion-binding protein, putative
Medtr4g066460	59.6764	42.0002	33.7896	26.3724	84.5409	82.81	131.444	1.54002	1.16e-06	3.54e-05	basic helix loop helix (bHLH) DNA-binding family protein
Medtr5g055200	277.113	132.941	134.496	192.567	364.878	440.293	533.63	1.54065	5.26e-07	1.83e-05	hypothetical protein
Medtr8g028725	297.618	188.195	166.173	184.268	473.197	574.13	521.552	1.54102	7.19e-16	1.87e-13	polygalacturonase/glycoside hydrolase family protein
Medtr5g031430	25.424	19.1026	13.8226	9.68013	39.5751	25.465	59.8598	1.54148	0.000966973	0.00893719	cinnamyl alcohol dehydrogenase-like protein
Medtr7g113930	227.174	132.407	157.036	142.975	451.929	466.37	339.795	1.5415	1.98e-05	0.000395135	DUF3595 family protein
Medtr4g083710	77.5252	43.4378	54.2806	56.1455	182.681	136.28	128.112	1.54239	3.16e-05	0.000586086	lignin-forming anionic peroxidase
Medtr4g115460	73.5738	41.7075	43.6165	45.8116	103.77	149.318	129.659	1.54344	2.79e-07	1.06e-05	exostosin family protein
Medtr1g062880	74.4064	49.623	52.2085	43.5449	104.205	152.638	168.567	1.54378	1.82e-08	1e-06	eukaryotic-type carbonic anhydrase
Medtr8g010620	529.289	301.917	342.178	365.213	888.798	1029.74	1025.25	1.54445	7.91e-14	1.44e-11	peptidyl-prolyl cis-trans isomerase FKBP65
Medtr2g065550	52.5225	39.1448	34.6019	30.1746	123.377	71.1202	109.08	1.54713	4.59e-06	0.000113362	nodulin MtN21/EamA-like transporter family protein
Medtr2g007990	156.012	110.351	73.1095	101.207	226.003	292.096	315.9	1.54758	6.61e-08	3.11e-06	auxin-induced 5NG4-like protein
Medtr5g091880	23.3267	13.831	9.84864	18.4056	28.001	52.7787	43.1026	1.54915	0.000381443	0.00434124	integrin-linked kinase family protein
Medtr2g010290	421.644	296.167	234.496	232.283	757.152	807.467	672.922	1.55186	5.81e-07	1.99e-05	cytochrome P450 family protein
Medtr5g063730	10.2651	5.20045	7.9327	6.85308	18.3239	20.2149	19.8517	1.55218	0.00544366	0.0332226	myosin heavy chain-like protein
Medtr1g014510	169.202	93.0827	106.871	94.9019	271.223	252.617	341.324	1.55241	2.36e-13	3.79e-11	nodulin MtN21/EamA-like transporter family protein
Medtr4g127580	1859.53	1577.91	988.009	1037.26	3503.45	3811.23	3255.69	1.55251	3.12e-06	8.26e-05	heavy metal transporting P-type ATPase, putative
Medtr8g089480	66.2069	39.0554	38.5136	33.9553	81.7671	120.917	126.034	1.55252	2.84e-08	1.49e-06	plant phospholipase-like protein
Medtr4g010210	11.8347	7.76827	5.88054	6.76602	14.4117	17.7275	28.4728	1.5529	0.00534202	0.0327684	methyl-CpG-binding domain protein
Medtr7g088850	315.957	148.634	189.605	164.628	426.482	540.062	509.582	1.55368	5e-07	1.75e-05	cell division control-like protein
Medtr2g067980	311.185	219.615	228.533	153.1	591.473	846.75	327.429	1.55424	6.9e-05	0.00111317	lectin kinase family protein
Medtr1g064690	15.5524	7.8905	12.0394	7.88684	19.8416	25.9892	36.1696	1.55579	0.0025035	0.0183818	peptide upstream ORF protein, putative
Medtr6g082400	554.43	348.76	255.679	430.738	845.762	1162.17	1036.92	1.55639	0.00539515	0.033025	octicosapeptide/phox/Bem1p family protein
Medtr8g045735	2042.12	1116.63	1204.56	1184.5	2969.53	3465.64	3877.4	1.55656	6.22e-09	3.88e-07	polyketide cyclase/dehydrase and lipid transporter
Medtr3g089140	187.528	121.805	131.084	74.709	297.964	362.577	304.579	1.55746	2.74e-10	2.36e-08	chromatin remodeling complex subunit
Medtr4g125090	15.4796	9.60829	8.90919	8.82899	21.604	34.1581	25.1274	1.55802	0.00127732	0.0110423	F-box plant-like protein, putative
Medtr3g010940	42.4938	29.6046	15.4494	28.5942	64.9571	73.2048	79.2436	1.55868	0.0035894	0.0242105	F-box-like protein
Medtr5g032910	74.2188	45.8202	54.0114	37.8641	147.286	144.037	113.736	1.55949	6.25e-09	3.89e-07	plant intracellular ras-group-related LRR protein
Medtr4g105530	253.88	148.26	132.13	145.45	391.247	457.824	407.327	1.55992	1.51e-12	2.09e-10	histidine kinase-, DNA gyrase B
Medtr7g072470	101.837	68.5921	43.6906	63.9282	146.545	127.862	247.609	1.56269	1.37e-06	4.11e-05	transcription factor bHLH93-like protein
Medtr3g074330	41.4611	34.939	25.3418	21.0564	72.5251	77.0932	91.4249	1.56297	0.000429775	0.00475505	sugar transporter
Medtr8g011210	329.004	218.21	167.955	221.167	483.248	607.982	706.815	1.56432	4.71e-10	3.76e-08	ATP/DNA-binding protein
Medtr5g032790	94.4043	53.9404	49.2225	55.1547	159.098	115.527	193.861	1.56453	2.66e-09	1.79e-07	hypothetical protein
Medtr3g072000	81.9649	46.1501	47.278	52.4078	94.8353	147.302	190.417	1.56465	2.16e-05	0.000423815	heavy-metal-associated domain protein
Medtr1g090520	84.1668	52.1101	57.6722	36.4162	170.791	180.061	81.2573	1.56489	0.000322175	0.0038169	LRR receptor-like kinase family protein
Medtr4g080823	79.6319	58.045	40.5981	45.8901	151.16	163.045	114.086	1.56565	3.68e-06	9.52e-05	long-chain-alcohol oxidase FAO2-like protein
Medtr4g108760	80.0448	51.5555	39.6291	58.933	136.765	186.634	121.322	1.56608	8.9e-07	2.85e-05	NAC transcription factor-like protein
Medtr3g045010	12.9974	8.71493	6.86302	7.72005	20.0042	19.9156	29.6063	1.56703	0.00226544	0.0171253	tousled-like kinase 2
Medtr8g087410	71.2838	43.6634	24.5983	35.5307	84.2622	95.6273	128.767	1.56744	0.000340413	0.00396588	glutathione S-transferase
Medtr5g019330	11.1737	8.71391	4.94915	5.82886	19.8541	21.5198	16.7542	1.56749	0.00384447	0.025538	GNS1/SUR4 membrane family protein
Medtr3g114870	12.5468	9.51098	9.83731	2.92177	18.3289	28.2712	19.9826	1.57048	0.00715903	0.0408261	lysine/ornithine decarboxylase
Medtr7g118300	383.058	206.657	204.767	185.687	388.947	646.151	740.147	1.57134	0.000328255	0.00386142	caffeic acid O-methyltransferase
Medtr4g127570	12.9417	8.65965	7.88343	6.78837	19.0218	21.4946	29.4337	1.57272	0.00230967	0.0173757	importin subunit alpha
Medtr2g066010	15.4684	12.233	11.7531	5.72255	22.2017	45.4543	21.1899	1.57353	0.00471612	0.0298931	SCF ubiquitin ligase, SKP1 component
Medtr5g090610	45.0484	39.6802	20.6282	11.6193	68.2573	56.8515	90.5408	1.57382	0.0005549	0.00580399	UDP-glucose flavonoid 3-O-glucosyltransferase
Medtr2g091025	53.8492	51.1958	26.7518	23.4261	64.8714	117.965	121.338	1.57598	0.000263826	0.00325018	frigida-LIKE protein
Medtr3g115490	34.9391	17.3858	30.717	21.3121	51.6068	95.607	59.6322	1.57687	0.00101317	0.00924856	Serine/Threonine kinase family protein
Medtr6g071935	684.153	530.473	386.535	450.606	1279.62	2121.75	682.267	1.57811	0.000842828	0.00799529	NB-ARC domain protein
Medtr5g064040	54.0161	34.5962	29.68	32.0194	96.8458	99.8962	91.1288	1.57851	2.89e-07	1.09e-05	outer arm dynein light chain 1
Medtr8g076940	71.99	46.3062	42.308	38.5812	103.132	125.72	153.002	1.58036	3.21e-08	1.67e-06	cytochrome P450 family protein
Medtr1g069100	26.8721	13.9952	13.6902	16.2452	38.4647	45.5443	47.7805	1.58208	0.000288151	0.00349154	DNA-directed RNA polymerase II subunit Rpb7-like protein
Medtr8g090225	78.9441	47.2113	44.8436	53.7091	108.586	160.615	169.322	1.58505	2.16e-07	8.48e-06	50S ribosomal protein L23
Medtr8g006930	96.2505	54.9892	47.7519	56.5404	131.614	169.488	179.22	1.58751	6.11e-11	6.02e-09	2OG-Fe(II) oxygenase family oxidoreductase
Medtr3g009030	394.032	231.607	253.043	242.413	631.336	851.624	702.791	1.58777	2.62e-13	4.14e-11	glycoside hydrolase family 5 protein
Medtr2g034440	254.195	132.524	203.622	111.664	392.965	442.482	510.633	1.5879	4.13e-05	0.000727672	glucan endo-1,3-beta-glucosidase, basic protein
Medtr8g105070	18.971	10.732	11.8607	7.85135	22.7925	35.9537	33.5138	1.58865	0.000686718	0.00681316	elongation factor Tu domain protein
Medtr3g104780	69.6267	41.1152	36.8332	30.4975	195.058	89.6436	40.6639	1.58916	0.00431548	0.0279054	cytosolic class II small heat-shock protein
Medtr4g021260	165.848	74.0862	88.958	130.674	220.603	409.255	254.045	1.58984	0.000367534	0.00420814	Avr9/Cf-9 rapidly elicited protein
Medtr1g015980	383.771	227.675	269.262	210.763	563.966	903.328	665.381	1.59134	0.000137784	0.00195223	fructan exohydrolase
Medtr2g022700	55.9982	39.9224	16.796	44.9004	79.5344	99.1627	128.915	1.59153	3.02e-05	0.000564108	glucose-6-phosphate/phosphate translocator-like protein
Medtr2g091245	83.7225	62.5526	44.5435	35.3638	100.93	150.395	181.031	1.59377	1.78e-06	5.15e-05	frigida-LIKE protein
Medtr4g079930	64.1755	45.5366	25.4436	25.7165	75.4503	79.1736	138.022	1.59404	0.0076215	0.0428392	DUF640 family protein
Medtr5g021860	31.7483	14.5466	19.8515	16.3318	48.2826	40.168	64.1036	1.59411	2.3e-05	0.000446023	F-box protein interaction domain protein
Medtr3g064260	44.8658	32.079	22.8247	20.5004	66.9984	79.0285	83.5665	1.59545	3.6e-07	1.31e-05	zinc finger CCCH domain protein
Medtr6g008480	99.0411	52.9467	58.0487	65.0873	130.33	228.327	173.714	1.59579	0.00190001	0.014947	matrix metalloproteinase
Medtr8g008530	152.949	97.5177	72.3864	103.757	301.65	281.693	244.574	1.59711	1.71e-08	9.48e-07	cytochrome P450 family protein
Medtr4g027040	381.231	124.902	186.384	118.529	445.146	448.291	404.825	1.59738	3.28e-16	8.99e-14	NF-X1-type zinc finger protein NFXL1
Medtr4g094202	71.7719	49.5094	41.4536	36.9156	133.181	118.084	136.619	1.59825	6.68e-08	3.13e-06	ICE-like protease (caspase) p20 domain protein
Medtr7g115490	37.5105	26.1113	21.5476	19.2392	65.966	62.9008	75.174	1.60319	5.32e-07	1.84e-05	caleosin CLO1-1
Medtr2g014020	38.3415	25.0746	18.7311	24.2688	54.7269	66.2248	87.1658	1.6041	1.23e-05	0.000259388	WD domain, G-beta repeat protein
Medtr0258s0040	19.4697	19.8066	2.71088	8.58984	25.147	34.388	36.4199	1.60546	0.00699158	0.0400514	ELMO/CED-12 family protein
Medtr7g065290	107.643	63.0507	40.4166	43.6239	101.983	149.636	198.035	1.60943	0.00336685	0.0230779	glutathione S-transferase, amino-terminal domain protein
Medtr4g080130	17.9314	10.3952	8.88842	13.5016	26.4268	35.2399	38.8353	1.60961	0.000581191	0.00602216	aspartate aminotransferase
Medtr6g017165	105.43	91.4322	45.4184	70.2409	165.376	211.041	258.7	1.61179	1.59e-06	4.69e-05	allene oxide cyclase
Medtr5g031305	147.359	80.4977	91.5612	98.4897	249.397	260.163	317.738	1.61232	1.66e-12	2.28e-10	cinnamyl alcohol dehydrogenase-like protein
Medtr1g054210	64.3263	34.8442	45.9579	37.6378	109.769	118.761	133.535	1.61243	6.38e-07	2.16e-05	zinc finger, C3HC4 type (RING finger) protein
Medtr1g097170	16.5199	10.0307	9.90415	4.91712	23.2055	20.2413	33.0844	1.61314	0.00437054	0.0281792	hypothetical protein
Medtr3g088455	63.3076	24.2862	34.6197	40.7852	103.514	97.2133	102.714	1.61344	1.09e-09	8.1e-08	transmembrane amino acid transporter family protein
Medtr2g021155	107.182	43.2165	49.451	82.8563	152.687	238.803	145.502	1.61448	0.000192397	0.00254195	F-box protein interaction domain protein
Medtr3g011480	46.9235	33.8522	29.8323	19.5626	70.0214	113.502	72.9476	1.61753	4.89e-06	0.000119524	LRR and NB-ARC domain disease resistance protein
Medtr4g065060	260.504	146.815	129.216	172.971	412.299	562.189	403.444	1.61767	3.82e-06	9.81e-05	hypothetical protein
Medtr1g027460	156.722	101.29	78.4746	129.902	271.328	482.036	197.299	1.61812	0.000270015	0.00331404	stress-induced receptor-like kinase
Medtr8g024120	19.7334	12.2038	12.8868	9.7021	35.1422	33.2178	38.7222	1.61981	0.000107574	0.00159556	1-aminocyclopropane-1-carboxylate oxidase
Medtr7g075600	177.487	110.683	110.276	88.7209	287.653	342.176	323.228	1.61993	3.99e-13	6.03e-11	cytochrome P450 family protein
Medtr1g079370	155.09	110.345	76.5836	85.4559	215.147	303.377	322.149	1.62202	1.84e-08	1.01e-06	phloem protein 2-B5
Medtr3g455790	23.3716	16.548	4.98756	14.7191	31.8899	26.0275	55.0309	1.62502	0.00152564	0.0126506	ankyrin repeat protein
Medtr4g075980	856.987	547.402	607.907	454.357	1572.48	2329.72	1065.42	1.62584	8.23e-07	2.66e-05	NAC transcription factor-like protein
Medtr8g013620	45.6593	23.4815	27.8249	27.5931	76.9036	93.1543	73.1075	1.62691	1.63e-07	6.65e-06	G-type lectin S-receptor-like Serine/Threonine-kinase
Medtr7g013180	53.4312	46.4264	31.9329	24.5623	110.568	114.011	94.5339	1.62718	5.02e-07	1.75e-05	UDP-glucosyltransferase family protein
Medtr4g112460	106.792	78.936	51.9047	67.4378	199.622	257.808	156.05	1.628	3.42e-06	8.97e-05	EF hand calcium-binding family protein
Medtr8g012180	9.54716	5.20442	4.96309	4.90465	14.531	12.4877	19.8272	1.62947	0.00771572	0.0432409	disease resistance protein (TIR-NBS-LRR class)
Medtr8g016020	49.9389	29.4264	31.7399	24.4615	99.842	84.5329	80.4297	1.63178	4.56e-08	2.25e-06	ABC transporter-like family-protein
Medtr3g011390	61.8158	28.5636	47.536	35.1694	137.287	115.595	90.993	1.63277	8.55e-05	0.00132876	NBS-LRR disease resistance protein
Medtr6g028090	372.942	203.454	222.057	223.66	687.753	712.051	613.088	1.63309	1.82e-10	1.62e-08	beta-D-glucoside glucohydrolase
Medtr3g116440	39.185	35.1893	20.0295	15.7117	55.9529	84.2505	81.827	1.63357	2.67e-05	0.000505582	specific tissue protein
Medtr4g114280	37.3724	26.8211	16.8469	14.6008	54.5993	82.0167	44.9972	1.63381	0.000454791	0.00497356	lectin kinase family protein
Medtr5g020760	109.779	46.1829	95.0307	58.3265	202.563	157.321	258.765	1.63479	3.9e-06	9.94e-05	isoflavone reductase-like protein
Medtr8g087390	9.9345	6.10448	6.66948	4.66738	22.1537	14.1467	17.5779	1.63555	0.00821614	0.0452081	transmembrane protein, putative
Medtr4g057340	41.3726	26.7855	28.6518	19.4304	95.4345	68.846	68.1392	1.63644	0.000241216	0.00304051	DNA ligase I, ATP-dependent protein
Medtr3g450800	31.0628	11.3195	13.9649	23.6126	59.4395	41.3356	50.8823	1.63899	0.00243704	0.0180231	cellulose synthase-like protein
Medtr3g090940	57.8955	27.9521	17.7627	54.9945	93.4213	142.404	77.8427	1.63921	0.00147153	0.0123248	bidirectional sugar transporter
Medtr3g092260	16.6899	8.6806	11.6295	11.4222	32.9091	23.3583	42.4695	1.63933	0.00922018	0.0491564	SSXT protein (amino-terminal region) protein
Medtr6g005070	47.1599	30.9776	19.5469	30.0404	73.239	54.5178	123.836	1.63965	0.00268435	0.0193887	lateral organ boundaries (LOB) domain protein
Medtr4g118840	17.385	9.58475	10.8618	10.6707	36.0338	36.2874	24.1708	1.64058	0.00025306	0.00315247	hypothetical protein
Medtr5g035230	10.1862	7.82571	6.93993	2.92743	19.129	16.4663	19.8735	1.64072	0.00835888	0.0457187	NB-ARC domain disease resistance protein
Medtr3g096050	186.313	86.7829	93.0744	110.664	254.238	276.502	375.531	1.64092	1.73e-05	0.000352887	caffeic acid O-methyltransferase
Medtr3g015560	482.758	293.982	403.241	231.437	880.008	1472.89	543.516	1.64126	3.09e-05	0.000574101	NBS-LRR type disease resistance protein
Medtr8g072540	104.05	65.6379	48.5674	67.3606	145.644	198.36	224.862	1.64388	8.98e-08	3.98e-06	type 2 acyl-CoA diacylglycerol acyltransferase
Medtr4g108720	87.3967	59.0261	42.424	58.0873	141.069	151.705	207.914	1.64479	2.43e-09	1.64e-07	MADS-box transcription factor family protein
Medtr3g088940	15.082	6.11584	8.71724	6.63641	20.8309	22.7692	23.5567	1.64666	0.00272361	0.0196137	argininosuccinate synthase
Medtr8g465510	42.6878	22.5914	31.7978	17.6353	59.6014	97.2037	68.8227	1.64694	5.65e-05	0.00094407	S-locus lectin kinase family protein
Medtr3g102010	78.8309	48.5995	54.3406	40.8445	177.48	177.03	95.5344	1.64737	0.00115162	0.0102145	HXXXD-type acyl-transferase family protein
Medtr3g093070	19.0077	9.62603	14.928	9.60591	38.7706	28.4391	39.349	1.64791	0.00062738	0.00638637	endonuclease/exonuclease/phosphatase family protein
Medtr4g065080	28.1717	16.357	12.7091	16.4987	33.2984	45.212	65.438	1.64852	9.91e-05	0.0015032	Serine/Threonine kinase family protein
Medtr7g072760	22.7042	8.72133	13.36	13.1767	59.6772	22.5174	27.1924	1.64874	0.0034389	0.023451	Lipid transfer protein
Medtr7g451840	16.2484	6.95833	9.47666	8.42302	15.8877	27.9859	34.6759	1.65093	0.00419513	0.0273264	cytosine-specific methyltransferase
Medtr5g079780	37.5202	23.6185	21.2204	18.0829	25.7825	40.3896	132.387	1.65133	0.00618343	0.036604	hypothetical protein
Medtr1g097580	195.575	140.314	92.2856	85.9896	298.422	328.889	376.052	1.65321	3.28e-05	0.000601224	LRR receptor-like kinase
Medtr5g082780	25.4007	12.3492	9.9686	16.506	47.4816	28.6473	45.8091	1.6539	0.000221958	0.00283793	DUF295 family protein
Medtr1g112060	65.7399	40.7017	40.0742	38.5105	112.726	129.481	134.363	1.65465	5.63e-12	6.93e-10	NUP50 (nucleoporin 50 kDa) protein
Medtr2g055360	26.5625	22.6372	7.97862	16.7587	59.6577	53.6449	36.353	1.65526	0.00255518	0.0186532	LRR receptor-like kinase family protein
Medtr8g033290	109.036	75.1337	68.0422	50.6389	163.544	227.954	220.476	1.65547	2.16e-07	8.48e-06	dishevelled/Egl-10/leckstrin domain protein
Medtr5g028840	42.0236	20.9728	19.5966	20.154	40.7266	70.3701	81.5427	1.65835	0.000106519	0.00158345	ankyrin repeat protein
Medtr8g032890	21.2863	13.0294	11.464	7.50306	30.4587	37.3601	33.6178	1.65867	0.000807171	0.00772131	peptidoglycan-binding LysM domain protein
Medtr4g005130	31.3792	24.1942	9.88898	20.4336	46.9671	67.7622	58.6399	1.66152	0.00117207	0.0103545	strubbelig-receptor family 6 protein
Medtr1g110120	69.9351	34.5993	49.4387	42.8221	134.897	170.714	96.2933	1.66663	1.75e-05	0.000355387	wall associated kinase-like protein
Medtr8g092370	30.959	16.3455	19.4874	18.429	59.2718	51.399	61.3379	1.6673	8.01e-06	0.000181416	transmembrane protein, putative
Medtr8g446550	20.2915	12.9563	14.82	9.71148	33.3036	48.4863	37.7336	1.6689	9.63e-05	0.00146451	DYAD-like protein
Medtr4g088270	8.50792	5.1839	5.87103	3.8723	15.216	19.7401	12.6686	1.67351	0.00821828	0.0452099	transmembrane protein, putative
Medtr1g061870	41.7117	34.5915	17.756	22.293	83.4117	87.7115	68.2132	1.67357	8.73e-07	2.8e-05	polyadenylate-binding plant protein, putative
Medtr1g069070	12.8637	4.44365	11.0699	7.86742	23.7915	18.5256	31.97	1.67386	0.00682623	0.0393584	hypothetical protein
Medtr3g094630	47.4582	20.7622	27.4699	29.8852	44.7747	71.1338	133.945	1.67487	0.00213147	0.016334	horseradish peroxidase-like protein
Medtr3g096980	180.041	80.4963	100.979	137.366	530.712	238.353	247.864	1.67493	0.00129821	0.0111757	fatty acid amide hydrolase-like protein
Medtr6g086340	43.8943	29.4523	18.7852	31.1589	70.7936	83.3813	100.59	1.67555	2.41e-06	6.64e-05	cytosolic aldehyde dehydrogenase
Medtr4g016790	8.75038	6.14025	6.85278	3.8471	17.8526	19.1705	16.9586	1.67952	0.00600844	0.0358552	receptor-like protein, putative
Medtr8g052160	73.4312	44.4109	40.529	39.0992	119.566	141.032	138.42	1.68118	3.03e-12	3.93e-10	Serine/Threonine-kinase
Medtr6g034310	127.916	64.1272	71.0181	87.0711	242.436	244.983	223.225	1.68186	1.63e-10	1.48e-08	ABC transporter-like family-protein
Medtr2g099520	43.5065	22.6582	25.9594	24.5162	68.0589	80.2015	87.1295	1.68575	5.84e-05	0.000969956	hydroxyproline-rich glycoprotein family protein
Medtr1g072540	112.501	44.5214	81.2166	89.6525	139.949	213.74	339.417	1.68624	3.9e-05	0.000694802	adenylate isopentenyltransferase
Medtr6g023340	618.907	420.191	336.009	286.218	722.534	1297.54	1337.43	1.68669	1.54e-06	4.58e-05	chitinase
Medtr1g034320	45.0365	27.7746	19.8268	35.9336	50.0399	104.928	115.009	1.68675	0.000105246	0.0015689	fatty acid hydroperoxide lyase
Medtr3g056705	29.0053	23.419	12.9413	14.7056	43.3573	60.3263	62.4646	1.68787	3.34e-05	0.000608198	multidrug resistance protein ABC transporter family protein
Medtr8g099495	11.8813	6.9606	3.97635	8.78124	19.6653	22.3636	21.8799	1.69032	0.00214559	0.0164032	RING-H2 finger ATL21A-like protein
Medtr5g072930	200.44	133.06	70.6462	100.363	256.663	324.448	401.017	1.69048	0.00557012	0.0338159	cytochrome P450 family 71 protein
Medtr5g026000	36.675	22.646	22.0311	10.8944	52.5384	81.9802	45.4918	1.69164	0.000263835	0.00325018	LRR receptor-like kinase family protein
Medtr3g069050	109.898	43.093	74.7805	62.096	158.733	234.97	188.029	1.69435	1.8e-06	5.2e-05	wall-associated receptor kinase-like protein
Medtr8g099460	21.0665	14.7428	14.7918	7.78995	40.5217	43.8709	36.7614	1.69508	6.77e-05	0.00109644	F-box protein interaction domain protein
Medtr2g008030	33.066	13.0275	13.8255	26.9968	59.9473	66.7711	47.282	1.69618	0.000512036	0.00545258	fructose-1,6-bisphosphatase, cytosolic-like protein
Medtr4g081110	18.8341	9.53359	9.85743	6.81641	22.9465	30.1971	32.5672	1.69845	0.000142832	0.00200524	Ypt/Rab-GAP domain of gyp1p superfamily protein
Medtr5g098510	17.9421	9.59995	6.8309	12.6148	18.8824	34.819	42.0392	1.6995	0.00130707	0.0112338	SNF1-related kinase regulatory subunit beta-2
Medtr2g437380	77.6283	36.6476	47.4149	40.0512	106.741	109.355	187.941	1.70121	7.62e-07	2.5e-05	2OG-Fe(II) oxygenase family oxidoreductase
Medtr8g038220	42.0746	13.019	28.5486	23.1597	38.0314	75.8237	96.8281	1.70241	0.000639147	0.00646903	annexin D8
Medtr1g081780	120.571	57.1897	79.5105	57.8563	214.465	217.539	200.417	1.70248	4.92e-08	2.39e-06	ubiquitin-binding WIYLD domain protein
Medtr2g065540	24.4373	16.567	17.2132	9.362	52.5227	52.8805	34.9434	1.70409	9.48e-05	0.00144757	hypothetical protein
Medtr5g010640	33.922	19.1591	18.6165	22.1307	38.3429	49.9064	107.98	1.70472	0.000202742	0.0026419	pathogenesis-related thaumatin family protein
Medtr7g114130	43.6682	18.2162	21.7989	22.3782	52.5462	69.7468	81.6077	1.70478	2.87e-07	1.09e-05	calcium-dependent phospholipid-binding copine family protein
Medtr7g108875	223.169	103.066	163.232	124.662	407.76	542.477	323.627	1.70564	4.62e-08	2.27e-06	pectinesterase/pectinesterase inhibitor, putative
Medtr4g124300	29.1733	23.9762	13.1055	12.2492	46.0705	41.2967	75.7918	1.70577	0.000226871	0.00288842	auxin-responsive AUX/IAA family protein
Medtr0189s0030	219.589	151.79	109.6	105.095	401.919	463.427	331.719	1.70735	0.00744696	0.0421161	P-loop nucleoside triphosphate hydrolase superfamily protein
Medtr1g101500	16.4131	11.3204	2.98557	10.7886	34.3776	25.0436	22.9016	1.70934	0.00120141	0.0105646	MATE efflux family protein
Medtr4g082980	18.2434	8.75817	11.003	7.8727	25.9297	38.6413	25.9045	1.71063	0.000166982	0.00226695	C2H2-type zinc finger protein
Medtr2g104780	13.4407	6.97016	6.80978	11.5184	13.1195	43.5842	26.5864	1.71259	0.0071205	0.0406587	hypothetical protein
Medtr1g105850	197.205	129.177	84.8472	126.062	329.996	415.973	370.041	1.71301	7.08e-08	3.25e-06	salt stress response/antifungal domain protein
Medtr4g015650	136.066	65.9335	76.1462	73.8122	256.503	239.767	210.983	1.71345	1.3e-07	5.44e-06	ALC-interacting protein
Medtr5g056935	21.3745	15.5713	5.67969	14.9577	40.6658	39.2504	39.2546	1.7136	0.000276948	0.00337578	Clavata3/ESR (CLE) gene family member
Medtr4g016920	147.1	88.7952	80.9788	89.5855	214.636	296.492	341.809	1.71678	0.000102777	0.00154073	glycoside hydrolase family 1 protein
Medtr3g109430	54.7378	21.7737	14.2916	33.6768	51.6672	71.1479	106.941	1.71719	0.00359843	0.0242606	hypothetical protein
Medtr1g103690	10.6762	8.64075	5.87909	3.86091	25.826	15.7988	18.9973	1.71878	0.00671282	0.0388467	O-acetylserine (thiol) lyase
Medtr5g046830	43.0052	31.5812	21.4936	20.9504	53.388	104.014	88.194	1.72162	2.31e-05	0.000448168	MADS-box transcription factor
Medtr7g109580	22.3106	12.3407	12.2313	8.03598	27.8183	45.5948	34.513	1.72216	0.00503412	0.0313927	GRAS family transcription factor
Medtr3g465410	66.8245	26.7878	30.8547	34.1049	68.432	106.561	127.945	1.72243	0.00905938	0.0485032	MADS-box transcription factor family protein
Medtr7g091880	792.466	442.073	453.099	445.797	1142.96	1504.02	1782.5	1.72365	1.63e-06	4.79e-05	galactinol-raffinose galactosyltransferase
Medtr1g100910	16.4788	4.3671	11.8554	5.82899	38.4269	18.6857	14.7034	1.72637	0.00621861	0.0367454	GPI-anchored wall transfer protein
Medtr1g048720	14.4704	9.68063	3.98766	8.73893	26.2449	26.6297	21.9441	1.73092	0.000552849	0.00578936	transcription factor ORG2-like protein
Medtr4g091380	101.721	64.2342	50.6701	55.8672	161.915	215.341	191.871	1.73272	1.37e-10	1.25e-08	LRR and NB-ARC domain disease resistance protein, putative
Medtr1g060190	267.65	164.511	158.402	121.863	334.785	504.179	643.491	1.73499	4.16e-09	2.71e-07	terminal flower 1
Medtr4g081665	25.6098	17.3199	10.8836	15.6414	39.7813	54.0083	53.4153	1.73616	8.19e-06	0.000184359	Serine/Threonine kinase family protein
Medtr4g076255	21.9945	12.17	12.8195	12.5957	28.3133	45.0762	52.5862	1.73641	7.05e-05	0.00112862	glucan endo-1,3-beta-glucosidase
Medtr1g492760	58.3773	43.2184	33.7302	26.2611	145.955	116.527	81.4979	1.73662	0.00274744	0.0197639	HhH-GPD base excision DNA repair family protein
Medtr8g018270	33.0262	18.1889	14.8871	19.613	49.6065	58.501	68.8865	1.74189	1.92e-06	5.5e-05	NB-ARC domain protein
Medtr8g007450	94.2117	57.6694	40.2057	45.2805	155.347	173.929	151.302	1.74374	1.56e-09	1.1e-07	transmembrane protein, putative
Medtr8g098500	35.2643	14.697	18.5022	23.0808	74.1673	43.1851	70.287	1.74407	1.96e-05	0.000391963	hypothetical protein
Medtr3g107770	59.2833	34.0462	36.5678	31.3005	95.7332	128.666	117.311	1.74422	0.000175715	0.00236293	rare lipoprotein A-like double-psi beta-barrel protein
Medtr2g088590	48.8055	28.9197	15.5756	23.1674	62.9432	72.8413	91.6346	1.74526	0.00267725	0.0193479	hypothetical protein
Medtr0103s0090	153.83	99.0538	75.4932	62.391	253.011	254.22	289.437	1.74719	4.51e-05	0.000781253	nodulin MtN21/EamA-like transporter family protein
Medtr7g095150	118.884	71.1608	60.2544	57.5947	194.975	180.801	261.554	1.75078	1.3e-09	9.46e-08	ovate transcriptional repressor
Medtr1g083850	79.379	43.4791	54.6882	32.4275	127.129	164.375	148.99	1.75274	8.15e-10	6.2e-08	DUF4378 domain protein
Medtr3g024520	59.262	24.2762	33.7181	37.0705	36.2742	55.3688	229.652	1.75451	0.00473065	0.0299638	flavonoid hydroxylase
Medtr3g020890	33.0857	27.7977	12.961	10.8316	45.7148	67.9188	62.3438	1.75552	0.000172538	0.00233167	NB-ARC domain disease resistance protein
Medtr3g086660	10.7273	6.97666	3.98009	7.8673	16.8926	23.1273	23.949	1.75566	0.00445711	0.0286264	WPP domain interacting tail-anchored protein
Medtr1g088640	193.622	93.8927	101.02	109.624	255.572	372.733	401.356	1.75674	3.67e-06	9.49e-05	universal stress family protein
Medtr3g108190	51.5585	44.4119	23.9012	19.6004	76.5271	97.8313	124.724	1.7569	4.01e-05	0.000710647	sulfate transporter-like protein
Medtr5g091615	46.2123	33.8816	21.6587	14.4364	56.9599	78.0501	103.248	1.75739	5.74e-05	0.000957806	metal-nicotianamine transporter YSL3-like protein
Medtr5g012390	12.046	7.78669	5.89043	7.72526	18.9545	26.6142	27.4021	1.75925	0.0012132	0.0106366	L-lactate dehydrogenase A-like protein
Medtr4g109590	14.8874	6.95762	8.852	6.7224	16.7276	18.8572	41.1266	1.75962	0.00389273	0.0257987	replication factor-A carboxy-terminal domain protein
Medtr2g008380	226.724	100.151	128.294	144.881	330.312	436.978	497.007	1.75997	1.26e-12	1.76e-10	somatic embryogenesis receptor-like kinase
Medtr2g070070	239.845	152.811	91.1269	122.633	363.555	469.905	412.182	1.76378	0.000106701	0.00158527	glutathione S-transferase, amino-terminal domain protein
Medtr2g009270	748.766	457.684	535.574	343.469	1418.71	2096.52	1026.82	1.76469	2.32e-07	9.04e-06	3,4-dihydroxy-2-butanone 4-phosphate synthase
Medtr3g106420	94.8486	55.272	50.2124	49.3478	204.237	196.579	125.073	1.76569	4.92e-09	3.14e-07	SPFH/band 7/PHB domain membrane-associated family protein
Medtr5g083530	84.6713	48.7888	29.5087	37.6608	112.913	129.554	154.04	1.76758	1.55e-07	6.39e-06	prephenate dehydrogenase
Medtr4g044297	237.152	106.132	122.924	148.514	428.613	422.706	435.248	1.76978	4.32e-11	4.43e-09	plant/F9H3-4 protein
Medtr3g009020	71.5796	29.5056	34.5688	54.5716	141.093	117.55	145.9	1.77206	2.19e-05	0.000427385	glycoside hydrolase family 5 protein
Medtr4g056470	143.25	68.9711	98.7514	71.9147	229.984	298.206	290.181	1.77256	3.97e-15	8.8e-13	eukaryotic translation initiation factor 2c
Medtr6g004720	21.4641	10.367	9.8808	13.5998	29.5002	40.7804	46.0946	1.77493	2.29e-05	0.000444929	Serine/Threonine kinase family protein
Medtr7g091510	21.1559	7.82642	9.81256	17.3632	44.4035	49.5969	25.3512	1.77692	0.00221421	0.0168047	S-adenosylmethionine-dependent methyltransferase
Medtr6g088510	23.1328	18.1712	5.90133	17.4296	39.571	48.0492	55.7968	1.77768	0.000185126	0.00246178	receptor-like kinase
Medtr7g092250	106.357	71.8973	45.6811	59.2485	187.411	225.979	194.228	1.77902	5.07e-05	0.000858035	oligopeptide transporter OPT family protein
Medtr1g083290	225.768	134.72	138.465	126.241	334.011	559.728	479.455	1.78047	3.09e-09	2.07e-07	respiratory burst oxidase-like protein
Medtr4g094828	29.657	24.3842	5.95315	22.4915	49.6912	64.0173	68.9076	1.78076	0.000595246	0.00613673	HXXXD-type acyl-transferase family protein
Medtr5g045330	165.474	115.207	57.7209	95.2677	276.532	345.323	301.172	1.78148	4.15e-05	0.000730057	fatty acyl-CoA reductase
Medtr2g092950	93.9922	64.7222	35.0138	57.2156	97.3983	184.217	260.241	1.78374	0.000117686	0.00171677	DUF640 family protein
Medtr5g063740	120.664	75.0528	69.3094	53.4	169.075	227.984	285.655	1.78399	3.4e-08	1.74e-06	receptor-like protein
Medtr6g016810	125.839	53.7434	64.3159	63.7432	227.087	194.656	205.267	1.78705	0.000136147	0.00193109	glycoside hydrolase family 81 protein
Medtr2g076400	93.6577	53.412	62.2933	37.5724	117.59	170.021	243.016	1.78869	2.57e-06	6.95e-05	DUF640 family protein
Medtr8g046210	29.5092	13.0366	12.8888	15.6665	45.1671	46.373	52.2514	1.78869	1.09e-06	3.38e-05	cytochrome P450 family protein
Medtr2g090950	39.6422	24.2812	23.4695	10.618	75.5941	92.4801	33.8072	1.79004	0.000905181	0.00846298	anaphase-promoting complex subunit 11 RING-H2 finger protein
Medtr8g010330	16.9729	11.2587	7.92294	9.68182	26.4444	43.7111	30.3641	1.79019	0.000160779	0.00220251	pescadillo-like protein
Medtr7g112750	13.7104	7.87036	3.93251	8.57239	23.6277	31.1862	15.8604	1.79019	0.00257781	0.0187926	ribosomal protein L10 family protein
Medtr8g066010	12.2492	4.33515	10.8471	2.90555	21.306	15.6522	25.2116	1.79067	0.00372377	0.0249524	group IIA intron splicing facilitator CRS1
Medtr3g086450	22.3018	24.2046	7.8911	2.91562	31.1784	48.5988	43.042	1.79227	0.00420095	0.0273509	cellulase (glycosyl hydrolase family 5)
Medtr7g056020	205.002	100.612	127.031	125.658	468.112	371.759	382.449	1.79242	1.28e-09	9.36e-08	F-box/RNI/FBD-like domain protein
Medtr8g041620	18.714	8.7149	8.93609	13.6139	35.7661	37.9898	34.4398	1.794	0.000549312	0.00576139	2OG-Fe(II) oxygenase family oxidoreductase
Medtr8g015980	703.876	464.989	320.971	417.11	1401.05	1510.27	1264.82	1.795	5.15e-12	6.53e-10	ABC transporter-like family-protein
Medtr5g038380	418.001	218.422	202.867	259.307	843.608	868.399	651.166	1.79622	1.5e-09	1.07e-07	peptide/nitrate transporter plant
Medtr8g469870	38.371	23.5348	27.6397	16.6139	74.0964	85.9347	75.5919	1.79679	0.000309862	0.00370568	LRR receptor-like kinase family protein
Medtr3g095800	152.034	91.3032	83.8175	72.5624	263.044	291.621	308.184	1.79795	1.96e-15	4.73e-13	RING/FYVE/PHD zinc finger protein, putative
Medtr0428s0010	21.5792	12.1546	16.7911	11.7176	33.0327	31.0502	77.6631	1.7982	0.00217006	0.0165548	UDP-glucosyltransferase family protein
Medtr8g105090	57.7346	43.0284	27.8725	22.4541	98.7797	132.937	95.7602	1.80255	2.31e-08	1.23e-06	elongation factor G
Medtr3g109900	11.9605	10.4012	4.8355	1.92183	13.7853	15.2271	31.9992	1.80442	0.00870229	0.0470716	DUF761 domain protein
Medtr4g122130	44.499	28.7734	19.4352	25.8444	67.19	89.5705	103.391	1.80617	3.34e-06	8.79e-05	disease resistance-responsive, dirigent domain protein
Medtr1g090783	22.5529	11.4132	9.70741	9.61671	35.4434	33.7717	38.5169	1.80629	0.000143903	0.00201357	MADS-box transcription factor family protein
Medtr5g020800	265.169	132.479	141.609	166.197	501.324	451.443	587.571	1.80687	6.4e-06	0.00015058	isoflavone reductase-like protein
Medtr2g012370	21.5852	11.3153	13.5753	7.66228	25.4836	40.7392	48.0054	1.80714	0.00891278	0.0479499	CAP, cysteine-rich secretory protein, antigen 5
Medtr6g008620	105.856	44.2766	61.4013	50.7486	167.534	208.998	170.569	1.80748	5.85e-06	0.000139308	cytochrome P450 family 82 protein
Medtr6g080440	41.8851	28.8817	22.6873	14.564	73.2493	71.2706	88.2662	1.8096	9.65e-06	0.000211941	glutathione S-transferase
Medtr5g098580	76.539	61.1601	23.2351	25.9388	136.845	208.176	43.0125	1.81183	0.00746721	0.0421858	transmembrane protein, putative
Medtr5g024210	143.449	81.454	78.4013	69.5851	216.088	317.74	273.492	1.8129	9.89e-11	9.3e-09	transducin/WD40 repeat protein
Medtr1g101250	75.3683	27.7939	49.8321	47.1987	179.459	146.649	111.168	1.81295	0.000102704	0.0015405	LRR receptor-like kinase
Medtr4g029490	22.9746	9.54333	13.8315	10.694	36.6518	40.8686	41.9998	1.81367	8.64e-06	0.000192964	import inner membrane translocase subunit TIM44-2
Medtr8g063280	33.3888	19.9402	12.8582	14.5929	39.5254	43.7626	84.7757	1.8147	0.00010731	0.00159254	cytochrome P450 family protein
Medtr2g009070	69.0276	41.4879	33.2351	32.8069	89.7558	106.122	183.966	1.81484	2.09e-06	5.91e-05	phosphate-responsive 1 family protein
Medtr3g452850	8.53158	6.12238	6.00546	2.95655	10.7014	20.1568	22.7853	1.81525	0.00828904	0.0454863	LRR receptor-like kinase
Medtr8g083530	1001.49	563.808	538.389	540.113	1552.05	1937.34	2301.16	1.81748	2.12e-16	6.13e-14	cytosolic aldehyde dehydrogenase RF2C
Medtr2g089290	56.2809	28.5831	38.7126	34.2201	128.721	121.085	107.535	1.8211	1.42e-09	1.02e-07	S-locus lectin kinase family protein
Medtr8g023060	152.061	56.9895	72.5849	62.101	216.147	209.675	251.796	1.82196	0.00601801	0.0358802	tubby C 2 protein
Medtr5g011310	34.2317	22.5501	10.9365	13.6373	88.6074	38.5673	39.6263	1.82324	0.0010641	0.00962432	subtilisin-like serine protease
Medtr6g022570	40.2409	26.3996	20.5333	19.07	61.3014	109.562	63.7609	1.82487	2.23e-05	0.000434711	hypothetical protein
Medtr1g083950	317.469	114.638	131.633	171.839	167.493	360.364	954.318	1.82497	0.000669211	0.00667394	universal stress family protein
Medtr1g037500	41.3896	25.124	21.8825	19.5944	60.7567	78.573	97.9158	1.82572	2.47e-06	6.77e-05	myosin heavy chain
Medtr3g110690	37.1626	20.7761	18.82	14.6323	41.8013	68.5382	82.6096	1.82624	0.0015521	0.012834	serine esterase family protein, putative
Medtr3g452730	23.4857	17.4781	7.03099	16.8652	38.006	59.1859	50.5195	1.82717	0.000401633	0.00451502	receptor-like protein
Medtr1g027440	387.99	242.854	197.242	286.989	714.085	1409.63	456.557	1.8273	5.14e-05	0.000868459	stress-induced receptor-like kinase
Medtr1g035360	17.9991	9.62971	13.7769	6.80459	22.5183	18.8102	66.3936	1.82829	0.00370494	0.0248512	peptidyl-prolyl cis-trans isomerase
Medtr1g041385	56.6854	35.7569	32.5159	20.5375	103.959	99.7452	112.577	1.83038	0.000252824	0.00315116	chlorophyllase
Medtr2g008430	193.899	96.9929	85.8457	103.671	252.31	342.594	426.452	1.8315	4.2e-11	4.34e-09	LL-diaminopimelate aminotransferase
Medtr7g088220	27.2901	18.2332	7.89902	19.2983	43.2568	60.8208	58.8477	1.83224	2.25e-05	0.000437884	PQ-loop protein/transmembrane family protein
Medtr3g102140	9.45571	4.32604	3.94771	6.80466	13.6868	23.3348	16.7864	1.8331	0.0046541	0.029627	DNAJ heat shock amino-terminal domain protein
Medtr3g011820	110.471	63.1825	67.5466	46.9725	184.633	213.833	236.771	1.8365	4.86e-07	1.7e-05	multidrug resistance protein ABC transporter family protein
Medtr1g089005	13.9318	5.26875	3.89161	13.3762	28.0828	27.7138	24.5772	1.83979	0.000846181	0.00801853	peroxidase family protein
Medtr4g120270	24.04	18.1517	7.80683	14.4858	71.5352	40.7484	32.7921	1.84327	0.00394536	0.026076	RING-H2 zinc finger protein
Medtr5g055800	692.123	309.961	293.027	343.979	875.378	1072.66	1453.81	1.84421	1.13e-15	2.75e-13	2OG-Fe(II) oxygenase family oxidoreductase
Medtr1g044210	11.1011	6.03827	2.96384	6.79123	13.5707	15.5113	28.289	1.84422	0.00419956	0.0273485	ethylene receptor
Medtr3g058240	67.9983	42.503	24.6994	33.0224	92.3836	123.599	144.838	1.84467	0.000705357	0.00694114	cytochrome P450 family 71 protein
Medtr5g019580	261.184	141.403	120.828	140.585	450.97	527.522	470.586	1.84656	2.33e-07	9.05e-06	UDP-glucosyltransferase family protein
Medtr2g083390	134.582	77.5072	56.4861	67.4046	220.887	239.782	265.739	1.84837	1.23e-08	7.12e-07	UDP-glucosyltransferase family protein
Medtr8g465380	42.345	26.1256	23.7746	15.6273	45.9621	101.114	90.018	1.84874	9.21e-05	0.00141367	F-box/RNI/FBD-like domain protein
Medtr2g011180	614.086	378.693	378.944	332.513	1163.52	2079.38	684.362	1.849	0.000194759	0.00256171	G-type lectin S-receptor-like Serine/Threonine-kinase
Medtr3g080090	33.0698	14.773	19.7622	20.4376	68.9542	56.4937	72.408	1.85294	3.43e-07	1.26e-05	cation diffusion facilitator family transporter
Medtr6g022210	20.0291	8.77414	7.02308	9.012	21.3256	30.8047	38.1082	1.85347	0.000554283	0.0058007	cystinosin-like protein
Medtr5g083750	165.78	81.7585	97.3902	72.3003	272.759	313.155	323.448	1.85437	7.19e-10	5.54e-08	alpha-soluble NSF attachment protein
Medtr2g062730	12.3574	10.4414	1.97551	7.74827	22.9592	22.5177	28.3623	1.8582	0.0063678	0.0374206	NAC transcription factor-like protein
Medtr3g073670	138.139	93.0719	60.3174	63.5952	155.625	280.646	352.628	1.85999	0.000110249	0.00162437	heavy metal transport/detoxification superfamily protein
Medtr1g110510	72.4938	46.0916	37.4256	30.8043	133.95	169.049	112.731	1.8609	1.56e-05	0.000323551	S1/P1 nuclease family protein
Medtr1g111240	9.98458	5.21817	2.98166	6.84399	12.9781	19.3033	22.9471	1.86253	0.00220308	0.0167347	cytochrome P450 family cinnamate 4-hydroxylase
Medtr2g030160	40.3916	22.5225	14.895	30.1771	64.3702	92.5938	89.7701	1.86329	8.23e-07	2.66e-05	import component Toc86/159, G and M domain protein
Medtr3g436740	29.1508	14.8649	19.0147	9.85595	53.9457	46.3472	58.9831	1.86478	1.7e-05	0.000348643	transmembrane protein, putative
Medtr7g014430	58.0552	31.4819	46.2463	19.7908	151.709	146.221	56.655	1.86499	0.000557723	0.00582207	LRR receptor-like kinase family protein
Medtr7g056290	112.893	63.2583	58.1027	51.5973	171.397	245.877	215.451	1.86649	2.95e-15	6.77e-13	F-box protein interaction domain protein
Medtr4g099270	595.982	391.785	317.075	237.856	930.937	1124.76	1400.66	1.86771	8.74e-08	3.89e-06	cationic amino acid transporter
Medtr5g070130	29.094	20.9499	16.8594	9.77488	46.9157	61.2475	66.915	1.86864	8.08e-06	0.000182625	F-box protein interaction domain protein
Medtr5g012270	12.039	8.65324	4.94319	3.89028	24.3312	23.2686	16.7713	1.87056	0.00117648	0.0103831	peptide/nitrate transporter
Medtr4g016500	39.6582	14.7257	26.707	18.3897	65.083	80.8262	72.3075	1.87282	6.08e-08	2.9e-06	GDSL-like lipase/acylhydrolase
Medtr5g065080	141.249	66.0499	87.903	61.2947	257.542	291.896	239.204	1.87409	1.58e-06	4.66e-05	purine permease
Medtr1g105710	166.343	116.707	98.5832	74.7301	298.409	450.988	317.352	1.87603	3.27e-13	5.03e-11	cysteine-rich receptor-kinase-like protein
Medtr3g104900	61.9022	26.8187	32.5415	42.4798	118.662	138.034	116.592	1.87647	2.57e-07	9.83e-06	Serine/Threonine kinase family protein
Medtr7g088440	12.2631	5.19958	7.92528	7.79357	22.0829	22.232	32.4409	1.87772	0.000421081	0.00467441	alpha-L-arabinofuranosidase-like protein
Medtr1g013360	125.815	71.1535	80.4814	51.8831	237.847	255.644	257.659	1.88285	3.55e-15	7.94e-13	histidine kinase cytokinin receptor
Medtr1g073380	321.397	174.187	141.734	168.505	462.701	657.975	671.086	1.88459	5.39e-19	2.24e-16	ARID/bright DNA-binding domain protein
Medtr4g099010	60.7019	30.882	31.5104	35.9476	124.037	135.708	103.254	1.88584	1.15e-09	8.53e-08	plant invertase/pectin methylesterase inhibitor
Medtr2g035220	330.542	167.731	161.988	149.173	443.388	577.582	749.924	1.88632	0.000189071	0.00250491	ABA-responsive protein
Medtr8g037920	16.1691	9.56503	5.92517	8.81417	32.4133	25.2226	32.5232	1.88659	0.00021632	0.00277936	DUF247 domain protein
Medtr2g094640	14.3636	9.60222	1.9828	9.73863	25.3385	34.1306	19.8784	1.88693	0.00320599	0.0223437	nucleotide/sugar transporter family protein
Medtr8g099420	68.2867	37.2522	32.6964	38.9699	90.3806	163.397	150.642	1.88816	2.7e-08	1.43e-06	long-chain fatty acyl CoA ligase
Medtr6g004000	220.293	127.689	102.762	114.069	362.512	427.392	488.807	1.88953	4.22e-15	9.27e-13	actin-97
Medtr5g014100	9.78824	3.47674	8.88724	4.8369	12.1883	26.4635	25.1938	1.89397	0.00643951	0.0377501	anionic peroxidase swpb3 protein
Medtr0530s0020	106.83	69.2819	53.3501	58.2806	187.896	230.272	255.985	1.89405	1.69e-10	1.52e-08	clathrin assembly protein
Medtr1g077210	122.471	81.1493	49.0337	57.138	161.975	264.874	271.895	1.89569	1.49e-06	4.44e-05	plant/F12B17-70 protein
Medtr3g111290	220.03	133.613	73.6793	102.694	245.527	328.358	585.154	1.89944	1.7e-07	6.91e-06	BHLH transcriptional factor
Medtr4g101070	31.9589	18.1933	16.8837	11.7253	55.2174	61.5063	58.7412	1.89958	3.24e-08	1.68e-06	plant/MNJ7-17 protein, putative
Medtr2g014760	47.7279	14.8411	39.2842	29.2426	75.829	172.179	62.8072	1.89964	0.00225142	0.0170339	glutaredoxin-C1 protein
Medtr8g070055	11.7205	7.78564	7.57292	3.73941	16.7447	29.4378	25.7959	1.90026	0.000857459	0.0081052	RALF-like protein
Medtr1g021020	22.413	13.0653	10.9233	10.7515	43.606	41.6315	44.9022	1.90071	8.54e-07	2.75e-05	serine carboxypeptidase-like protein
Medtr2g089040	94.306	56.1514	48.4673	39.945	175.724	195.14	170.622	1.90203	1.31e-12	1.82e-10	formin-like 2 domain protein
Medtr3g073180	63.0936	32.7983	36.5752	17.4733	69.4804	81.457	174.913	1.90439	0.000665131	0.00664607	nitrate reductase [NADH]-like protein
Medtr2g437480	49.1871	26.8336	19.8307	24.489	83.8842	97.941	85.6604	1.90454	1.68e-11	1.93e-09	chromatin remodeling complex subunit
Medtr4g078535	41.128	18.1845	19.6977	10.6863	30.4868	70.3021	81.9665	1.90545	0.000689592	0.0068354	LRR/extensin
Medtr4g122530	45.3492	15.5543	27.5638	24.3796	64.6842	96.3886	91.3534	1.90613	7.45e-08	3.39e-06	WRKY family transcription factor
Medtr3g083080	13.427	6.9867	7.84467	4.78838	22.2327	27.1021	24.3519	1.90635	0.000936664	0.00870241	hypothetical protein
Medtr7g021880	74.2192	34.5857	38.6463	43.7712	150.528	140.994	146.325	1.90638	1.15e-10	1.06e-08	anaphase promoting complex subunit 2
Medtr4g073140	87.6255	32.7553	38.5417	59.659	237.555	119.968	132.509	1.907	0.000324001	0.00383001	adenine nucleotide alpha hydrolase-like domain kinase, putative
Medtr5g024090	84.5593	31.1164	34.501	61.8144	140.529	171.232	165.97	1.90789	1e-06	3.14e-05	glutamate-rich WD repeat protein
Medtr8g017580	96.3441	49.6201	45.8065	62.8709	271.43	200.571	120.661	1.90792	1.44e-07	5.95e-06	calmodulin-binding family protein
Medtr2g095060	1302.98	1191.32	375.724	626.193	2161.48	3553.03	2520.9	1.9084	8.22e-06	0.000184857	Ripening related protein family
Medtr5g047120	79.0652	26.2685	28.1942	42.7393	92.7205	120.131	152.21	1.90919	0.00011789	0.00171699	malectin/receptor-like kinase family protein
Medtr8g035750	28.7549	15.5075	15.8433	12.6517	57.2627	69.3138	38.6733	1.91011	5.84e-05	0.000969956	WD-40 repeat protein/beige protein
Medtr7g092230	10.1981	4.32649	6.9365	2.91568	15.1466	19.3311	18.8275	1.91068	0.00152311	0.0126375	oligopeptide transporter OPT family protein
Medtr4g016850	56.5293	20.9467	34.0712	31.5723	69.9176	105.232	150.889	1.91304	1.16e-05	0.000247699	leucine-rich receptor-like kinase family protein, putative
Medtr3g104510	39.8475	22.7504	15.3286	22.5774	62.8908	92.2099	74.8572	1.91463	1.37e-08	7.87e-07	glutaredoxin-C1 protein
Medtr2g034480	260.759	131.021	111.572	131.785	453.727	488.696	470.19	1.91563	0.000356553	0.00410345	glucan endo-1,3-beta-glucosidase
Medtr2g082590	81.6047	41.2322	41.7263	38.608	104.797	198.853	156.381	1.91705	6.49e-07	2.19e-05	thioredoxin
Medtr8g074810	40.6762	26.0818	18.638	23.2518	56.1968	123.48	78.2154	1.9172	2.3e-06	6.4e-05	prolyl 4-hydroxylase alpha-like protein
Medtr1g041895	68.6017	35.4622	30.7109	35.032	112.14	146.763	124.471	1.9174	1.84e-13	3e-11	hypothetical protein
Medtr2g101090	132.338	69.3206	72.6527	64.643	178.135	277.043	326.962	1.91886	3.35e-07	1.24e-05	drug resistance transporter-like ABC domain protein
Medtr3g025230	73.5556	44.2889	37.7629	30.3094	74.0537	98.927	254.119	1.92104	2.79e-05	0.000526452	flavonoid hydroxylase
Medtr3g018780	26.993	15.5948	20.6067	5.78946	53.3565	56.3283	49.5914	1.92301	4.11e-05	0.000725759	annexin D8
Medtr1g069200	17.7326	12.1871	5.96672	10.7513	46.5209	29.9697	33.355	1.92378	7.95e-05	0.00124918	cytochrome P450 family 72 protein
Medtr7g092540	35.2103	13.8658	14.7224	9.6858	45.9967	35.0575	64.8474	1.92529	3.9e-06	9.94e-05	transcription factor bHLH122-like protein
Medtr6g082810	53.488	24.2874	19.8353	30.23	95.2571	102.356	84.689	1.92546	1.3e-09	9.46e-08	tyrosine kinase family protein
Medtr2g093180	124.417	67.7042	56.4927	62.4433	210.798	223.385	276.247	1.92568	8.85e-12	1.07e-09	nitrate excretion transporter 1
Medtr8g076920	37.4013	14.7091	26.6326	14.5502	80.5067	60.4352	70.3444	1.92788	1.33e-07	5.55e-06	P-loop nucleoside triphosphate hydrolase superfamily protein
Medtr6g022580	9.89053	4.36294	6.66917	4.7045	13.3972	25.9608	20.7912	1.9284	0.00353378	0.0239263	hypothetical protein
Medtr4g125390	10.6089	2.60714	2.95533	9.76101	11.6005	21.4477	25.255	1.92981	0.00604755	0.0360039	Rad7, putative
Medtr8g064700	11.6656	13.0374	2.96558	0.97441	20.7026	23.3428	22.0323	1.93235	0.0078559	0.0437114	bHLH transcription factor
Medtr5g027870	8.71445	4.32661	3.95734	1.95529	16.8235	8.66828	13.6121	1.93236	0.00632635	0.0372264	disease resistance protein (CC-NBS-LRR class) family protein
Medtr1g095970	21.0355	11.254	12.8385	8.7339	43.3164	50.5829	31.4764	1.9361	9.54e-06	0.000210251	neutral/alkaline invertase
Medtr3g099620	26.1783	10.4331	12.8025	15.5247	33.0213	55.9169	59.9834	1.93868	9.46e-06	0.000208949	basic helix loop helix (BHLH) DNA-binding family protein
Medtr2g089450	42.788	22.7637	30.5706	14.5997	71.2538	111.498	77.827	1.9387	2.1e-05	0.000414577	myb transcription factor
Medtr8g066952	8.54966	1.74271	7.63158	3.76838	10.2135	16.2323	24.0001	1.94131	0.00679925	0.0392283	hypothetical protein
Medtr5g095310	29.875	14.7348	14.7715	11.6244	38.0765	56.8357	64.1601	1.94282	3.35e-06	8.82e-05	hypothetical protein
Medtr5g016450	220.458	100.987	97.0226	101.726	210.835	350.759	593.176	1.94403	5.21e-08	2.52e-06	maternal effect embryo arrest protein
Medtr3g061900	12.3971	8.07402	2.9807	5.91641	16.8144	31.5972	17.66	1.947	0.0024333	0.0180202	transmembrane protein, putative
Medtr4g122110	10.7187	8.72065	6.80427	0.954568	19.2729	22.4369	22.3825	1.94746	0.00443722	0.0285193	disease resistance-responsive, dirigent domain protein
Medtr3g064620	40.7317	18.3334	28.0178	20.0367	56.1517	125.497	75.4	1.95229	0.000114642	0.00167794	hypothetical protein
Medtr8g013050	10.7699	10.4057	1.97988	4.86094	15.2493	21.33	31.4297	1.9524	0.00492946	0.0309213	GPI transamidase component Gpi16 subunit-like protein
Medtr5g077090	55.4683	27.608	35.423	23.2265	111.063	100.696	121.927	1.95274	4.31e-09	2.8e-07	glutamate decarboxylase
Medtr3g102660	37.1122	18.2384	19.9797	18.7919	51.3291	77.4895	93.2577	1.95448	1.16e-07	4.94e-06	GASA/GAST/Snakin
Medtr8g105430	125.864	60.7049	117.974	36.0526	334.38	264.37	233.453	1.9565	2.39e-06	6.6e-05	Myb/SANT-like DNA-binding domain protein
Medtr1g070385	7.42805	2.59324	3.96076	2.91583	10.5978	13.5354	12.5574	1.95699	0.00834827	0.0456701	P-loop nucleoside triphosphate hydrolase superfamily protein
Medtr2g042570	20.3032	6.92358	9.8905	11.7195	25.1647	38.6243	47.1244	1.95872	0.000578676	0.00600078	inter-alpha-trypsin inhibitor heavy chain-like protein
Medtr6g009600	41.7995	25.6563	19.3335	20.0036	86.3374	82.4838	85.2618	1.96083	5.89e-11	5.83e-09	DUF247 domain protein
Medtr3g021060	16.9581	7.84556	8.90729	9.73337	33.7602	26.3527	42.9692	1.96122	3.26e-05	0.000598053	Pmr5/Cas1p GDSL/SGNH-like acyl-esterase family protein
Medtr2g079650	448.418	216.208	331.965	211.819	1008.51	1395.09	570.818	1.9689	1.86e-05	0.000375533	cystathionine beta-synthase (CBS) family protein
Medtr7g015130	16.617	8.9825	9.41269	4.57589	14.3122	49.3949	26.4089	1.9703	0.00178856	0.0142747	NLI interacting factor-like phosphatase
Medtr8g031290	15.9178	12.1952	5.96227	4.89003	35.9681	26.1053	29.2175	1.97278	0.00014038	0.00197848	glycosyltransferase family 90 protein
Medtr1g070400	34.1848	20.7724	13.884	18.5425	52.4651	70.2601	87.8168	1.97317	9.91e-08	4.33e-06	myosin motor domain protein and Dil domain protein
Medtr3g115090	39.2667	19.0618	18.8293	29.9896	63.3722	114.67	88.9612	1.97418	3.44e-07	1.26e-05	transmembrane amino acid transporter family protein
Medtr4g088785	14.8737	6.92064	8.89467	5.81821	19.6769	30.1337	35.6364	1.97437	0.000193695	0.00255276	DUF616 family protein
Medtr2g073540	115.835	61.4488	58.5325	68.1812	151.5	306.654	283.107	1.97531	2.35e-10	2.06e-08	cysteine-rich RLK (receptor-like kinase) protein
Medtr1g070470	16.3597	9.53712	8.8602	7.80256	26.8984	38.9801	37.8899	1.97635	2.16e-05	0.000423612	transmembrane amino acid transporter family protein
Medtr2g010300	132.564	68.2794	63.9713	66.0342	209.246	305.862	267.02	1.9776	3.19e-13	4.94e-11	cytochrome P450 family protein
Medtr3g052760	45.539	25.2928	29.4236	17.3768	140.573	70.604	71.912	1.97864	2.82e-06	7.58e-05	localized small heat shock protein
Medtr6g082860	28.7638	18.4676	5.02794	1.97901	24.3959	25.0283	52.5626	1.97893	0.0060643	0.0360834	receptor-like kinase
Medtr3g062020	35.6105	20.8469	10.9439	21.4863	62.2818	86.0811	61.9931	1.97941	0.00907153	0.048539	LRR and NB-ARC domain disease resistance protein
Medtr5g076340	49.737	20.8861	21.8236	28.0217	78.4663	103.865	96.9152	1.9797	1.28e-06	3.86e-05	ubiquitin-60S ribosomal protein
Medtr8g080900	62.3125	37.5998	29.0003	33.232	124.911	199.424	69.7326	1.9799	2.17e-05	0.000425194	hypothetical protein
Medtr6g008800	313.912	221.725	119.953	133.509	594.943	633.12	648.8	1.98047	1.3e-06	3.92e-05	ABC transporter B family protein
Medtr8g099290	6.23098	2.60107	3.96416	3.89679	17.5073	7.73313	15.6931	1.98148	0.00942037	0.0498885	myosin heavy chain-like protein, putative
Medtr7g105920	36.3316	19.0458	16.8299	23.249	55.9009	94.3168	83.7634	1.98176	3.27e-05	0.000598879	DYAD-like protein
Medtr5g032360	167.644	90.0459	99.0612	52.1323	325.29	298.3	330.153	1.98251	1.7e-10	1.52e-08	hypothetical protein
Medtr1g088765	339.18	173.538	147.818	147.928	529.21	678.241	647.718	1.98264	0.000389134	0.00440241	indole-3-acetic acid-amido synthetase
Medtr0391s0020	27.4329	13.8745	12.8742	11.7877	39.2251	46.1291	67.9919	1.98551	2.78e-05	0.000523938	LRR and NB-ARC domain disease resistance protein
Medtr7g086350	15.8097	10.3839	8.90756	2.91522	26.546	20.337	41.8939	1.98741	0.00137301	0.0116947	DUF639 family protein
Medtr2g035430	455.021	233.313	220.142	215.849	698.159	1072.35	886.479	1.98825	6.07e-16	1.61e-13	cationic amino acid transporter
Medtr3g090950	8.55925	3.49046	3.92844	4.85002	14.733	12.8561	21.1269	1.98864	0.00382431	0.0254403	bidirectional sugar transporter
Medtr6g038090	124.15	66.9196	81.674	52.0843	281.759	391.839	123.799	1.99128	8.73e-06	0.000194737	disease resistance protein (TIR-NBS-LRR class), putative
Medtr4g105080	124.235	76.1969	48.3435	66.1139	171.511	258.787	330.993	1.99376	6.7e-07	2.24e-05	oxidoreductase/ferric-chelate reductase
Medtr1g023400	11.817	1.73289	4.9203	11.609	25.8675	16.6856	29.4742	1.99444	0.00310426	0.0217861	F-box protein interaction domain protein
Medtr2g091285	16.7605	13.9096	10.9361	1.95462	35.0679	42.4412	30.2413	1.99725	0.000690973	0.0068354	frigida-LIKE protein
Medtr7g451040	140.501	75.451	67.4855	61.7512	292.605	355.582	169.099	1.99746	6.9e-08	3.2e-06	receptor-like kinase S.2
Medtr8g045695	812.583	314.157	377.025	416.197	1300.84	1538.98	1595.61	2.00197	5.32e-06	0.000128424	polyketide cyclase/dehydrase and lipid transporter
Medtr7g096340	8.83602	2.60081	5.93956	2.91785	11.3842	14.5681	19.8827	2.00333	0.00699058	0.0400514	cytochrome P450 family 94 protein
Medtr1g052505	16.5531	7.79944	13.8862	3.88818	32.6102	29.0176	40.7818	2.00424	0.000325578	0.00384011	inactive purple acid phosphatase-like protein
Medtr7g018090	54.4993	26.1571	20.0939	32.8684	74.5735	115.22	128.618	2.00559	1.9e-05	0.000381632	transmembrane protein, putative
Medtr2g036650	272.62	163.249	103.029	141.64	458.215	505.656	678.786	2.00649	2.82e-16	7.89e-14	plasma membrane H+-ATPase
Medtr7g015670	27.1382	11.3198	10.0055	14.7855	44.7655	65.0858	35.1939	2.00721	7.81e-05	0.00123324	feronia receptor-like kinase
Medtr1g105630	11.4151	2.6393	3.9819	9.7692	19.1131	23.6681	22.9073	2.01023	0.00405341	0.0265986	tyrosine kinase family protein
Medtr1g078370	10.5179	3.47144	4.84717	5.7518	16.1444	21.3179	19.1824	2.0115	0.000522485	0.0055317	ARM repeat kinase family protein
Medtr1g105465	11.2909	6.93287	3.93453	4.83373	15.9855	20.6395	27.3751	2.01245	0.00327503	0.0226528	RING zinc finger protein, putative
Medtr4g116340	11.1656	6.16827	5.95499	2.9214	11.603	22.6921	27.1805	2.01313	0.00133327	0.0114148	F-box protein interaction domain protein
Medtr1g007700	166.89	72.5996	77.0022	95.3388	258.883	321.287	410.015	2.01426	3.16e-16	8.75e-14	histone-lysine N-methyltransferase ATXR6, putative
Medtr7g068110	6.38239	2.61252	0.978247	4.7984	8.4391	14.0488	11.6575	2.01444	0.00932786	0.0495518	hypothetical protein
Medtr4g062330	295.581	148.075	189.082	143.552	778.619	888.102	276.117	2.01561	6.44e-06	0.000151116	exocyst subunit exo70 family protein
Medtr3g113110	79.8915	43.2301	35.7201	43.8707	177.392	158.611	160.849	2.01578	2.28e-15	5.43e-13	ATP-binding microtubule motor family protein
Medtr6g055230	25.9562	14.7448	12.7793	9.63418	35.7035	67.1988	48.4957	2.01787	1.42e-05	0.000297152	TraB family protein
Medtr0004s0210	10.3603	4.38122	8.78253	1.89817	13.8498	16.3932	30.8651	2.01888	0.00603504	0.0359495	CASP POPTRDRAFT-like protein
Medtr8g020650	20.5873	9.57688	4.88326	15.3893	46.9361	43.1266	30.7598	2.019	0.00140776	0.0119372	germin family 3 protein
Medtr4g037005	36.4912	11.3029	11.4337	24.4652	27.5488	78.2487	85.9476	2.01932	0.00240712	0.0179147	RALF-like protein
Medtr3g061070	25.0725	10.4049	13.8576	14.5647	46.2976	54.4376	56.5632	2.02045	5.14e-05	0.000868459	DUF2431 domain protein
Medtr1g116930	12.322	12.1283	1.97706	3.89096	26.6774	24.2482	23.0727	2.02148	0.0087233	0.0471594	peptide/nitrate transporter
Medtr2g035190	1225.14	579.834	592.171	522.225	1565.55	2368.04	2952.59	2.02298	0.000203762	0.00264851	ABA-responsive protein
Medtr2g094970	17.7359	6.92254	12.8676	5.83277	31.8411	40.7138	31.3917	2.02662	6.54e-05	0.00106698	hypothetical protein
Medtr8g012590	156.275	79.2415	67.4249	73.6525	286.449	333.287	280.078	2.02947	5.4e-07	1.86e-05	cytochrome P450 family protein
Medtr5g032870	100.413	46.9338	52.1857	45.8848	161.429	245.739	187.304	2.03464	2.59e-11	2.84e-09	1-aminocyclopropane-1-carboxylate oxidase
Medtr1g027060	64.2326	30.3729	37.6157	30.3014	169.638	164.597	68.0391	2.03548	0.000121711	0.00175916	receptor-like kinase
Medtr6g008820	35.4607	15.5437	12.8598	21.9942	50.6963	65.6114	89.6183	2.03585	3.57e-07	1.3e-05	ABC transporter B family-like protein
Medtr1g026970	55.8016	27.9778	31.7732	24.4634	121.864	112.385	111.675	2.03926	1.12e-07	4.82e-06	wall-associated receptor kinase galacturonan-binding protein
Medtr1g021820	25.0408	7.84457	18.8503	10.728	44.3695	53.4557	55.4006	2.0404	4.47e-05	0.000775785	F-box/FBD-like domain protein
Medtr8g469650	34.7478	16.6175	22.0689	8.89268	51.8167	81.381	62.9842	2.0413	2.5e-06	6.84e-05	LRR receptor-like kinase family protein
Medtr2g450040	150.011	81.3466	56.2513	57.2545	197.715	296.919	309.67	2.04246	2.97e-07	1.11e-05	cytochrome P450 family protein
Medtr1g083190	25.1483	23.3222	5.90794	6.76972	54.4526	60.6513	34.6817	2.04327	0.000458685	0.00499802	SPFH/band 7/PHB domain membrane-associated family protein
Medtr1914s0010	13.1924	6.94343	5.83166	6.71089	21.5031	25.2817	34.0539	2.04388	0.000256242	0.00318121	hypothetical protein
Medtr5g027910	15.2766	6.92285	4.95096	8.78386	24.3786	29.879	31.3943	2.04513	3.19e-05	0.000589888	disease resistance protein (CC-NBS-LRR class) family protein
Medtr4g064760	11.6875	2.61286	8.01579	5.91895	18.1697	26.7543	22.7365	2.04622	0.000570881	0.00592919	receptor-like protein
Medtr7g116650	13.8771	7.79712	3.95776	8.72374	19.7168	28.1846	37.7287	2.05104	0.000552283	0.00578571	tyrosine kinase family protein
Medtr2g018670	87.3196	49.1502	42.8496	27.365	160.228	230.702	104.833	2.05438	0.0017603	0.0140787	hypothetical protein
Medtr3g047950	59.9723	33.8673	21.9245	27.5027	78.6435	133.72	136.054	2.0547	1.53e-09	1.08e-07	replication factor A1
Medtr1g086150	29.6314	16.4088	10.8992	15.5941	59.8016	62.5724	56.4528	2.05657	7.66e-05	0.00121468	ABC transporter B family protein
Medtr3g109860	54.1896	16.8157	28.3453	17.451	80.2659	84.4202	95.6107	2.05758	8.49e-07	2.73e-05	DUF1677 family protein
Medtr5g017050	47.8918	21.6556	15.8381	31.0908	60.0159	106.653	120.426	2.06064	2.96e-07	1.11e-05	nicotinate phosphoribosyltransferase-like protein
Medtr3g452380	28.5773	14.8235	13.7741	16.358	53.5949	60.5369	73.8655	2.06184	3.53e-05	0.000639057	MADS-box transcription factor
Medtr3g061310	13.0148	6.13256	5.94947	5.82794	16.8371	18.6948	39.7507	2.06232	0.00148983	0.012435	transcriptional factor B3 family protein
Medtr4g094548	87.5382	44.342	32.7275	40.8513	150.719	203.855	139.057	2.06352	2.09e-08	1.13e-06	stress up-regulated Nod 19 protein
Medtr2g437730	100.969	53.7753	52.8521	39.3226	226.912	219.521	164.029	2.06438	5.39e-06	0.000129815	LRR receptor-like kinase family protein
Medtr2g082240	34.6895	22.6934	5.80141	11.3784	49.4205	43.5486	75.0104	2.06566	0.000828022	0.00787731	nucleolar GTP-binding protein, putative
Medtr4g088555	41.775	17.5043	22.279	17.954	70.268	64.5229	107.213	2.06622	1.93e-08	1.05e-06	squamosa promoter-binding-like protein
Medtr6g036780	11.6222	3.49387	8.02528	5.9129	24.3365	31.5391	16.5284	2.06796	0.00168994	0.0136266	LRR receptor-like kinase
Medtr3g067980	14.7488	1.74089	4.76138	7.4539	10.3263	17.5153	30.8831	2.06861	0.00209432	0.0161156	rotundifolia-like protein
Medtr4g129010	17.9519	6.94712	4.94288	13.5282	23.5389	48.9183	34.6488	2.07167	0.000254412	0.00316487	tyrosine kinase family protein
Medtr8g092000	13.1039	1.73471	6.93509	5.85139	11.423	25.166	24.065	2.07187	0.00151055	0.0125725	CAZy family GT8 glycosyltransferase
Medtr4g064830	18.9633	3.44954	5.87387	16.443	38.7369	27.6048	41.1587	2.07241	0.000624758	0.00636698	hypothetical protein
Medtr4g084740	22.7011	6.96241	4.9663	12.7036	30.3239	38.9229	34.4133	2.07283	3.96e-06	0.000100891	MADS-box transcription factor
Medtr1g022395	1053.51	408.794	370.677	469.559	1256.35	1926.19	2080.54	2.07498	5.2e-05	0.000876551	hypothetical protein
Medtr4g109170	73.3287	40.7009	40.652	20.5841	151.287	190.144	88.8192	2.07657	3.11e-07	1.16e-05	LRR receptor-like kinase family protein
Medtr1g060360	40.2442	19.907	27.6349	13.539	75.7146	73.2737	109.209	2.07852	6.37e-08	3.02e-06	purple acid phosphatase superfamily protein
Medtr1g103090	21.4163	3.50167	19.9242	11.6687	38.1739	77.952	31.259	2.07902	0.0025385	0.0185619	LRR/extensin 2
Medtr4g126200	7.06543	5.22801	1.96749	2.8876	15.3118	10.9081	16.8892	2.08087	0.00758552	0.0426549	XH/XS domain protein
Medtr8g097090	33.533	18.2077	11.7104	15.4033	61.18	64.9515	66.7846	2.08196	6.37e-09	3.95e-07	MADS-box transcription factor
Medtr4g095045	57.6331	16.4884	29.8332	24.3956	113.473	101.418	82.3031	2.08198	1.54e-09	1.09e-07	receptor-like kinase, putative
Medtr4g080777	23.426	11.1474	12.7845	9.48806	47.0277	53.4494	41.6059	2.08201	3.88e-07	1.4e-05	disease resistance protein (TIR-NBS-LRR class), putative
Medtr2g096990	10.5201	2.62186	4.80246	6.59655	16.3821	18.0265	24.8718	2.08274	0.00186	0.0147168	flowering-promoting factor-like protein
Medtr4g133690	115.525	54.6086	65.6655	48.1449	230.883	285.968	197.498	2.08548	6.56e-14	1.2e-11	mannose-1-phosphate guanyltransferase
Medtr7g451420	7.88442	6.0876	0.986775	3.86615	9.1633	25.5227	12.6136	2.08696	0.00935119	0.0496262	ankyrin repeat protein
Medtr7g111980	48.8874	26.4769	18.8689	29.5298	83.2333	106.204	129.603	2.08954	6.36e-09	3.95e-07	calmodulin-binding protein
Medtr2g086300	16.9049	6.94673	9.86266	7.81316	33.0538	38.9286	32.5625	2.09078	1.01e-05	0.000219926	alpha/beta hydrolase family protein
Medtr8g068120	72.083	34.6905	34.722	31.3168	175.522	124.225	128.472	2.09087	6.07e-13	9.03e-11	rhamnogalacturonate lyase B-like protein
Medtr5g082570	648.128	339.093	273.042	287.46	1094.15	1293.79	1449.6	2.09177	7.05e-20	3.22e-17	FACT complex subunit SSRP1
Medtr3g103550	23.2725	9.6026	6.97859	15.71	27.4562	28.9662	82.1228	2.09708	0.00207637	0.0159976	1-aminocyclopropane-1-carboxylate synthase
Medtr1g077480	26.5348	12.1471	8.89918	13.5558	49.3647	49.7518	49.2843	2.09806	1.25e-06	3.8e-05	alpha-galactosidase-like protein
Medtr7g063470	230.553	122.127	82.5509	113.604	390.469	443.799	534.628	2.10064	4.77e-18	1.76e-15	bHLH transcription factor-like protein
Medtr7g082530	55.3354	31.0761	32.5934	18.5352	120.3	134.006	98.6478	2.1011	1.3e-07	5.44e-06	wall associated kinase-like protein
Medtr1g027990	9.78068	2.60743	4.96178	7.86038	19.1772	29.8464	16.7004	2.10345	0.00201828	0.0156664	stress-induced receptor-like kinase
Medtr3g077000	21.4621	9.52773	14.8891	5.86494	41.0883	45.1775	43.8539	2.10557	4.42e-06	0.000110266	C2 and GRAM domain plant-like protein
Medtr3g093120	13.447	5.1852	5.91113	6.79214	22.0398	21.4575	33.6299	2.10738	0.0020816	0.016027	SPFH domain/band 7 family protein
Medtr8g027345	12.9012	6.2052	2.03693	8.08119	16.5528	21.1479	33.4678	2.10973	0.000576002	0.00598003	myb transcription factor
Medtr5g094950	24.0851	18.225	9.90328	6.8272	48.0602	47.4909	56.4987	2.11079	0.000324705	0.00383346	hypothetical protein
Medtr1g027450	33.6378	15.8609	16.0212	19.721	56.6415	78.9398	88.0073	2.11175	9.15e-09	5.5e-07	wall-associated receptor kinase galacturonan-binding protein
Medtr3g072140	21.5545	13.8902	7.93745	7.85603	43.7376	35.5595	50.1276	2.11176	9.61e-06	0.000211556	disease resistance protein (TIR-NBS-LRR class), putative
Medtr7g103370	6.71249	2.60803	0.977332	3.86076	9.14661	11.1961	12.1483	2.11379	0.00689703	0.0396978	hypothetical protein
Medtr8g059020	11.8379	7.80682	4.89618	3.85119	15.2569	12.921	44.3884	2.11462	0.00311935	0.0218774	transmembrane protein, putative
Medtr4g082990	118.551	76.0402	48.2956	45.4963	209.397	247.1	282.425	2.11475	1.94e-13	3.15e-11	UDP-glucose 6-dehydrogenase family protein
Medtr8g078240	46.814	35.3426	16.5967	21.3168	91.1656	110.62	118.368	2.11611	3.57e-09	2.35e-07	CAZy family GT8 glycosyltransferase
Medtr1g068860	45.4015	16.4877	24.6861	15.5002	70.7396	78.2102	96.6063	2.1162	3.38e-08	1.73e-06	F-box protein interaction domain protein
Medtr1g027970	99.1624	42.7014	48.8595	56.8259	199.594	275.456	167.368	2.11634	5.36e-13	8.02e-11	receptor-like kinase
Medtr4g080083	8.80977	5.76654	4.64828	1.80679	12.8203	21.7192	18.9616	2.11648	0.00162828	0.0132901	RmlC-type cupin
Medtr5g031170	14.8827	9.52949	6.93109	5.86153	23.6691	27.984	46.0467	2.11719	0.000497343	0.00533621	rhamnogalacturonate lyase B-like protein
Medtr2g068920	13.0653	6.99026	3.96239	6.83516	22.3397	29.298	26.1896	2.12036	0.000308102	0.00368628	transcription factor jungbrunnen-like protein
Medtr3g078490	137.124	57.9067	59.2754	81.2071	243.609	250.99	369.647	2.12248	9.67e-15	2.03e-12	NAD-dependent aldehyde dehydrogenase family protein
Medtr4g086860	67.2634	38.1301	27.6199	26.1252	100.251	142.775	159.682	2.12631	1.17e-07	4.99e-06	LA-related protein 6 LA RNA-binding domain protein
Medtr1g025800	15.6628	5.24912	8.94993	3.92229	20.783	29.1035	29.196	2.12633	0.00097578	0.00899048	F-box protein
Medtr1g048110	8.65849	8.67581	3.98342	0.980376	14.3997	17.2939	29.1124	2.12878	0.0061566	0.0365076	subtilisin-like serine endopeptidase family protein
Medtr8g098915	90.5083	43.9547	40.4777	34.3864	144.582	192.406	184.009	2.1298	8.46e-08	3.79e-06	heavy metal transport/detoxification superfamily protein
Medtr8g106640	9.41215	6.83725	1.82105	5.00004	9.22657	14.5685	37.4798	2.1307	0.0081456	0.0449308	glycosyltransferase family 61 protein
Medtr7g112420	168.308	83.622	88.4414	74.9699	331.606	378.65	377.555	2.13702	2.76e-31	3.86e-28	P-loop nucleoside triphosphate hydrolase superfamily protein
Medtr4g009710	11.3594	4.35689	4.93378	6.79372	16.1472	26.4882	28.3856	2.13903	0.000518096	0.00549136	CTV.22, putative
Medtr2g090710	862.013	512.535	407.602	322.525	1723	2345.93	1408.46	2.13937	1.37e-18	5.44e-16	LRR receptor-like kinase family protein
Medtr2g481150	20.662	13.8788	10.3917	5.5978	14.3049	41.44	77.007	2.13975	0.00113439	0.0101089	wound-responsive family protein
Medtr4g099260	127.706	38.2965	75.9533	57.1321	170.174	242.455	343.025	2.14223	2.65e-10	2.3e-08	high-affinity potassium transporter
Medtr5g010635	1498.88	775.898	563.152	722.879	2363.41	3241.73	3506.05	2.14354	3.2e-05	0.000589888	pathogenesis-related thaumatin family protein
Medtr8g080270	24.97	17.4793	6.9641	9.85236	36.0885	59.1598	58.32	2.14437	7.31e-06	0.000168716	hypothetical protein
Medtr4g081675	89.4808	52.1022	31.8053	41.2388	145.95	184.363	225.128	2.14444	1.18e-09	8.71e-08	S-locus lectin kinase family protein
Medtr1g080340	99.5481	48.5218	47.6155	49.6359	250.498	186.833	206.841	2.14609	2.04e-18	7.64e-16	histone-lysine N-methyltransferase SUVR2-like protein
Medtr4g021023	14.4437	8.0345	3.07171	4.04309	13.3309	25.7294	29.2739	2.14681	0.000879395	0.00828605	disease resistance protein (TIR-NBS-LRR class), putative
Medtr5g019940	128.19	68.8984	59.9149	48.5723	221.592	283.012	285.007	2.14825	1.23e-21	6.7e-19	proline extensin-like receptor kinase, putative
Medtr1g099500	10.3365	6.09567	3.9253	4.82594	15.3699	24.8351	26.4155	2.14968	0.000484788	0.00521622	seed maturation protein
Medtr3g467100	315.416	157.371	154.567	150.762	545.291	791.295	717.447	2.15	2.11e-06	5.96e-05	Lipid transfer protein
Medtr3g110155	56.0854	19.9566	26.5588	20.4125	104.296	117.54	74.8004	2.15056	7.01e-06	0.00016238	Myb/SANT-like DNA-binding domain protein
Medtr7g082290	9.48107	0.874426	4.89752	7.63051	17.6297	16.1751	25.4347	2.15565	0.00524339	0.0323565	KH domain protein
Medtr3g095340	567.481	236.848	236.779	333.899	808.591	1309.94	1484	2.15709	1.42e-13	2.42e-11	alginate lyase
Medtr8g059150	36.3271	13.009	21.7877	13.707	71.9798	67.4859	76.3938	2.16057	4.54e-10	3.65e-08	white-brown-complex ABC transporter family protein
Medtr6g075250	97.2886	36.6344	61.9012	31.9123	182.059	193.175	206.974	2.16061	2.37e-13	3.79e-11	ribosomal RNA processing-like protein
Medtr3g060830	21.7894	7.92293	8.95801	9.76757	38.9403	43.6277	36.4711	2.16217	4.65e-06	0.000114605	hypothetical protein
Medtr4g063790	24.6782	9.6638	11.8467	11.626	32.9238	59.2579	56.6152	2.16339	9.04e-06	0.00020098	MADS-box transcription factor family protein
Medtr3g063950	16.8939	5.2228	8.88598	9.67788	35.9241	33.379	36.8007	2.16646	3.33e-05	0.000606821	transmembrane protein, putative
Medtr4g094210	33.548	17.4097	12.8686	13.7041	50.8099	70.8017	77.5252	2.16705	5.54e-09	3.5e-07	ICE-like protease (caspase) p20 domain protein
Medtr2g011580	17.0606	7.80741	6.89632	6.80179	25.2588	40.0567	31.5526	2.16716	0.00136522	0.0116396	equilibrative nucleoside transporter 6
Medtr4g098630	5.22988	2.61551	1.9805	2.91574	10.707	13.682	9.42614	2.16792	0.0078039	0.0435082	NAC transcription factor-like protein
Medtr5g011540	413.484	239.381	139.925	133.269	574.508	728.15	1006.46	2.17049	9.88e-06	0.000216216	MATE efflux family protein
Medtr0690s0010	11.3399	7.83342	4.96067	3.90912	20.7055	25.1609	30.2949	2.17053	0.00018333	0.002444	receptor-like kinase
Medtr4g076470	312.088	171.28	142.83	119.35	381.045	586.417	987.333	2.17109	7.57e-11	7.33e-09	glucan endo-1,3-beta-glucosidase
Medtr8g020630	32.6111	15.6842	8.79965	20.1927	72.299	76.1672	53.0012	2.17257	2.53e-06	6.9e-05	germin family 3 protein
Medtr8g104520	8.93031	4.36022	4.01339	3.95767	20.4278	25.8456	9.28657	2.17411	0.00666679	0.0387169	receptor-like kinase
Medtr5g020270	47.9853	23.9084	17.4233	23.4936	116.371	76.2351	101.382	2.17479	1.57e-09	1.1e-07	sugar porter (SP) family MFS transporter
Medtr3g115600	10.0436	3.46114	4.91849	4.8277	15.9257	21.6204	22.103	2.17602	0.000691295	0.0068354	12-oxophytodienoate reductase-like protein
Medtr3g023760	8.79662	3.53269	3.05629	6.06111	12.7865	17.1722	27.3799	2.17619	0.00191144	0.0150078	C2H2-type zinc finger protein
Medtr8g040420	10.5848	2.61938	3.80523	6.57107	24.4926	16.2527	17.4651	2.1769	0.00181377	0.0144314	transmembrane protein, putative
Medtr1g027410	37.6651	24.429	15.9207	8.81716	68.8921	81.3114	73.9854	2.17746	1.95e-07	7.79e-06	stress-induced receptor-like kinase
Medtr2g097473	34.7789	19.8604	11.8449	15.5419	84.8254	88.3046	40.9004	2.17798	7e-05	0.00112147	GRAS family transcription factor
Medtr4g091850	31.2748	11.2693	9.92298	21.5004	37.336	77.0172	79.385	2.18027	2.28e-05	0.000443838	G-type lectin S-receptor-like Serine/Threonine-kinase
Medtr8g092840	36.5857	9.58851	13.7267	18.2882	33.7573	42.8747	112.1	2.18061	0.00252399	0.0184762	RING-H2 finger protein ATL1L
Medtr4g133920	82.3067	26.8602	28.4964	38.6435	141.58	157.555	126.435	2.1812	5.02e-11	5.02e-09	Serine/Threonine kinase PBS1
Medtr7g085470	31.026	12.1752	14.7837	17.4376	65.9812	68.677	66.279	2.18157	8.6e-07	2.77e-05	signal recognition particle protein
Medtr0018s0170	23.4502	8.6553	9.85372	14.5327	30.3925	42.0702	77.786	2.18255	0.000208028	0.00268808	galactose oxidase/kelch repeat protein
Medtr5g071340	22.1093	10.3703	6.94115	12.6383	43.825	42.4285	50.1661	2.18258	1.56e-07	6.39e-06	PHD zinc finger protein
Medtr4g114240	51.8797	22.5238	26.7888	22.3979	89.5609	139.872	96.1264	2.1827	4.77e-09	3.06e-07	S-receptor kinase-like protein
Medtr2g010470	284.173	130.113	162.795	138.238	686.968	911.002	358.761	2.18307	4.06e-10	3.35e-08	LRR receptor-like kinase family protein
Medtr5g088060	30.9608	12.1141	20.6944	8.71457	59.9745	65.522	63.0466	2.18677	4.59e-07	1.63e-05	MYB-like DNA-binding domain, shaqkyf class protein
Medtr7g097150	43.8122	17.3795	20.8297	22.4583	65.6453	91.9673	119.116	2.18735	3.24e-09	2.15e-07	AGC kinase
Medtr8g092010	10.2167	3.47182	1.94601	6.65765	12.9346	22.7603	19.7042	2.19237	0.00466883	0.0296782	WRKY family transcription factor
Medtr1g053900	21.1202	12.2824	5.92594	5.79815	35.47	46.6616	28.3844	2.19358	0.000584827	0.00605748	DUF761 domain protein
Medtr0200s0050	20.9842	11.3419	9.79122	5.78943	39.4272	44.8804	39.2161	2.19439	0.00147846	0.0123634	purple acid phosphatase family protein
Medtr7g114980	199.092	62.2875	85.5345	113.888	389.788	388.693	418.689	2.19554	1.87e-12	2.52e-10	aldo/keto reductase family oxidoreductase
Medtr5g032570	55.7196	22.5199	26.7204	30.0959	130.464	118.384	113.144	2.19648	9.14e-16	2.31e-13	6-phosphofructokinase
Medtr2g090745	13.8324	4.36909	4.99333	4.91502	17.5007	18.3891	30.0816	2.20394	0.00061358	0.00628677	C2H2-like zinc finger protein, putative
Medtr1g015480	9.30933	4.32109	3.95426	3.89188	15.1754	21.284	19.909	2.20403	0.000689837	0.0068354	F-box-like protein
Medtr2g021242	108.485	41.4467	43.2665	67.7272	181.694	238.929	281.894	2.20431	5.24e-11	5.23e-09	glutamine synthetase domain protein
Medtr1g008170	476.828	222.924	226.52	222.059	1009.19	1105.47	989.799	2.20887	1.19e-28	1.38e-25	nuclear movement family protein
Medtr7g094550	48.0534	22.4193	18.7894	23.4052	92.2534	104.144	103.571	2.21119	1.58e-13	2.64e-11	mediator of RNA polymerase II transcription subunit 33A
Medtr5g004620	29.2599	10.4487	14.8227	13.5923	50.487	70.4743	58.7418	2.21184	3.73e-09	2.46e-07	nucleotide/sugar transporter family protein
Medtr7g088790	84.7545	28.6875	36.8921	27.3027	80.8222	111.92	240.336	2.21847	2.19e-07	8.56e-06	peptide/nitrate transporter
Medtr2g011730	105.139	53.5776	48.2905	32.0501	180.718	278.576	164.876	2.21902	1.37e-06	4.11e-05	NAD(P)H dehydrogenase B2
Medtr6g049050	113.606	72.4758	50.9071	23.219	197.574	357.809	128.754	2.22006	3.2e-05	0.000589888	F-box protein
Medtr2g077640	10.2917	2.61154	1.96642	5.77616	22.1378	11.899	13.7127	2.22049	0.00217324	0.0165696	hypothetical protein
Medtr5g009800	7.38553	3.45419	1.97756	4.85238	15.8565	16.4715	15.7081	2.22111	0.00144912	0.012187	cation/H+ exchanger 3
Medtr8g022270	10.8689	2.59504	2.97717	7.82268	18.9841	20.1742	22.962	2.22266	0.000837151	0.00795278	ABC transporter B family-like protein
Medtr7g025620	14.3217	6.07335	11.9318	3.89795	24.9549	38.657	38.5938	2.2242	0.000243203	0.00305976	heat shock 70 kDa protein
Medtr7g084620	10.3961	5.25946	5.00969	2.96674	18.2853	21.2574	22.7396	2.22569	0.00076399	0.00740044	salicylic acid carboxyl methyltransferase
Medtr4g119790	33.0606	9.60565	18.1923	9.37051	47.0221	67.8506	58.9003	2.22627	0.000195557	0.00256967	flowering-promoting factor-like protein
Medtr4g088475	30.0981	9.54164	11.714	15.3555	76.2555	55.0814	39.2216	2.23119	1.15e-06	3.53e-05	17.6 kDa class I heat shock protein
Medtr6g028100	19.266	6.06292	8.91621	8.73613	22.7449	40.6928	48.1455	2.23184	1.87e-05	0.000376859	beta-D-glucoside glucohydrolase
Medtr1g025570	11.6553	4.36442	9.71547	0.956264	24.7269	29.5889	15.9994	2.2321	0.00304493	0.0214604	plant/K21P3-8 protein, putative
Medtr4g127670	15.2203	11.2896	1.97004	8.73668	25.2277	35.3033	44.1663	2.23211	0.000226868	0.00288842	class III peroxidase
Medtr4g093260	8.10307	5.86867	1.11805	4.64573	14.5081	13.8955	28.0372	2.23317	0.00423436	0.0275078	TB2/DP1, HVA22 family protein
Medtr2g098540	103.437	41.6335	49.6859	45.7279	151.434	213.226	281.019	2.23462	9.33e-13	1.35e-10	glycoside hydrolase family 1 protein
Medtr4g134730	9.1342	0.862781	6.91645	5.8209	29.412	15.5191	17.8057	2.23481	0.00275684	0.0198048	chloride channel ClC1 protein
Medtr2g037790	52.0249	17.37	27.6784	22.255	140.627	84.0151	90.1931	2.23534	2.98e-09	2e-07	OSBP(oxysterol-binding protein)-related protein 4C
Medtr6g087290	8.37142	3.47433	1.90844	5.60628	12.6361	18.5557	21.0304	2.23674	0.00110626	0.00990791	oligomeric subunit-like protein, putative
Medtr1g031460	22.9712	3.50256	19.0958	3.95267	30.3965	65.1547	28.8639	2.23901	0.00167494	0.0135508	receptor-like kinase
Medtr5g024800	13.4093	9.59083	2.94459	2.88334	19.9316	24.9335	29.5952	2.24144	0.000177648	0.00238137	TIC protein 20-IV, related protein
Medtr6g027740	5.71381	2.62149	0.948143	2.80909	9.46691	10.9642	9.95752	2.24259	0.00863179	0.0467882	hypothetical protein
Medtr4g109150	10.4747	1.74553	6.97138	4.9276	24.4763	19.3202	19.7573	2.24363	0.000754513	0.00732197	WEAK movement UNDER BLUE LIGHT-like protein
Medtr1g027370	106.07	66.8729	43.7125	27.383	200.464	282.592	173.222	2.24426	6.44e-11	6.32e-09	receptor-like kinase
Medtr7g029030	646.883	277.593	308.05	297.233	1164.24	1405.5	1632.16	2.25066	1.03e-13	1.81e-11	peroxidase family protein
Medtr3g101100	76.1253	25.0613	32.6773	38.0816	139.174	157.752	157.981	2.25127	9.57e-16	2.38e-13	histone acetylation protein
Medtr4g108170	29.7866	9.50572	17.822	13.6284	59.0476	57.9152	77.3963	2.253	6.72e-08	3.15e-06	ABC transporter A family protein
Medtr3g099480	17.8523	12.1205	4.94476	4.85413	28.0355	42.7413	35.6179	2.25441	1.3e-05	0.00027331	auxin-independent growth promoter-like protein
Medtr4g107030	67.399	28.66	30.6561	22.3422	104.589	134.357	152.061	2.25489	8.63e-14	1.55e-11	nonsense-mediated mRNA decay NMD3 family protein
Medtr1g100040	54.0518	20.8542	21.7746	30.3183	104.377	110.364	134.083	2.25851	4.82e-11	4.88e-09	pectin lyase superfamily protein
Medtr6g022180	25.4074	8.73515	14.8003	10.7557	58.9577	53.8388	50.4259	2.25888	9.19e-07	2.92e-05	cystinosin-like protein
Medtr2g102730	28.6731	6.06257	10.828	17.4865	84.8715	29.3002	49.4587	2.26101	0.000563156	0.00586269	phototropic-responsive NPH3 family protein
Medtr7g065980	202.392	88.4294	94.9523	72.1724	368.928	418.508	437.839	2.26108	2.54e-07	9.73e-06	laccase/diphenol oxidase family protein
Medtr5g009310	20.9056	10.6193	3.78381	9.27412	33.5143	36.222	43.9672	2.26211	6.77e-05	0.00109644	pleckstrin-like (PH) domain protein
Medtr7g106770	95.0395	31.2618	45.117	38.7834	155.282	198.242	198.589	2.26315	1.91e-18	7.34e-16	E3 ubiquitin-protein ligase RHF2A-like protein
Medtr2g079280	48.3061	19.049	18.6398	23.1665	81.3798	115.582	95.9941	2.26492	2.76e-13	4.35e-11	ubiquitin-conjugating enzyme
Medtr7g089060	11.3518	5.22829	1.95055	5.73002	16.0789	25.3193	21.2556	2.26622	0.00102103	0.0093107	transmembrane protein, putative
Medtr6g034920	1720.72	544.74	1232.05	504.755	2673.75	3599.79	4714.57	2.26792	1.39e-05	0.000291126	extensin-like region protein
Medtr8g098565	17.7421	6.90546	8.86263	4.85949	36.4352	30.1709	32.5669	2.26871	1.16e-05	0.000247981	cytochrome P450 family protein
Medtr2g090115	36.2399	18.2492	20.662	11.5988	70.2001	86.8166	87.41	2.27062	2.87e-10	2.45e-08	secretory carrier-associated membrane protein
Medtr2g015560	408.095	160.366	168.315	190.38	391.244	621.2	1493.55	2.27073	3.07e-08	1.6e-06	pyruvate decarboxylase
Medtr5g046870	21.5316	12.24	6.67883	5.65359	35.4085	36.406	47.7575	2.27124	1.4e-05	0.000292245	MADS-box transcription factor family protein
Medtr4g037655	31.4829	15.7672	5.74896	17.0326	42.1641	78.8855	66.1735	2.27177	1.07e-05	0.000232294	RALF-like protein
Medtr4g126160	45.6375	10.41	23.7224	21.4937	62.8724	81.342	123.695	2.27252	6.49e-08	3.06e-06	cytokinin oxidase/dehydrogenase-like protein
Medtr5g019780	21.3961	7.76561	8.86585	10.7071	47.842	43.6999	39.8928	2.27387	7.09e-08	3.25e-06	cupin family protein
Medtr6g452730	17.4778	5.26474	6.87136	8.67315	16.9997	30.1873	53.9069	2.27736	0.00187962	0.0148104	PAR1 protein
Medtr7g111850	28.773	8.68774	21.6628	9.67427	57.3481	56.9975	79.0017	2.27881	1.13e-06	3.48e-05	galactinol synthase
Medtr8g027585	13.1515	8.63024	3.92782	4.83568	17.4472	31.4333	36.8613	2.27971	0.000278542	0.00338744	importin subunit alpha-like protein
Medtr1g117030	23.6593	10.4792	9.50611	8.4492	50.5701	45.7641	41.6924	2.28109	1.2e-08	6.97e-07	hypothetical protein
Medtr4g101050	52.2389	24.3553	25.9252	21.6564	103.485	114.235	132.938	2.28235	8.08e-14	1.46e-11	plant/MNJ7-17 protein, putative
Medtr6g011530	201.216	59.9629	77.625	102.274	190.848	386.696	589.867	2.28257	1.96e-08	1.07e-06	2-aminoethanethiol dioxygenase-like protein
Medtr4g102470	12.5975	8.72196	3.92617	4.79204	32.1573	27.9324	25.3387	2.28325	0.000346949	0.0040244	albumin-2 protein
Medtr3g101610	150.653	53.8141	68.1069	57.0055	220.51	381.867	269.012	2.28341	2.1e-08	1.13e-06	EF-hand protein
Medtr5g010740	34.6642	14.7043	15.8264	16.5689	82.8912	79.2562	67.0192	2.28723	7.82e-11	7.54e-09	hapless protein
Medtr5g018320	84.9399	36.582	32.4291	30.9012	145.246	169.282	174.322	2.28852	1.89e-09	1.3e-07	methyl jasmonate esterase
Medtr4g085800	9.0342	4.65898	0	7.76038	14.945	25.8891	21.268	2.29102	0.0040457	0.0265611	PLC-like phosphodiesterase superfamily protein
Medtr5g094910	6.93789	3.4875	3.96976	2.93204	16.8069	17.4598	16.6475	2.29328	0.00120093	0.0105638	hypothetical protein
Medtr2g010580	117.658	52.6664	50.7421	54.5292	193.913	292.421	289.547	2.29429	2.6e-14	5.1e-12	CAP, cysteine-rich secretory protein, antigen 5
Medtr8g089342	10.2429	3.49384	5.75709	5.70486	28.1187	29.5847	15.1542	2.29542	0.000393576	0.00444133	cationic amino acid transporter
Medtr8g079250	472.775	225.091	165.151	208.52	776.939	1096.2	1072.26	2.29716	2.8e-15	6.49e-13	heavy metal P-type ATPase
Medtr8g091360	12.519	4.14594	7.53002	3.47438	20.1416	25.8142	29.8488	2.29992	0.000774498	0.0074696	inositol polyphosphate 5-phosphatase I
Medtr4g108153	53.4425	22.4969	21.8222	22.3727	90.0745	127.357	111.823	2.30007	3.59e-13	5.46e-11	ABC transporter A family protein
Medtr2g026420	27.6437	10.3667	13.3097	12.1224	51.8425	56.004	68.7136	2.3024	0.00106406	0.00962432	hypothetical protein
Medtr5g030870	466.326	155.772	191.753	217.39	732.477	985.243	1072.35	2.30424	1.21e-06	3.7e-05	cysteine-rich TM module stress tolerance protein
Medtr7g039790	9.09809	2.64607	0	5.00347	11.3599	16.2267	10.2405	2.30761	0.00509947	0.0316667	cullin 3B
Medtr4g049640	151.929	48.933	94.8793	64.5486	243.619	414.827	373.604	2.31014	1.43e-11	1.67e-09	C4-dicarboxylate transporter/malic acid protein
Medtr7g075580	17.5485	6.12949	8.01748	4.93407	25.8834	31.7727	37.2144	2.31111	2.32e-05	0.000448688	cytochrome P450 family protein
Medtr4g063810	15.8486	3.51012	8.97573	6.83322	38.9264	22.4713	33.2641	2.31252	2.1e-05	0.000414351	zinc finger protein
Medtr5g034420	38.5488	14.715	8.87171	29.1162	80.6887	86.7909	94.5617	2.31451	3.81e-08	1.92e-06	metal-dependent phosphohydrolase
Medtr3g109972	18.5967	9.58143	5.71794	5.63411	28.296	34.5188	42.5817	2.3158	1.5e-06	4.46e-05	Avr9/Cf-9 rapidly elicited protein, putative
Medtr7g063360	142.147	91.7054	37.491	59.8999	225.673	336.509	384.597	2.31805	8.64e-12	1.04e-09	NAD(P)-binding rossmann-fold protein
Medtr0032s0080	16.8415	7.86165	4.8948	7.71763	31.0164	41.9727	29.6822	2.32275	0.00155856	0.0128789	transmembrane protein, putative
Medtr1g071130	15.838	6.91712	5.9097	6.77315	28.026	41.0919	29.4283	2.32499	9.13e-06	0.000202585	SPFH/band 7/PHB domain membrane-associated family protein
Medtr4g104300	9.72126	4.34858	1.98015	2.92891	17.6266	11.6505	17.7968	2.33151	0.000454989	0.00497356	F-box/RNI/FBD-like domain protein
Medtr8g074335	4639.4	2870.98	1497.36	1785.25	8620.26	13364.1	9058.88	2.3347	1.26e-07	5.3e-06	Chitinase (Class Ib) / Hevein
Medtr0026s0160	19.8823	12.9491	7.86451	3.86962	32.5296	39.1994	54.7038	2.33823	1.89e-05	0.000381045	diacylglycerol kinase domain protein
Medtr5g096250	27.5604	12.1174	15.8709	9.73853	60.44	53.1729	77.2588	2.33897	4.62e-08	2.27e-06	oligopeptide transporter OPT family protein
Medtr2g097000	47.7419	23.4196	10.8719	27.0354	91.619	110.552	110.174	2.34191	3.68e-10	3.07e-08	XH/XS domain protein
Medtr7g033800	44.4758	23.6161	15.6086	13.3478	71.5827	82.4486	114.78	2.34459	4.69e-09	3.02e-07	lateral organ boundaries (LOB) domain protein
Medtr3g100580	19.8558	2.58844	13.8456	9.70544	72.3649	30.0014	29.3059	2.35125	0.000669385	0.00667394	GTPase-activator protein for Rho-like GTPase family protein, putative
Medtr2g022710	350.927	156.867	152.571	100.716	515.315	708.876	870.583	2.35201	8.33e-06	0.000187012	glycoside hydrolase family 1 protein
Medtr2g038260	53.7251	17.3382	8.94868	11.6829	36.9227	74.4233	85.4598	2.35526	6.07e-08	2.9e-06	heat shock cognate 70 kDa-like protein
Medtr1g099580	49.8724	20.7709	17.8364	25.2481	106.592	136.464	83.6328	2.35573	2.41e-11	2.66e-09	SPX (SYG1/Pho81/XPR1) domain protein MFS transporter
Medtr8g006790	122.694	51.7976	49.4988	54.4126	243.022	240.6	313.862	2.35604	8.93e-09	5.38e-07	plasma membrane H+-ATPase
Medtr5g064550	11.4686	3.4875	5.88113	3.88194	17.0713	26.7402	24.3258	2.36319	0.000157937	0.00216961	RmlC-type cupin
Medtr7g114250	7.68932	0.86723	4.94452	3.89257	16.7989	15.5244	16.7714	2.36672	0.00094579	0.00876882	cation/H+ exchanger 3
Medtr5g026640	16.5157	6.91016	3.95162	7.77172	27.2866	35.8768	33.5437	2.36699	1.28e-05	0.00026972	sodium:solute symporter family protein
Medtr3g080500	1589.28	620.118	726.752	640.763	3445.99	3479.25	3338.13	2.3691	1.5e-103	4e-99	copper amine oxidase, enzyme domain protein
Medtr5g023260	71.8923	36.3575	33.6407	20.3359	112.532	186.723	168.594	2.36917	1.08e-07	4.66e-06	transmembrane amino acid transporter family protein
Medtr4g072350	19.5608	6.0751	5.91418	5.80077	18.99	27.4893	46.2615	2.37452	0.000455589	0.00497446	aldo/keto reductase family oxidoreductase
Medtr3g087850	12.4174	5.18612	6.85196	4.81869	15.1837	33.6213	39.0357	2.37537	0.00040704	0.00456486	NAD(P)-binding rossmann-fold protein
Medtr1g062340	190.923	67.4018	77.532	90.7582	320.045	434.93	469.065	2.37669	7.14e-20	3.22e-17	allergen Pru protein, putative
Medtr2g032550	200.301	93.7785	70.5641	76.1211	342.613	429.725	480.958	2.37704	3.37e-26	2.63e-23	heat shock 70 kDa protein
Medtr4g097350	31.9119	14.8663	14.7079	9.61789	58.4699	65.2435	80.3292	2.37724	1.91e-05	0.00038415	VQ motif protein
Medtr8g083520	64.0209	18.8667	21.4929	33.1575	121.995	148.584	109.607	2.38095	2.35e-07	9.13e-06	NAD-dependent aldehyde dehydrogenase family protein
Medtr6g005940	59.922	35.851	12.7139	26.1593	124.771	119.813	147.415	2.38291	2.71e-10	2.34e-08	transmembrane protein, putative
Medtr1g086450	23.5557	6.94901	11.464	8.44094	31.2397	76.855	32.5333	2.38804	7e-05	0.00112147	hypothetical protein
Medtr7g069590	6.49982	1.80275	2.00509	1.95654	10.9311	7.57676	11.624	2.38807	0.00324456	0.0225005	helix loop helix DNA-binding domain protein
Medtr3g072320	19.3851	10.4314	6.92373	5.85438	24.527	59.2317	38.7827	2.38811	6.38e-05	0.00104335	CBL-interacting kinase
Medtr5g022380	6.03001	1.39321	3.10914	4.09488	19.3734	12.5477	11.2881	2.38843	0.00329462	0.0227174	MFS transporter
Medtr7g093790	11.6642	4.34162	4.85795	5.72187	22.1746	21.2412	35.013	2.39247	0.000315569	0.00375872	disease resistance response protein
Medtr5g095330	12.6459	4.33985	5.87527	3.86179	17.622	23.8251	32.7762	2.39263	8.87e-05	0.00136941	hypothetical protein
Medtr3g083010	54.3043	20.0011	26.7107	21.4568	98.5303	114.953	144.434	2.39267	9.94e-11	9.32e-09	F-box protein interaction domain protein
Medtr1g020090	12.7825	4.36864	2.99585	8.86272	31.2988	32.7727	20.747	2.3936	9.48e-05	0.00144757	serine carboxypeptidase-like protein
Medtr2g035320	2592.79	1115.44	949.077	1020.4	3634.51	5611.82	7006.03	2.39727	3.05e-07	1.14e-05	ABA-responsive protein
Medtr5g090580	57.1758	24.1677	16.721	18.4269	86.5085	102.612	126.158	2.39866	4.93e-14	9.17e-12	UDP-glucose flavonoid 3-O-glucosyltransferase
Medtr7g108600	15.8468	3.48679	8.5464	4.69636	16.5781	46.6394	25.1344	2.40043	0.00176758	0.0141272	RALF
Medtr2g438400	6.44266	2.60647	3.96913	0.97895	9.944	11.5706	18.7971	2.40993	0.00846982	0.0461547	ankyrin repeat plant-like protein
Medtr7g067510	10.3434	1.7722	6.17161	3.04625	18.6503	19.8784	19.0892	2.41076	0.000937464	0.00870679	lactosylceramide 4-alpha-galactosyltransferase-like protein
Medtr5g076380	43.3239	16.5251	24.8855	11.779	78.7172	92.1945	112.429	2.41356	1.01e-05	0.000219525	P-loop nucleoside triphosphate hydrolase superfamily protein
Medtr3g108520	6.13333	0.866373	3.93292	2.89383	9.10757	16.7466	14.741	2.41388	0.00345731	0.0235403	gibberellin 2-beta-dioxygenase
Medtr1g030740	25.9397	14.834	11.7749	4.77865	49.5952	53.1969	65.6002	2.41573	7.52e-06	0.000172803	plastid movement impaired protein
Medtr8g089300	6.73197	2.62568	3.92001	1.91399	13.1204	14.1057	18.012	2.41852	0.00121885	0.0106756	CASP POPTRDRAFT-like protein
Medtr2g016200	44.6634	20.1936	17.1793	13.8928	68.238	130.535	76.8887	2.41978	2.95e-10	2.51e-08	LRR receptor-like kinase family protein
Medtr5g095260	6.45493	1.7402	2.97657	0.978789	9.19277	7.73636	13.5827	2.42016	0.00352526	0.023899	cytochrome P450 family 71 protein
Medtr3g027330	35.9833	27.0708	8.01406	8.87568	78.5326	81.2257	78.6021	2.4202	1.67e-07	6.8e-06	receptor-like protein
Medtr8g066710	34.2937	22.5108	7.91391	11.722	51.2171	70.4273	106.851	2.42182	6.68e-07	2.23e-05	ABC transporter B family protein
Medtr4g133800	8.45025	2.61261	2.96674	5.81095	14.4719	22.546	24.1062	2.42437	0.00065176	0.00654729	peroxidase family protein
Medtr8g089340	49.7655	13.0244	18.8078	27.2034	102.828	107.917	104.76	2.42443	4.45e-10	3.6e-08	cationic amino acid transporter
Medtr2g039620	69.0204	14.6158	39.6489	36.8582	148.842	239.384	98.0826	2.42547	6.83e-05	0.00110268	basic helix loop helix (BHLH) DNA-binding family protein
Medtr5g011280	101.592	41.4673	46.4222	37.0394	284.825	221.56	163.446	2.42653	9.56e-18	3.22e-15	subtilisin-like serine protease
Medtr2g079300	414.135	152.072	207.977	154.633	936.56	1108.42	726.403	2.42965	7.26e-16	1.87e-13	DUF2921 family protein
Medtr7g015710	23.0221	9.56108	9.8598	7.78348	49.1929	59.5859	37.8552	2.43065	7.64e-08	3.46e-06	PLC-like phosphodiesterase superfamily protein
Medtr3g088745	11.9669	6.94483	1.97686	4.82341	20.4399	22.5342	32.5282	2.43214	6.31e-05	0.00103381	gibberellin 20-oxidase
Medtr7g067600	77.4105	30.3419	32.6471	29.1231	126.213	152.542	219.075	2.4323	7.48e-10	5.76e-08	DUF247 domain protein
Medtr5g005670	98.2497	35.4324	33.519	50.3574	191.517	230.362	224.759	2.43857	5.59e-15	1.19e-12	tryptophan synthase beta type 2
Medtr7g105570	9.25272	0.868031	6.83389	0	13.8013	18.9278	8.46214	2.43887	0.00929089	0.0494133	enoyl-(acyl carrier) reductase
Medtr7g407130	6.2209	2.62081	2.00217	0.982445	10.6559	7.6797	12.4265	2.44002	0.00436091	0.0281445	LRR receptor-like kinase family protein
Medtr5g076810	14.4463	2.61264	6.87826	8.69493	28.4228	30.679	39.0398	2.44441	1.05e-05	0.000227596	seven in absentia family protein
Medtr4g065200	35.1059	19.8634	9.89916	16.5083	86.7948	85.0973	81.6165	2.4449	3.05e-11	3.27e-09	DUF1680 domain protein
Medtr4g081250	6.37295	1.73277	1.98799	3.91492	11.3788	10.5043	19.6638	2.44697	0.00467858	0.0297189	disease resistance protein (TIR-NBS-LRR class)
Medtr5g019050	28.7056	12.339	9.14404	11.9441	52.8107	74.3357	56.0642	2.44764	9.99e-10	7.45e-08	LysM-domain receptor-like kinase
Medtr2g035050	6.38405	3.48076	0.955039	3.8025	25.6962	13.6604	5.40876	2.45116	0.00705705	0.0403137	UDP-glucosyltransferase family protein, putative
Medtr4g086330	45.2639	22.6362	14.6207	17.205	52.8796	119.441	127.597	2.45248	7.39e-08	3.37e-06	fruit weight 2.2 protein
Medtr3g103980	6.11378	0.86832	2.96037	2.92766	8.46329	15.5593	12.6029	2.45344	0.00345001	0.0235087	carboxyl-terminal peptidase
Medtr7g080610	26.3488	8.63177	13.8129	9.74042	54.7351	58.0866	62.9294	2.45467	9.19e-10	6.89e-08	leucine zipper EF-hand transmembrane protein
Medtr5g007940	39.655	18.2278	9.88703	17.549	81.0759	90.2496	80.7378	2.45802	1.14e-10	1.05e-08	F-box protein interaction domain protein
Medtr1g105725	5.83621	1.73331	1.9899	2.94633	9.05695	18.2156	9.31122	2.45912	0.00716876	0.0408641	cysteine-rich receptor-kinase-like protein
Medtr1g022970	14.6485	3.46107	9.81762	2.90513	27.4337	24.5673	36.8812	2.46481	0.00100507	0.00919669	peroxidase family protein
Medtr7g098750	29.2579	14.4877	6.52427	13.8897	68.9174	57.7001	68.9979	2.46527	1.04e-08	6.13e-07	drug resistance transporter-like ABC domain protein
Medtr3g465950	5.09188	0.873929	2.00179	2.94479	6.8265	9.64469	15.5302	2.46599	0.00777683	0.0434388	HXXXD-type acyl-transferase family protein
Medtr2g438700	40.5647	14.7469	17.8902	15.6711	82.1779	94.2671	90.7105	2.46888	1.97e-14	3.98e-12	ankyrin repeat plant-like protein
Medtr4g116920	39.2143	19.9354	13.8003	14.5118	73.8574	104.803	90.4272	2.47013	2.63e-11	2.87e-09	glycoside hydrolase family 18 protein
Medtr7g015850	8.52074	3.48661	2.86252	3.7405	11.8458	24.9042	19.7381	2.47157	0.000411929	0.0045969	Serine/Threonine kinase family protein
Medtr0070s0020	13.0136	6.99164	0	6.89005	13.8284	32.7649	31.2283	2.47296	0.00463065	0.029502	LRR receptor-like kinase family protein
Medtr8g079940	24.4497	9.56151	7.92471	6.85859	54.5647	47.3556	33.4852	2.47589	7e-08	3.23e-06	two-component response regulator ARR2-like protein
Medtr8g014390	42.159	15.5541	18.762	18.4058	71.0627	100.208	122.69	2.47723	3.89e-11	4.09e-09	NADP-dependent malic enzyme-like protein
Medtr4g134190	207.317	94.504	64.7697	81.6473	391.807	482.464	470.698	2.47856	9.2e-16	2.31e-13	C2 and GRAM domain plant-like protein
Medtr5g098230	65.0924	22.4232	22.679	31.1093	126.433	134.859	163.667	2.4796	1.1e-16	3.25e-14	DWNN domain, A CCHC-type zinc finger protein
Medtr4g094640	16.0597	8.70949	3.8111	3.74187	27.3993	22.3001	42.1282	2.48177	2.35e-05	0.000454114	hypothetical protein
Medtr3g007650	6.63088	0.868321	1.98699	4.92195	13.8099	13.4245	15.652	2.48273	0.00447794	0.0287194	S-locus lectin kinase family protein
Medtr2g076990	5.61569	2.60915	0	1.95628	6.14341	10.6699	9.42473	2.48279	0.00839919	0.0458637	P-loop nucleoside triphosphate hydrolase superfamily protein
Medtr6g022590	10.0565	5.30047	3.94009	2.88545	18.551	32.0891	17.7433	2.48673	0.000664734	0.00664459	hypothetical protein
Medtr5g043750	30.9193	15.5288	11.7218	8.69757	60.1901	73.2978	69.7719	2.48711	4.05e-11	4.23e-09	F-box/kelch-repeat plant protein
Medtr1g011680	11.0419	4.39048	4.88885	3.84345	21.0393	30.3641	22.297	2.48732	0.000120099	0.00173964	P-loop nucleoside triphosphate hydrolase superfamily protein, putative
Medtr4g122940	1717.41	644.328	524.429	838.996	3223.97	3718.46	4324.76	2.48838	1.17e-20	5.76e-18	desiccation PCC13-like protein
Medtr3g011280	7.82431	1.76204	3.89172	2.98027	21.0696	15.4492	11.2774	2.49149	0.00064115	0.00648206	disease resistance protein (CC-NBS-LRR class) family protein
Medtr1g029380	12.797	6.13014	4.92207	2.92275	39.6888	13.8328	25.2894	2.49528	0.000886734	0.00834044	bidirectional sugar transporter
Medtr5g022020	8.9813	0	5.93762	4.84996	20.6469	27.45	11.5609	2.49639	0.00351833	0.0238642	naringenin 3-dioxygenase (flavanone-3-hydroxylase)
Medtr4g094365	5.49671	0.873599	1.98053	3.91006	9.26475	6.82147	21.9902	2.50101	0.00782299	0.0435668	galactose oxidase
Medtr1g073990	52.0713	30.4675	25.6367	8.77651	90.3503	124.043	155.62	2.50587	1.69e-06	4.94e-05	auxin-induced 5NG4-like protein
Medtr6g082920	19.695	6.11814	9.96901	5.84058	36.426	55.4951	32.2704	2.50761	6.33e-07	2.14e-05	wall-associated receptor kinase carboxy-terminal protein
Medtr8g068300	97.1636	33.6313	47.3654	34.9375	172.882	231.936	255.863	2.51116	2.45e-20	1.18e-17	1-deoxy-D-xylulose-5-phosphate synthase
Medtr8g010670	18.6013	6.91345	5.89919	8.74672	33.4958	43.9675	46.2854	2.51627	1.16e-07	4.94e-06	MIRO-like protein
Medtr4g092070	82.5925	32.9349	24.7158	37.6258	162.46	178.913	205.582	2.51661	3.31e-22	2e-19	dual-specificity kinase domain protein
Medtr6g082870	29.9555	6.99033	10.0102	10.847	54.1534	57.5526	46.5607	2.51725	2.56e-09	1.73e-07	receptor-like kinase
Medtr4g117450	10.4991	4.86775	1.82882	2.68971	16.3918	17.668	20.7169	2.52203	0.000175538	0.00236262	endo-1,3-1,4-beta-D-glucanase-like protein
Medtr2g037760	31.5367	8.74076	11.7039	9.56775	49.3971	74.0389	48.8985	2.52299	4.11e-07	1.47e-05	DUF4228 domain protein
Medtr8g012470	9.114	1.74604	4.83066	3.81651	17.1575	19.7061	22.5074	2.52353	0.000179108	0.00239492	hypothetical protein
Medtr4g093080	9.41889	3.47102	2.98433	4.89251	17.4949	37.4755	10.4185	2.52814	0.00104055	0.00946352	receptor lectin kinase
Medtr7g034625	51.1124	18.9732	22.4299	18.3971	102.497	117.838	125.906	2.53231	2.88e-17	9.01e-15	anaphase-promoting complex subunit cdc20-like protein
Medtr7g063330	10.8123	8.72365	0	3.87055	14.6505	21.7531	37.9457	2.53259	0.00249731	0.0183516	enoyl-(acyl carrier) reductase
Medtr4g057675	8.96935	2.58935	2.96322	5.83036	18.1972	18.2953	29.2273	2.53298	0.000687201	0.0068154	anthranilate phosphoribosyltransferase-like protein
Medtr8g093780	24.8662	15.6096	7.94075	3.90852	51.018	50.0904	60.5672	2.53542	7.01e-08	3.23e-06	cation/H+ exchanger 3
Medtr4g009260	8.99083	1.73887	1.95261	4.80356	12.2674	22.0738	14.8512	2.53768	0.00147618	0.0123482	AP2 domain class transcription factor
Medtr7g087500	11.8688	4.34824	3.95356	4.83496	25.8728	30.3809	19.9479	2.53782	2.81e-05	0.000529536	Sec14p-like phosphatidylinositol transfer family protein
Medtr0090s0020	9.16739	4.1347	3.78658	2.32549	17.4484	29.3495	13.8734	2.5394	0.000986377	0.00906615	S-locus lectin kinase family protein
Medtr4g114250	7.205	0	5.95092	0.971763	12.0962	14.5098	12.5607	2.53967	0.00548932	0.033454	S-locus lectin kinase family protein
Medtr2g103460	11.1438	6.16237	1.96038	4.81227	17.125	28.2673	30.6094	2.53992	0.000840617	0.00798286	lactoylglutathione lyase/glyoxalase I family protein
Medtr8g032130	29.5	5.22521	13.3433	5.6304	80.1818	15.1128	44.7672	2.54644	0.000134754	0.0019144	hypothetical protein
Medtr7g107180	29.1064	10.3911	14.7318	10.5933	76.5782	99.7788	31.6294	2.54696	2.64e-06	7.14e-05	pectinesterase/pectinesterase inhibitor
Medtr4g032995	562.409	247.106	212.6	198.903	885.477	1179.43	1787.43	2.54785	1.17e-07	4.99e-06	quinone-oxidoreductase-like protein
Medtr2g035170	33.9295	16.666	16.5576	4.75444	53.4827	68.807	100.285	2.54785	0.00036338	0.00417314	disease-resistance response protein
Medtr4g083960	11.0972	6.90969	3.94382	1.94079	29.4858	28.2354	17.8393	2.54855	0.000145262	0.00202477	phosphate transporter
Medtr8g038210	54.4619	15.5884	18.6608	22.1827	82.8114	127.253	120.136	2.5491	6.21e-10	4.89e-08	annexin D8
Medtr8g469020	7.63516	3.45367	1.96471	3.87982	15.9405	14.6812	24.2108	2.54933	0.000413465	0.004609	F-box/RNI/FBD-like domain protein
Medtr8g099570	18.3117	7.00189	4.93552	7.77827	19.3738	45.3159	51.516	2.55102	0.000110938	0.00163271	calcineurin B-like protein 4-1
Medtr3g103410	252.709	98.295	105.483	79.8434	501.692	633.644	528.518	2.55191	3.41e-21	1.78e-18	plant/MWF20 protein
Medtr2g095130	19.222	2.59714	5.80508	7.69308	23.7881	18.2292	52.1927	2.55395	0.00180573	0.0143858	Ripening related protein family
Medtr3g075320	313.024	172.422	114.489	81.2433	559.655	799.421	805.487	2.55439	3.4e-08	1.74e-06	pectate lyase family protein
Medtr2g104380	5.41238	1.72675	2.89277	1.91737	4.57809	18.1774	15.9351	2.55764	0.00786401	0.0437128	hypothetical protein
Medtr1g023170	6.20281	3.51537	0	1.96365	9.88895	10.7955	12.467	2.55771	0.00288756	0.0205662	AP2 domain class transcription factor
Medtr1g038300	19.4734	5.22883	4.90154	12.4956	23.0579	49.7509	61.2856	2.56613	0.00066042	0.00661141	MADS-box transcription factor
Medtr5g005570	66.9437	25.1115	31.3369	29.1915	246.87	170.311	90.2683	2.57046	1.37e-07	5.71e-06	gibberellin 2-beta-dioxygenase
Medtr1g103080	12.5427	3.46328	7.81546	4.85431	21.2668	51.0243	23.3076	2.57216	0.000169665	0.00229985	LRR amino-terminal domain protein
Medtr4g111640	30.7749	9.63384	10.7282	12.4821	68.5377	68.9109	57.5278	2.57273	1.43e-07	5.93e-06	early nodulin-like protein
Medtr2g438440	94.8166	29.5206	37.7578	42.166	235.33	217.282	196.054	2.57389	9.9e-24	6.42e-21	ankyrin repeat plant-like protein
Medtr5g054300	63.8668	29.4832	24.6732	16.4161	96.453	152.856	173.324	2.57516	4.4e-11	4.51e-09	myb-like transcription factor family protein
Medtr2g103990	891.668	345.912	327.019	325.968	2065.35	1925.62	1981.79	2.57997	4.78e-67	2.12e-63	cystatin domain protein
Medtr2g084000	458.59	160.733	198.122	134.661	901.037	992.76	1061.11	2.58196	0.00109431	0.00982406	lignin biosynthetic peroxidase
Medtr7g405740	48.4183	23.5848	20.3649	9.54772	76.7191	131.254	113.293	2.58248	1.56e-05	0.000322541	SAUR-like auxin-responsive family protein
Medtr3g104750	9.91245	4.38492	3.90929	0.947033	9.2099	34.8341	11.7027	2.58264	0.00696916	0.0399832	WRKY family transcription factor
Medtr6g078850	9.20713	5.20048	1.97745	2.92804	16.7526	14.4669	30.1718	2.58317	0.00182233	0.0144845	caffeic acid O-methyltransferase
Medtr7g104380	6.8611	2.61984	2.93661	1.93898	12.4742	16.9086	15.8859	2.58865	0.000892604	0.00837493	hypothetical protein
Medtr3g033810	18.4218	8.66009	4.93768	6.79574	43.2966	34.0647	46.1507	2.58948	9.21e-07	2.92e-05	glycoside hydrolase family 1 protein
Medtr1g105755	50.2992	19.0927	17.8416	11.7331	82.6521	142.819	67.9844	2.59002	1.27e-05	0.000268367	cysteine-rich receptor-kinase-like protein
Medtr8g024060	20.6772	2.60929	8.93201	10.8229	40.0019	48.101	44.8844	2.59096	6.53e-07	2.2e-05	wall-associated receptor kinase galacturonan-binding protein
Medtr8g083240	58.7064	25.8488	26.6128	16.5228	119.293	161.024	136.344	2.59104	1.07e-12	1.52e-10	LRR receptor-like kinase
Medtr8g024380	19.2896	8.67664	3.97588	7.82651	43.353	41.3865	39.6167	2.59182	3.54e-08	1.8e-06	subtilisin-like serine protease
Medtr4g055800	16.7251	9.52003	2.93406	6.75161	38.1317	34.7502	44.3895	2.59644	1.66e-05	0.000341873	hypothetical protein
Medtr1g008195	46.0607	17.3363	9.80117	19.3329	61.9632	91.9773	129.905	2.60222	6.98e-10	5.43e-08	nuclear movement family protein
Medtr1g106060	10.504	2.57292	3.01111	4.99143	17.7735	17.5006	28.9387	2.60769	0.000133052	0.00189123	hypothetical protein
Medtr8g028795	20.1169	9.54354	4.96553	7.85483	38.1832	47.0676	52.1539	2.60846	4.42e-06	0.000110266	oxidoreductase/ferric-chelate reductase
Medtr5g091160	47.0573	17.313	15.7388	16.4326	104.003	97.22	101.049	2.6097	1.52e-17	4.8e-15	nonsense-mediated mRNA decay protein
Medtr1g107185	29.6776	11.3054	7.88213	11.6155	46.5659	83.6853	58.9171	2.61	7e-10	5.43e-08	BHLH transcription factor-like protein
Medtr1g074160	63.9406	20.6658	29.3775	20.2537	90.4923	179.382	159.38	2.61013	0.000467822	0.00507471	auxin-induced 5NG4-like protein
Medtr2g438220	39.5099	21.596	11.8902	10.7214	87.7299	105.087	79.4046	2.61388	1.81e-07	7.29e-06	cellulose synthase-like protein
Medtr7g077340	12.4589	2.6245	5.77006	4.69515	31.1781	19.1891	29.2734	2.61539	0.000463633	0.00504367	Bowman birk trypsin inhibitor
Medtr1g027070	66.7387	22.6753	31.9982	18.5871	155.643	201.884	91.2594	2.61697	3.59e-07	1.31e-05	stress-induced receptor-like kinase
Medtr4g026540	121.421	42.8379	35.2972	35.4018	219.589	261.612	217.207	2.61723	5.93e-27	5.26e-24	MSP (major sperm protein) domain protein
Medtr7g063270	213.466	72.8433	73.9429	70.6273	334.246	468.662	536.184	2.62249	4.48e-05	0.000776822	NAD(P)-binding rossmann-fold protein
Medtr7g112040	13.9387	0.868409	3.95335	4.82396	18.9439	16.6558	23.0907	2.62561	0.000512726	0.00545289	protein disulfide isomerase-like protein
Medtr0459s0020	101.643	39.8711	31.6816	29.294	163.263	210.727	251.18	2.62693	1.28e-14	2.66e-12	boron transporter-like protein
Medtr3g087540	28.5946	12.2232	5.82072	11.4025	39.2626	71.0033	72.6748	2.62968	0.000276917	0.00337578	pollen Ole e I family allergen
Medtr1g034120	41.5546	13.0486	14.8002	2.92866	31.6282	56.5165	102.936	2.63087	0.00666695	0.0387169	gibberellin 2-beta-dioxygenase
Medtr7g100335	23.4443	3.99521	6.96848	6.00568	23.5259	23.6882	57.5958	2.63203	3.23e-05	0.000594501	hypothetical protein
Medtr0229s0010	24.7843	8.69416	9.54707	4.68055	33.7945	38.9223	70.3877	2.63386	2.28e-07	8.89e-06	adenine nucleotide alpha hydrolase-like domain kinase
Medtr7g088825	283.053	81.6458	118.107	64.4768	397.94	503.222	740.593	2.63534	5.03e-09	3.2e-07	peptide/nitrate transporter
Medtr2g008160	11.3956	3.34163	3.79793	5.56629	14.1558	30.6684	34.2523	2.63537	0.000102945	0.0015419	class III peroxidase
Medtr0021s0360	14.5448	6.06654	4.97315	4.88502	25.026	40.3524	34.3842	2.63642	1.63e-06	4.79e-05	phospholipid-transporting ATPase-like protein
Medtr1g104750	4.46365	0.865817	1.97837	1.93793	8.32359	10.6964	10.4774	2.63829	0.0053004	0.0326102	sugar porter (SP) family MFS transporter
Medtr1g106065	33.4885	13.8758	11.8437	8.73391	54.1253	68.2679	93.467	2.63846	1.27e-08	7.33e-07	magnesium transporter 2
Medtr3g019340	7.16585	1.73289	0	4.88768	9.93016	12.5348	18.8375	2.6389	0.00615932	0.0365076	NB-ARC domain disease resistance protein
Medtr3g094270	37.2249	8.71436	15.7836	17.6191	74.3491	92.6052	94.5731	2.64057	3.37e-08	1.73e-06	nucleotide/sugar transporter family protein
Medtr7g450860	12.6925	6.05732	2.97658	2.93017	25.0664	30.7633	19.8414	2.64183	9.35e-06	0.000207	SNF2 family amino-terminal protein
Medtr7g407140	27.1627	5.22013	10.9049	8.79066	35.8746	68.9599	50.1756	2.64433	1.19e-07	5.06e-06	hypothetical protein
Medtr7g096980	22.4275	10.3887	9.91531	3.92447	35.1433	54.674	62.6748	2.64505	2.26e-05	0.000439728	LRR receptor-like kinase family protein
Medtr1g009310	203.928	92.3998	56.3197	64.1439	400.347	447.568	492.406	2.64894	4.44e-26	3.38e-23	adenine nucleotide alpha hydrolase-like domain kinase
Medtr4g006320	257.638	104.01	75.9491	86.9613	494.381	554.639	629.506	2.65021	9.46e-23	5.99e-20	translation initiation factor IF-2
Medtr5g056815	10.443	5.23417	5.00579	1.02992	19.8298	19.0323	32.9235	2.65034	0.00100992	0.00922835	MtN27 family
Medtr7g087400	138.799	51.2545	43.5813	47.7206	232.766	307.535	355.983	2.6515	9.64e-07	3.04e-05	MATE efflux family protein
Medtr1g063120	261.194	82.546	99.8681	87.5606	522.755	672.238	501.311	2.6526	4.18e-32	6.19e-29	4-coumarate:CoA ligase-like protein
Medtr3g014030	7.35463	3.45	1.98336	2.93231	14.2986	20.1437	18.7245	2.65315	0.000376329	0.00429222	helicase, IBR and zinc finger protein
Medtr7g080090	27.4925	7.85194	9.53898	10.3519	44.0238	52.6011	78.3432	2.65357	1.64e-09	1.13e-07	60S ribosomal L35-like protein
Medtr3g088405	27.4699	11.2649	7.91498	13.5629	68.1994	70.0915	68.1178	2.65361	3.58e-11	3.78e-09	carboxy-terminal domain cyclin
Medtr4g069810	53.8876	20.8467	12.8296	24.2541	77.3527	127.013	162.861	2.65761	4.14e-11	4.29e-09	specific tissue protein
Medtr7g056393	39.0618	4.35358	11.8702	28.2545	72.8426	97.4962	108.999	2.65811	4.33e-06	0.000108783	2OG-Fe(II) oxygenase family oxidoreductase
Medtr1g027050	56.4685	12.1563	27.8358	22.6155	139.029	162.237	92.7207	2.66001	3.91e-07	1.4e-05	stress-induced receptor-like kinase
Medtr7g034535	30.6928	6.05375	16.8223	9.7052	59.0108	73.6545	72.247	2.663	1.38e-07	5.75e-06	beta-amyrin synthase
Medtr3g102400	49.3109	12.1847	26.9081	10.7894	82.3271	98.0549	136.162	2.66883	2.43e-06	6.67e-05	Serine/Threonine kinase, plant-type protein
Medtr5g090670	11.106	5.17721	1.96646	2.90709	12.1403	19.5715	33.6605	2.67102	0.00022364	0.00285275	UDP-glucose flavonoid 3-O-glucosyltransferase
Medtr1g063920	7.75477	1.72881	1.98407	3.89567	15.8698	12.52	19.841	2.67224	0.000720786	0.00706944	white-brown-complex ABC transporter family protein, putative
Medtr8g041890	7.36299	0.866556	3.96365	2.92748	15.9691	19.3347	13.5969	2.67519	0.0059258	0.0354895	cysteine-rich receptor-like kinase
Medtr7g093140	284.533	114.457	85.8648	105.324	508.757	614.393	833.677	2.67716	8.58e-18	3e-15	late embryogenesis abundant protein
Medtr8g018420	70.4186	23.3791	25.7932	23.374	130.446	159.155	175.564	2.67956	2.64e-16	7.49e-14	seed linoleate 9S-lipoxygenase
Medtr4g118570	5.88449	3.46203	1.98229	0.97429	5.30955	25.0911	11.5027	2.68029	0.00542813	0.0331506	inosine-uridine preferring nucleoside hydrolase
Medtr6g008650	219.096	80.6036	73.0288	85.0811	410.681	475.168	648.724	2.68288	1.62e-25	1.2e-22	cytochrome P450 family protein
Medtr5g089690	143.547	51.9578	58.0466	30.9857	280.036	315.883	314.655	2.68975	1.39e-17	4.44e-15	nonsense-mediated mRNA decay protein
Medtr3g095450	62.3334	20.8665	30.6814	16.4788	131.02	128.84	179.356	2.69169	5.45e-09	3.46e-07	nodulin MtN21/EamA-like transporter family protein
Medtr5g010650	20.2266	6.9346	9.87168	3.89561	32.8796	51.4994	50.3896	2.69816	5.37e-08	2.59e-06	myb transcription factor
Medtr4g097380	222.408	69.9142	55.0114	101.779	500.778	431.038	541.153	2.70034	8.07e-27	6.71e-24	four ACT domain ACT domain protein which protein
Medtr7g117200	30.9403	10.5058	11.9319	10.7865	73.0955	89.4862	53.1675	2.70131	8.37e-08	3.76e-06	WRKY family transcription factor
Medtr2g104530	10.5064	6.11524	0.992594	3.92659	16.7608	30.3171	26.0005	2.70562	0.000822113	0.00784353	helix loop helix DNA-binding domain protein
Medtr3g010970	81.1892	30.4548	13.8314	30.331	140.4	158.841	189.651	2.70648	1.16e-11	1.37e-09	F-box protein interaction domain protein
Medtr5g083120	23.8723	8.63201	8.87842	8.70063	58.0794	66.1355	47.1527	2.71019	1.2e-07	5.07e-06	sister chromatid cohesion 1 protein, putative
Medtr2g438720	170.039	51.264	60.809	69.5974	303.911	414.79	469.964	2.71067	2.42e-28	2.68e-25	ankyrin repeat plant-like protein
Medtr4g094775	211.22	77.0974	79.0244	63.1668	347.942	503.212	586.212	2.71137	4.87e-14	9.13e-12	cytochrome P450 family 81 protein
Medtr4g066580	7.21631	1.02522	4.69255	2.30284	8.6892	19.2117	25.7199	2.71173	0.00232372	0.017442	glycoside hydrolase family 1 protein
Medtr4g124855	12.6905	5.21063	0	6.69225	9.94368	35.2694	33.9407	2.71594	0.0019736	0.0153824	plant invertase/pectin methylesterase inhibitor
Medtr2g036380	13.288	5.24425	3.00596	4.92502	23.9093	31.9201	31.6497	2.71905	1.13e-05	0.000243331	heavy metal ATPase transporter
Medtr2g090245	88.425	34.763	29.6238	23.055	152.782	196.175	228.127	2.71995	3.39e-08	1.74e-06	epoxide hydrolase-like protein
Medtr8g037275	17.4859	6.95119	3.9637	7.83439	46.7885	43.4327	33.4599	2.72037	0.000165695	0.0022539	carotenoid 9,10(9',10')-cleavage dioxygenase
Medtr4g129930	6.41195	2.61949	2.00564	2.96222	16.5831	15.204	18.3331	2.72071	0.000598093	0.00615654	xyloglucan galactosyltransferase KATAMARI-like protein
Medtr7g051100	12.0811	2.59561	5.95359	3.91725	36.5123	14.3912	30.2751	2.72092	6.71e-05	0.00108988	ABC transporter B family protein
Medtr8g080340	38.8939	11.4338	13.6902	10.5904	54.8192	92.2259	89.2553	2.72405	1.2e-07	5.07e-06	phosphatidylinositol-4-phosphate 5-kinase
Medtr8g028435	18.0854	4.3688	0.992627	3.9026	10.7357	17.5436	34.4781	2.73513	0.000554368	0.0058007	1-aminocyclopropane-1-carboxylate oxidase-like protein
Medtr0025s0110	4.93735	2.60137	1.9821	0.974618	5.31153	10.5833	21.7815	2.73758	0.00807765	0.04463	cytochrome P450 family 72 protein
Medtr7g074880	6.62456	0.87483	1.98519	3.89489	9.99599	9.76284	25.0893	2.73871	0.00182227	0.0144845	dihydroflavonol 4-reductase-like protein
Medtr5g037500	42.5646	8.67426	16.902	18.5909	78.3748	131.678	83.396	2.73979	3.11e-09	2.08e-07	NB-ARC domain disease resistance protein
Medtr1g015970	12.6079	6.08401	3.97656	2.92455	9.88752	28.9854	49.0225	2.7417	0.00066259	0.00662814	fructan exohydrolase
Medtr6g082980	5.65051	2.65689	1.01679	1.00895	3.76952	14.4931	14.2202	2.75061	0.00574236	0.0346954	wall-associated receptor kinase galacturonan-binding protein
Medtr3g065010	54.5102	26.7852	18.8058	11.6994	112.885	142.816	131.858	2.75351	3.75e-06	9.66e-05	importin-like protein, putative
Medtr6g088670	16.3801	6.96477	5.00366	4.93324	30.3986	50.5885	34.1519	2.75777	2.01e-06	5.73e-05	ABC transporter B family protein
Medtr2g011150	12.3567	5.22626	3.98897	3.93736	19.8698	34.5388	35.3224	2.75849	3.88e-05	0.000692908	S-locus lectin kinase family protein
Medtr7g102810	8.12041	2.6163	2.99327	1.96148	10.6557	21.2194	19.7229	2.75885	0.00033602	0.00392564	cytosine/purine uracil thiamine allantoin permease
Medtr1g072570	10.598	3.50851	4.8791	2.87056	22.5613	37.6243	15.9529	2.75981	0.000144474	0.00201906	glutathione peroxidase
Medtr2g099030	4.16018	0.865468	0.986834	1.9327	7.56744	9.7573	8.38634	2.77084	0.009372	0.049697	strictosidine synthase family protein
Medtr1g080800	81.7077	36.6406	29.8262	16.1171	90.1506	120.28	355.006	2.77209	2.99e-06	7.98e-05	Chitinase / Hevein / PR-4 / Wheatwin2
Medtr1g068905	11.7179	1.7459	5.94861	2.90492	25.1278	25.5087	20.9394	2.77762	3.87e-05	0.000692104	ubiquitin-protein ligase, putative
Medtr5g094960	64.0919	15.6488	25.7844	24.363	144.626	143.619	160.931	2.77804	1.06e-16	3.18e-14	hypothetical protein
Medtr4g101280	128.589	50.6204	44.1892	35.0361	157.316	370.701	366.556	2.78325	2.1e-05	0.000414577	Lipid transfer protein
Medtr6g016860	5.45977	1.74537	0.996815	1.95053	8.37627	8.70704	15.61	2.7848	0.00332789	0.0228757	glycoside hydrolase family 81 protein
Medtr3g010080	5.84426	0.867762	3.98124	0	12.8907	12.5176	7.29163	2.78534	0.00462525	0.0294998	subtilisin-like serine endopeptidase family protein
Medtr2g028380	6.66215	2.59052	1.97019	1.93624	8.31791	11.7191	25.2164	2.78591	0.00554397	0.0336649	elongation factor Tu GTP-binding domain protein
Medtr1g010250	123.581	46.2161	48.9891	30.4303	219.43	357.729	291.205	2.78703	2.08e-15	4.98e-13	wall-associated receptor kinase-like protein, putative
Medtr1g114070	12.5872	6.03965	3.95617	3.87874	22.597	24.1899	50.2074	2.78999	3.99e-05	0.000709117	transcription factor jumonji (JmjC) domain protein
Medtr8g031390	11.6171	4.38177	4.99596	0.988307	16.8628	36.7039	18.6573	2.79009	0.000140122	0.00197694	GDSL-like lipase/acylhydrolase
Medtr2g089650	9.1775	2.63823	3.03476	2.99117	15.8558	27.7831	16.3677	2.79226	0.000100433	0.00151583	anthocyanin 5-aromatic acyltransferase
Medtr5g009970	53.1621	11.3725	31.3233	12.1843	96.1642	133.481	148.839	2.79571	0.000130389	0.00185735	endo-1,4-beta-glucanase
Medtr7g110580	8.99852	3.46678	2.83232	2.80004	11.9428	21.9798	30.1807	2.80116	0.000150105	0.00207703	MYB family transcription factor
Medtr7g092910	62.7512	20.6649	16.732	27.1828	106.491	156.617	189.015	2.80463	9.28e-14	1.65e-11	strubbelig-receptor family protein
Medtr2g093790	17.626	7.83516	4.91985	3.86852	48.3177	30.6015	37.9441	2.80536	7.94e-08	3.57e-06	ribosomal RNA processing protein
Medtr7g076070	6.32001	0.872246	1.95545	2.88372	13.0976	18.0054	8.46617	2.80796	0.00417219	0.0272259	phosphopantothenoylcysteine decarboxylase
Medtr4g083190	4.3557	0.862594	1.96776	0.968298	9.07684	7.8223	9.46195	2.80961	0.00834725	0.0456701	L-ascorbate oxidase-like protein
Medtr1g027150	34.5727	13.9129	11.9109	4.91235	102.711	85.8092	28.1813	2.81599	0.000177004	0.00237513	receptor-like kinase
Medtr2g481160	20.0162	7.80684	6.61293	5.5978	13.5102	47.9831	80.3551	2.817	0.000264153	0.00325259	wound-responsive family protein
Medtr1g027380	9.08425	3.49653	3.96178	1.95491	17.7344	33.2276	15.706	2.81963	0.00010573	0.00157523	wall-associated receptor kinase galacturonan-binding protein
Medtr4g116910	8.56673	5.20391	0	2.90917	19.741	13.6565	25.1707	2.81969	0.000623061	0.00635455	transducin/WD-like repeat-protein
Medtr5g096340	10.9598	2.61567	5.00377	2.9633	31.2342	29.6397	13.4509	2.82893	7.76e-05	0.00122827	receptor-like protein
Medtr3g011150	31.8281	7.76489	6.9082	14.5306	42.9896	65.159	99.6385	2.82968	7.81e-07	2.55e-05	DNA (cytosine-5)-methyltransferase DRM1/2
Medtr8g068265	87.6103	25.8674	29.6058	33.9622	187.913	223.176	224.398	2.83082	3.81e-27	3.5e-24	1-deoxy-D-xylulose-5-phosphate synthase
Medtr7g106830	15.8636	2.59676	4.93837	7.74252	29.5093	30.2337	48.2701	2.83108	3.44e-06	9e-05	aspartate aminotransferase
Medtr8g037800	126.516	34.9213	40.0182	24.2278	188.782	289.419	229.476	2.83502	0.00854603	0.0464748	transmembrane protein, putative
Medtr4g125410	5.20006	3.46611	0	1.94544	10.7085	8.67945	20.8074	2.85856	0.00632165	0.0372154	RNI superfamily protein
Medtr4g011620	10.9529	3.4566	2.97593	4.89067	28.0442	28.625	25.9289	2.87001	4.43e-06	0.00011027	drug resistance transporter-like ABC domain protein
Medtr4g127440	7.78615	1.73295	2.96612	2.9215	19.0843	17.4392	18.8661	2.87454	0.00016769	0.0022754	clathrin assembly plant-like protein
Medtr4g019750	19.8699	2.58589	4.72257	10.2606	37.1553	42.1796	49.4422	2.87823	0.000517806	0.00549136	transmembrane protein, putative
Medtr4g018970	5.32283	1.74077	3.00394	0.98546	13.5851	14.2394	14.3509	2.88498	0.00145779	0.012229	leucine-rich receptor-like kinase family protein
Medtr6g007090	81.1644	26.9267	11.8319	18.5139	91.555	133.526	201.882	2.88622	2.38e-12	3.18e-10	GDSL-like lipase/acylhydrolase
Medtr8g103930	6.30655	0	3.98018	1.95011	19.7434	13.5331	9.40054	2.89578	0.00236037	0.0176127	heat shock 70 kDa protein
Medtr3g452800	10.234	1.75191	5.01969	2.95292	25.1268	23.0151	23.7532	2.90746	1.81e-05	0.000366243	LRR receptor-like kinase family protein
Medtr3g031450	14.5503	4.35637	4.97334	4.87508	41.0923	35.877	29.1853	2.9085	7.37e-07	2.43e-05	UDP-glucosyltransferase family protein
Medtr7g114100	31.7533	13.0198	8.89016	5.84215	62.7322	68.081	79.746	2.90915	8.05e-11	7.71e-09	calcium-dependent phospholipid-binding copine family protein
Medtr2g038705	10.8901	6.09388	0.983943	2.906	23.0937	36.4342	16.8673	2.91147	0.00013266	0.00188667	xyloglucan endotransglucosylase/hydrolase family protein
Medtr2g041140	266.299	67.1275	74.8316	102.924	554.816	697.51	592.086	2.91406	7.72e-18	2.77e-15	DEAD-box ATP-dependent RNA helicase
Medtr4g109010	12.7914	2.60992	4.00305	2.95006	21.2156	24.8565	25.8864	2.91701	1.73e-06	5.03e-05	malectin/receptor-like kinase family protein
Medtr1g089520	12.8914	0.862667	6.88205	3.87182	39.3702	24.4821	22.0903	2.919	4.65e-05	0.0008003	GTP-binding elongation factor Tu family protein
Medtr4g134390	8.75313	1.73997	1.97608	3.90335	16.9291	18.4885	22.0303	2.92167	4.17e-05	0.000731813	F-box protein interaction domain protein
Medtr3g088750	4.82367	1.72864	0.988585	1.94441	18.9603	6.78176	9.4343	2.92262	0.00395072	0.0261049	wall-associated receptor kinase-like protein
Medtr1g090667	63.443	19.9271	23.6861	14.5361	156.433	145.41	138.586	2.92263	8.2e-22	4.57e-19	FAD/NAD(P)-binding oxidoreductase family protein
Medtr5g061340	10.8351	6.09465	0.999255	2.95421	22.8331	31.5926	23.8435	2.92729	1.52e-05	0.000315761	electron carrier/protein disulfide oxidoreductase
Medtr8g068450	70.6053	28.7448	18.093	16.7831	158.183	207.045	120.308	2.92925	1.35e-08	7.77e-07	leguminosin proline-rich group669 secreted peptide
Medtr4g084640	12.8848	3.46764	2.96912	5.86047	32.9266	27.047	34.5592	2.94709	1.42e-06	4.25e-05	sulfate/bicarbonate/oxalate exchanger and transporter sat-1
Medtr4g088425	171.865	25.1045	77.953	65.0925	315.472	504.996	475.745	2.94956	6.98e-11	6.81e-09	cytochrome P450 family protein
Medtr1g023605	3.82008	0.86912	1.90582	0.932742	8.70777	7.60832	12.2097	2.95081	0.00489866	0.0308006	hypothetical protein
Medtr8g023010	12.4825	6.02841	2.96541	2.91758	25.6596	36.5437	31.3303	2.95145	4.59e-06	0.000113362	microtubule organization protein
Medtr3g057800	36.1631	7.84515	9.93275	15.6566	79.7445	92.9047	85.6056	2.95506	2.16e-09	1.47e-07	cytochrome P450 family 71 protein
Medtr1g009570	32.017	6.04774	6.9251	9.73536	51.5912	69.541	54.4393	2.95559	4.66e-10	3.73e-08	DNA topoisomerase I, bacterial protein
Medtr3g058670	19.0223	5.21057	8.95979	4.91257	39.6371	65.2506	42.7062	2.95661	4.31e-08	2.14e-06	disease resistance protein (TIR-NBS-LRR class), putative
Medtr5g013070	13.5779	2.59815	4.96866	5.87333	23.4107	41.2386	39.3773	2.96105	3.84e-06	9.83e-05	malectin/receptor-like kinase family protein
Medtr0021s0370	9.97463	2.60612	3.94165	2.90524	23.6711	26.5083	23.1429	2.96262	6.59e-06	0.000154277	clavaminate synthase-like plant protein
Medtr6g016500	5.90631	1.74406	1.95897	0	12.9978	5.00087	11.099	2.96741	0.00373579	0.025014	late embryogenesis abundant protein (LEA) family protein
Medtr8g106940	6.11449	0.868181	0.984866	3.85754	9.13009	18.6978	16.8249	2.97288	0.00199325	0.0155265	cell differentiation RCD1-like protein
Medtr7g005990	6.67764	2.5905	0.982598	2.88682	13.5896	13.7046	24.1202	2.97715	0.000593292	0.00612845	F-box SKIP23-like protein
Medtr2g105690	28.5161	10.4271	8.82103	6.75094	55.8449	75.4682	75.0101	2.97846	5.52e-12	6.89e-10	calcium-transporting ATPase 9, plasma membrane-type protein
Medtr1g027420	29.3794	16.5549	7.9839	1.96258	95.865	90.5492	23.8878	2.97884	6.43e-05	0.00105199	receptor-like kinase
Medtr5g095120	22.0666	8.73433	10.0412	0.98854	56.1803	59.2008	41.2579	2.9808	2.47e-07	9.5e-06	receptor-like protein
Medtr6g463310	5.18312	1.73711	1.97198	0.975	10.7767	10.706	15.7541	2.98309	0.00187643	0.014794	cell cycle regulated microtubule associated protein
Medtr3g108020	13.0357	2.6096	1.97277	5.81315	31.391	12.7504	37.8679	2.98472	9.58e-05	0.00145894	DnaJ heat shock family protein
Medtr3g102650	14.5409	6.08292	3.96599	2.94162	22.232	45.356	36.5687	2.99012	0.000100191	0.00151365	pumilio-family RNA-binding repeatprotein
Medtr8g105550	4.51663	0.873063	1.95167	0.951573	9.18501	8.13802	12.7544	3.00344	0.0025877	0.0188472	papain family cysteine protease
Medtr6g003990	63.8125	19.9439	8.66377	19.6968	85.5458	112.897	190.929	3.00516	2.1e-08	1.13e-06	heavy metal transport/detoxification superfamily protein
Medtr6g087150	12.1989	3.57606	3.13663	4.1568	29.3887	26.4121	31.5432	3.00666	1.68e-06	4.92e-05	RING-H2 finger protein ATL4J
Medtr7g047670	18.6072	8.62238	5.8563	3.86621	58.1638	53.3611	37.5954	3.01424	2.87e-08	1.5e-06	gibberellin 2-beta-dioxygenase
Medtr2g026760	4.23866	1.73228	1.90465	0	7.74005	11.5226	10.7175	3.01713	0.00504563	0.0314572	Lipid transfer protein
Medtr3g082330	8.27704	1.73468	0	5.84487	22.1351	22.307	16.7699	3.02173	0.000412026	0.0045969	transmembrane protein, putative
Medtr5g066990	3.44854	1.74961	0.971142	0	7.02573	6.0933	9.58607	3.0224	0.00874355	0.0472341	MADS-box transcription factor
Medtr5g020060	11.1731	2.59608	2.91862	4.71569	20.9309	32.5211	29.9771	3.02651	6.41e-06	0.00015073	plant/MUD21-2 protein
Medtr2g073630	5.34447	0.865453	2.97626	0.974796	14.4081	10.5943	13.5831	3.02756	0.000969814	0.00896034	cysteine-rich RLK (receptor-like kinase) protein
Medtr5g073180	25.3918	5.19901	5.90518	13.5031	56.1709	67.6633	76.6566	3.03195	8.72e-10	6.59e-08	hypothetical protein
Medtr6g043240	145.525	33.02	49.474	45.3654	306.995	369.906	368.149	3.03271	4.83e-13	7.26e-11	peroxidase family protein
Medtr5g027350	15.001	1.74242	5.00244	4.91916	24.2961	29.69	40.3822	3.03293	4.06e-07	1.46e-05	armadillo/beta-catenin-like repeat protein, putative
Medtr4g117850	5.49626	0.871785	2.97073	0.97794	14.6244	10.6907	13.5927	3.03353	0.0022173	0.016814	F-box protein interaction domain protein
Medtr4g094562	8.46917	1.14445	4.58356	1.28099	16.8805	20.6509	24.1568	3.04667	9.72e-05	0.00147689	stress up-regulated Nod 19 protein
Medtr4g092550	28.9318	4.3446	4.94485	13.6798	46.074	97.014	46.1069	3.04997	1.63e-07	6.67e-06	tyrosine kinase family protein
Medtr8g469090	7.11902	2.61928	1.98512	0	13.7573	16.59	8.35876	3.05484	0.00459682	0.0293819	disease resistance protein (TIR-NBS-LRR class)
Medtr1g105800	9.51971	0.870813	5.98086	1.9652	17.5802	42.2704	12.4804	3.05642	0.000927539	0.00863111	cysteine-rich receptor-kinase-like protein
Medtr2g097010	146.935	35.4558	51.4341	41.7525	307.717	402.173	360.301	3.05998	3.7e-36	7.58e-33	XH/XS domain protein
Medtr2g083420	14.8577	4.35464	3.97156	4.87784	39.6605	33.9738	36.5553	3.06264	2.28e-08	1.22e-06	UDP-glucosyltransferase family protein
Medtr4g054290	105.497	26.0655	36.7611	26.4318	226.463	220.99	299.439	3.06591	3.41e-10	2.86e-08	fatty acid hydroxylase superfamily protein
Medtr4g054150	1783.14	523.948	589.247	386.857	3834.39	4440.31	4293.71	3.06671	0.0014892	0.0124337	fatty acid hydroxylase superfamily protein
Medtr4g111890	13.378	1.74443	4.87329	4.77735	33.0097	30.453	30.8055	3.06738	4.47e-07	1.59e-05	Lipid transfer protein
Medtr1g097450	21.4454	5.20284	8.93177	4.89602	57.2091	57.7123	43.8616	3.07155	3.23e-10	2.73e-08	galactinol-raffinose galactosyltransferase
Medtr3g061000	10.7961	2.62529	4.02273	1.99418	25.8227	22.9533	23.6544	3.0743	2.73e-06	7.35e-05	pentatricopeptide (PPR) repeat protein
Medtr3g048785	6.41939	1.74808	2.00265	0.983048	10.6802	18.2291	11.3869	3.08319	0.000506981	0.00541995	receptor-like protein
Medtr4g094368	66.2456	25.3974	12.846	16.5334	131.937	176.708	160.505	3.08884	4.36e-15	9.52e-13	caffeoyl-CoA-O-methyltransferase
Medtr0366s0020	10.9443	3.46363	1.97381	1.95043	22.9483	28.1174	12.5976	3.09673	0.000193213	0.00255146	boron transporter-like protein
Medtr7g055630	5.18752	0.877512	2.94115	0	7.77733	11.0511	13.7338	3.09742	0.00337159	0.0230985	ankyrin repeat protein
Medtr1g026160	8.52746	3.22751	2.97508	1.18967	16.4166	18.5361	30.4577	3.10035	0.00021553	0.00277189	ACT-like tyrosine kinase family protein
Medtr8g061110	63.7801	15.595	23.7682	11.727	122.117	159.111	158.06	3.10558	7.86e-21	3.95e-18	S-locus lectin kinase family protein
Medtr3g114570	4.29339	1.73548	0	0.972982	5.31644	12.627	6.28141	3.11492	0.00846054	0.0461136	prolyl-tRNA synthetase family protein
Medtr2g011280	17.5404	6.93695	5.95535	2.93995	62.6619	64.4276	10.445	3.11682	0.00011922	0.00173067	G-type lectin S-receptor-like Serine/Threonine-kinase
Medtr4g057090	13.1747	5.1784	0	6.74732	37.0851	17.7253	49.4772	3.11723	0.000166738	0.0022648	20S proteasome subunit alpha type 1
Medtr1g109110	9.64056	3.48157	0.989882	2.92236	16.0724	10.7131	38.7266	3.12445	0.000160189	0.00219828	palmitoyl-acyl carrier thioesterase
Medtr4g129190	16.9462	4.35951	3.97808	5.89631	35.0626	47.5498	41.6352	3.12542	2.36e-08	1.25e-06	F-box protein interaction domain protein
Medtr4g094342	4.88184	0	2.65388	1.311	6.28855	6.20551	19.0712	3.12818	0.00858267	0.0466047	nodulin MtN21/EamA-like transporter family protein
Medtr1g030400	12.8636	3.4745	1.97681	5.80681	26.6905	32.2474	39.8853	3.1287	7.91e-07	2.58e-05	nodulin MtN21/EamA-like transporter family protein
Medtr2g033920	98.0687	28.1767	21.1807	32.4849	144.765	250.855	322.323	3.12986	2.29e-11	2.54e-09	GDSL-like lipase/acylhydrolase
Medtr6g005360	6.796	1.74657	2.9454	0.963472	7.69407	20.9202	21.1364	3.13085	0.000476511	0.0051459	germin family protein
Medtr4g015080	44.143	11.2286	13.8228	11.6533	99.0882	120.421	101.678	3.1319	3.96e-19	1.7e-16	proton-dependent oligopeptide transport family protein
Medtr1g080820	19.4615	3.48379	7.66389	5.69551	27.2026	46.2196	74.3642	3.13507	1.55e-06	4.58e-05	Chitinase / Hevein / PR-4 / Wheatwin2
Medtr8g099265	6.97403	0.86738	2.97366	1.9621	18.4065	20.1961	11.5008	3.1389	0.000188963	0.00250491	myosin heavy chain-like protein
Medtr4g080890	46.6	15.586	13.8357	8.80732	128.845	114.764	95.3978	3.14464	1.52e-13	2.57e-11	long-chain-alcohol oxidase FAO2-like protein
Medtr5g048160	21.6728	11.4758	5.07398	0.997417	71.823	54.5617	31.6268	3.15001	1.13e-06	3.48e-05	F-box protein interaction domain protein
Medtr4g037615	43.7535	12.2131	14.2339	7.4971	54.7864	133.907	113.559	3.1504	5.91e-09	3.72e-07	RALF-like protein
Medtr3g089970	135.609	45.7332	31.329	32.9283	117.687	241.274	622.465	3.15409	1.51e-09	1.07e-07	zinc-binding alcohol dehydrogenase family protein
Medtr7g118210	16.2108	4.33666	3.97189	4.89327	41.8778	40.4447	35.481	3.15984	8.17e-09	4.97e-07	RNA recognition motif 2 in plant MEI2-like protein, putative
Medtr3g466460	212.521	61.701	52.6433	39.6239	508.679	444.925	426.68	3.16341	5.99e-22	3.54e-19	hypothetical protein
Medtr1g062710	7.85054	3.46825	1.97613	0.968976	11.401	30.2239	16.7925	3.16425	0.000593687	0.00613016	nodulin/glutamate-ammonia ligase-like protein
Medtr8g012540	8.54623	2.60922	0.987496	2.90736	13.7942	28.3743	16.8047	3.16528	6.92e-05	0.00111535	GDSL-like lipase/acylhydrolase
Medtr3g019120	193.691	56.7699	39.6843	62.3236	405.274	500.224	529.699	3.17576	6.4e-22	3.7e-19	PTI1-like tyrosine-kinase
Medtr8g027390	136.56	35.6834	39.2256	29.6921	326.094	326.983	291.797	3.17612	1.08e-42	3.58e-39	hypothetical protein
Medtr3g452530	4.71071	1.72875	0.989141	0.972176	6.05936	17.4312	10.4766	3.17826	0.0030295	0.0213825	hypothetical protein
Medtr1g027640	8.06593	2.61005	1.99166	0.984379	21.4276	18.2333	11.4497	3.18666	0.0054124	0.0331001	wall-associated receptor kinase-like protein
Medtr0009s0480	3.35543	1.04689	0.812178	1.1673	5.55164	9.59504	12.0258	3.19023	0.00896159	0.0481444	2OG-Fe(II) oxygenase family oxidoreductase
Medtr5g023730	14.8673	4.38215	3.01781	2.97514	22.0483	45.9614	27.8002	3.19207	1.09e-06	3.38e-05	fatty acyl-CoA synthetase family protein
Medtr7g069270	49.5004	19.0604	8.87973	13.5807	121.986	127.941	133.01	3.19247	1.22e-17	3.95e-15	pentatricopeptide (PPR) repeat protein
Medtr5g043710	47.5885	12.1584	13.856	11.7667	93.7377	137.125	117.281	3.20259	2.38e-19	1.04e-16	glycoside hydrolase family 79 amino-terminal domain protein
Medtr5g067480	8.76271	0.872498	3.93032	2.89218	19.1924	22.6505	28.1568	3.20445	3.26e-05	0.000598053	transmembrane protein, putative
Medtr3g070220	5.34339	1.74587	0	0.985782	9.16974	12.4432	4.15161	3.20465	0.00534265	0.0327684	LRR receptor-like kinase
Medtr3g023230	19.9784	3.491	3.94107	8.68727	36.7834	43.5568	68.4736	3.20954	9.46e-09	5.63e-07	hypothetical protein
Medtr1g086430	24.0877	3.34561	9.75456	4.84286	34.4668	79.0892	51.7392	3.21549	1.64e-08	9.14e-07	hypothetical protein
Medtr0334s0010	21.4827	3.47601	1.94479	6.71411	22.9821	27.2838	62.7466	3.21726	0.000914295	0.00852853	plastocyanin-like domain protein
Medtr1g092760	5.49802	0	1.96171	2.90949	7.66823	20.3164	16.6263	3.22011	0.00350465	0.0237896	GDSL-like lipase/acylhydrolase
Medtr8g040460	4.48669	0.873831	0.948143	0.936363	7.10019	13.157	5.53196	3.22114	0.00670537	0.0388383	hypothetical protein
Medtr4g028250	361.167	100.549	91.9004	93.0397	796.491	1080.53	797.861	3.22718	2.71e-36	6.02e-33	Lipid transfer protein
Medtr8g023900	18.8893	5.21116	4.93964	3.91894	24.6671	76.4674	31.4561	3.23083	4.16e-06	0.000104966	NAC transcription factor-like protein
Medtr2g025620	5.08375	1.72852	0.986166	0.966437	12.858	13.6441	8.38473	3.2342	0.0083082	0.0455388	transcription initiation factor IIF subunit alpha
Medtr8g058350	6.00699	1.73849	0	2.87355	15.2579	15.8935	12.6398	3.23554	0.000750301	0.00729439	pathogenesis-like protein
Medtr5g064840	6.63523	0.874313	2.95024	0.966379	13.1436	18.8274	12.628	3.23791	0.000227744	0.00289539	phage capsid scaffolding protein (GPO) serine peptidase
Medtr7g088360	4.20938	0.868432	0.98832	0.974305	3.82765	12.6345	10.4914	3.24048	0.0052127	0.0322194	DHHC-type zinc finger protein
Medtr1g102510	4.66971	0.873576	0.985118	0.969915	9.28489	6.90823	10.5297	3.24263	0.00389264	0.0257987	hydroxyproline-rich glycoprotein family protein
Medtr8g088080	13.7528	2.61554	2.98506	3.89926	21.3372	26.1481	42.7439	3.24527	8.22e-07	2.66e-05	sulfite exporter TauE/SafE family protein
Medtr4g029620	1000.6	218.543	409.652	107.098	1345.34	2773.23	2860.26	3.24661	0.00400664	0.0263697	extensin-like repeat protein
Medtr1g100733	18.3917	8.60554	4.70836	0.929972	28.5554	46.6376	61.3638	3.24816	9.24e-05	0.00141481	Clavata3/ESR (CLE) gene family member MtCLE05
Medtr8g077340	7.66296	3.45183	0.985545	0.968282	11.3228	17.5483	24.1517	3.25291	0.000364128	0.00417813	hypothetical protein
Medtr5g005550	15.5143	2.599	1.98787	6.8267	25.0183	47.1208	36.5027	3.25456	4.8e-07	1.69e-05	disease resistance protein (TIR-NBS-LRR class)
Medtr6g088695	12.6869	1.73411	4.94495	2.9216	20.6193	39.7496	30.4078	3.2548	1.91e-06	5.47e-05	nucleotide-diphospho-sugar transferase domain protein
Medtr4g052350	172.681	37.3436	36.3102	62.8955	418.568	419.206	465.434	3.25603	2.54e-20	1.21e-17	short-chain dehydrogenase/reductase
Medtr4g113530	91.8807	12.9917	28.774	26.3146	132.905	266	250.757	3.26078	4.61e-17	1.41e-14	inwardly rectifying potassium channel subunit
Medtr2g028350	10.0653	1.72639	1.96913	3.88121	12.8776	28.2154	31.4756	3.26139	0.000101648	0.00152811	elongation factor Tu GTP-binding domain protein
Medtr4g014490	29.436	4.37532	8.78456	9.50671	52.9784	74.5297	89.3612	3.26369	9.63e-10	7.2e-08	DUF538 family protein
Medtr3g064250	85.9973	20.0336	21.9284	22.5709	194.593	194.325	230.806	3.26456	4.78e-33	7.47e-30	zinc finger CCCH domain protein
Medtr0384s0020	217.421	42.8639	56.817	71.4219	449.203	605.737	596.259	3.27114	3.91e-10	3.25e-08	hypothetical protein
Medtr2g011270	17.3371	7.81975	3.98101	1.96537	58.0497	57.5977	18.7507	3.27405	1.91e-05	0.000383923	G-type lectin S-receptor-like Serine/Threonine-kinase
Medtr6g082370	3.66451	0.881666	2.00793	0	6.84699	10.6978	10.2668	3.27415	0.00524239	0.0323565	hypothetical protein
Medtr4g091690	7.88747	0.866834	3.9669	0.978799	10.6848	22.1282	22.9945	3.28008	0.000163108	0.00222477	G-type lectin S-receptor-like Serine/Threonine-kinase
Medtr2g097980	27.6686	5.20984	6.90818	8.7394	60.4253	58.5954	84.0569	3.28876	5.55e-12	6.89e-10	1-acyl-sn-glycerol-3-phosphate acyltransferase-like protein
Medtr4g081330	13.2642	2.60569	0.99565	5.89644	23.6339	28.758	40.5717	3.29095	0.000125102	0.00179066	disease resistance protein (TIR-NBS-LRR class), putative
Medtr5g080470	10.3165	4.36918	0.975274	1.93221	21.8565	31.008	20.1306	3.30325	0.000108272	0.00160145	LOB domain protein
Medtr8g067630	3.80969	0.8683	0	1.95474	6.88778	9.66233	11.5098	3.30623	0.00503146	0.0313836	lectin receptor kinase
Medtr8g087750	22.1536	8.6722	4.95879	2.9276	53.3551	59.8275	53.2983	3.30877	2.07e-10	1.83e-08	dynamin 4C-like protein
Medtr4g094555	23.701	4.34353	6.93486	3.88384	35.7403	48.6173	65.947	3.31095	2.15e-07	8.48e-06	stress up-regulated Nod 19 protein
Medtr3g031400	48.1731	8.7124	16.9509	11.7388	143.345	117.814	113.291	3.33631	8.68e-18	3e-15	UDP-glucosyltransferase family protein
Medtr8g045490	30.0281	2.62946	10.6359	8.65365	61.7418	51.2952	107.393	3.3395	1.12e-07	4.82e-06	pathogenesis-related protein bet V I family protein
Medtr5g090880	15.4212	6.0495	1.96913	2.90846	37.2084	42.9896	32.5911	3.3407	1.41e-08	8.04e-07	HXXXD-type acyl-transferase family protein
Medtr8g089250	44.6203	14.7316	5.89223	10.5935	94.0984	114.699	112.854	3.34912	1.29e-16	3.78e-14	gamma-soluble NSF attachment protein
Medtr7g099030	8.21928	0.863646	4.94817	0	20.3746	15.4687	23.0077	3.36796	0.000108102	0.00160145	DENN (AEX-3) domain protein
Medtr2g060350	12.9951	4.34124	3.95083	0.97416	12.2592	39.8687	45.1302	3.3732	1.64e-05	0.000338865	polygalacturonase
Medtr3g093770	6.23702	2.6127	0.994154	0.976622	20.5276	15.3321	12.3635	3.37391	0.000534593	0.00563467	hypothetical protein
Medtr3g099460	120.426	22.3564	34.7932	28.8826	246.817	317.36	327.535	3.37912	1.1e-35	1.95e-32	zinc-binding alcohol dehydrogenase family protein
Medtr1g089940	5.17459	1.73381	0	1.92092	19.0067	8.87747	10.5102	3.38066	0.00147606	0.0123482	E3 ubiquitin ligase-like protein
Medtr1g090820	16.6181	3.19625	3.54232	2.59671	41.6479	33.0683	22.4521	3.38266	0.000101061	0.00152273	leghemoglobin Lb120-1
Medtr7g039660	6.57236	2.60338	0	1.95419	13.7221	17.3836	17.7739	3.39172	0.000556036	0.00580965	cullin 3B
Medtr1g013630	5.13974	1.73114	0	1.94764	9.97486	10.5916	18.7076	3.39341	0.0026889	0.0194057	F-box/RNI/FBD-like domain protein
Medtr8g046550	10.4619	3.4711	0.987052	1.93603	15.9906	31.2953	22.0726	3.4072	1.02e-05	0.00022298	cation diffusion facilitator family transporter
Medtr3g090150	3.91493	0.87125	0	1.95347	9.14885	13.5983	7.31319	3.41114	0.00356539	0.0240729	serine carboxypeptidase-like protein
Medtr2g035210	116.77	13.1653	38.099	5.6781	92.317	212.776	300.381	3.41141	0.00323282	0.0224546	ABA-responsive protein
Medtr3g116395	12.411	2.61972	1.95772	3.8668	15.7044	31.3532	43.5348	3.41274	3.6e-06	9.35e-05	transmembrane protein, putative
Medtr7g011990	72.2782	14.8666	22.9628	8.84811	116.413	131.828	248.978	3.4132	9.39e-06	0.000207626	caffeic acid O-methyltransferase
Medtr1g080720	4.23795	2.63467	0	0	6.8568	13.4869	9.33081	3.41618	0.00403196	0.0264774	LRR receptor-like kinase family protein
Medtr2g105830	30.96	7.77506	4.94713	8.75012	77.8733	79.2882	74.316	3.42614	3.19e-13	4.94e-11	calcium-transporting ATPase 9, plasma membrane-type protein
Medtr4g077930	6.31872	0.944942	0	2.9237	7.58098	14.4977	20.0199	3.43544	0.00261105	0.0189725	ABC transporter B family protein
Medtr6g007135	28.3274	8.73451	2.98887	5.87297	47.3389	61.08	85.3264	3.43655	1.23e-11	1.45e-09	F-box protein interaction domain protein
Medtr6g088825	15.5951	4.3265	3.95393	1.94256	28.0929	58.214	25.151	3.43746	1.32e-06	3.96e-05	peptidase M28 family protein
Medtr5g015290	4.09692	1.67441	0.966033	0	8.20754	14.2277	7.25235	3.44298	0.00422804	0.0274802	hypothetical protein
Medtr1g010260	23.4238	4.35409	6.98271	2.94438	31.2051	60.5889	65.4453	3.46065	6.75e-08	3.15e-06	wall-associated receptor kinase-like protein
Medtr2g008370	55.4618	10.395	15.8351	12.641	133.634	163.894	128.763	3.4621	1.84e-21	9.77e-19	somatic embryogenesis receptor kinase
Medtr2g026140	16.7571	3.45776	2.96246	3.87099	27.9962	46.7901	39.8613	3.47268	2.14e-07	8.47e-06	inositol transporter
Medtr1g099825	51.5463	12.1198	8.88947	13.6013	115.529	138.075	132.14	3.47526	9.93e-16	2.45e-13	hypothetical protein
Medtr5g091530	18.1281	2.61383	3.96235	5.8575	40.6357	52.5543	45.0045	3.48569	3.77e-09	2.47e-07	ubiquitin carboxyl-terminal hydrolase
Medtr1g085310	7.07671	0.869816	2.96257	0.976963	16.1974	24.3065	12.5951	3.48652	9.37e-05	0.00143366	mannan endo-1,4-beta-mannosidase-like protein
Medtr4g036050	18.5245	4.34997	2.92318	3.8235	33.0126	36.2419	56.1317	3.49198	2.3e-05	0.000446393	MADS-box transcription factor
Medtr2g020860	24.7829	6.99076	4.02076	4.98579	38.5695	70.4439	73.7291	3.49748	7.68e-10	5.89e-08	endonuclease/exonuclease/phosphatase family protein
Medtr5g048550	21.4681	1.74618	7.92282	2.9296	19.1999	25.3724	97.2123	3.49776	0.00301144	0.0212719	2OG-Fe(II) oxygenase family oxidoreductase
Medtr3g081260	22.5007	7.8484	3.94154	2.88557	48.1348	64.4179	55.837	3.4978	4.14e-11	4.29e-09	F-box/LRR protein, putative
Medtr2g013160	58.9507	12.8965	12.7976	12.6315	135.739	174.698	122.801	3.49842	1.34e-19	5.96e-17	mediator of RNA polymerase II transcription subunit 16
Medtr5g086120	4.11228	0.869164	0	1.96595	12.131	10.5212	9.2947	3.49916	0.00314033	0.0219812	LysM receptor kinase K1B
Medtr5g083860	108.603	23.3338	25.4636	21.3019	130.179	268.472	395.688	3.50075	3.32e-12	4.29e-10	class III peroxidase
Medtr1g022200	14.0171	3.47558	3.94625	1.94415	35.2762	31.2475	39.9366	3.50258	1.46e-08	8.24e-07	F-box protein interaction domain protein
Medtr7g053050	10.5307	0.873374	0	5.90829	23.7079	41.3302	11.4337	3.5143	0.000161798	0.00221351	Serine/Threonine kinase, plant-type protein
Medtr7g091780	9.86679	0.865533	2.97404	2.92663	22.7983	23.124	30.2999	3.51812	2.17e-06	6.09e-05	cyclin-like protein
Medtr4g129890	425.241	82.9375	96.7651	91.0995	967.381	1063.14	1074.64	3.52093	6.35e-94	8.45e-90	Rho GTPase-like protein
Medtr7g091790	5.50591	0.86395	0.987746	1.94439	15.1729	12.5256	15.6493	3.52548	0.000404542	0.0045458	U3 small nucleolar RNA-associated-like protein
Medtr2g031460	6.08519	2.62191	0	0.996643	8.39726	17.2437	17.6046	3.5286	0.00116779	0.0103235	FAD-binding berberine family protein
Medtr1g074020	13.7758	0	8.86067	0	12.2648	36.2366	53.7059	3.54203	0.00625451	0.0369023	nodulin MtN21/EamA-like transporter family protein
Medtr4g088740	6.17543	0.860477	0.973611	1.9404	12.9081	10.8746	20.1012	3.54743	0.000239452	0.00301971	pollen Ole e I family allergen
Medtr5g095710	5.58225	1.75161	0.995703	0.9816	7.66341	28.2114	8.31024	3.54746	0.00125927	0.010936	transmembrane protein, putative
Medtr1g010270	91.661	24.3283	16.8276	18.4826	159.831	250.342	293.917	3.55721	1.14e-12	1.61e-10	sulfate transporter-like protein
Medtr8g066690	10.6134	2.59335	1.97153	1.94425	18.2776	30.956	28.2241	3.56045	8.88e-06	0.000197675	ABC transporter transmembrane region protein
Medtr5g013130	4.16383	0.868372	0.995552	0.98021	10.6311	13.4804	9.36885	3.56138	0.00145956	0.0122395	malectin/receptor-like kinase family protein
Medtr7g103390	4.57557	0.870947	0.994151	0.978271	2.28678	9.67001	21.8666	3.56154	0.00563727	0.0341535	Myb/SANT-like DNA-binding domain protein
Medtr3g046670	7.62488	1.74698	1.98066	0.975096	14.609	23.4048	17.7877	3.56233	8.03e-05	0.00125891	P-loop nucleoside triphosphate hydrolase superfamily protein
Medtr7g082590	96.3553	19.1583	14.3087	20.5555	202.687	180.782	258.348	3.5676	2.51e-27	2.47e-24	Lipid transfer protein
Medtr8g465990	31.9383	4.50466	10.7177	5.08354	70.152	89.7323	80.8717	3.57078	3.53e-14	6.75e-12	S-locus lectin kinase family protein
Medtr5g040770	4.2506	1.73709	0	0.978757	8.38961	15.4432	9.40986	3.57286	0.00304694	0.0214604	NBS-LRR type disease resistance protein
Medtr5g077500	7.19806	0.86723	3.91346	0	8.44454	33.4471	14.7211	3.57605	0.00112333	0.0100237	hypothetical protein
Medtr1g081550	10.4054	3.50706	0.975258	0.954633	18.6575	24.4722	23.4279	3.57674	4.03e-06	0.000102271	cytidine/deoxycytidylate deaminase family protein
Medtr5g040690	303.659	66.6	67.2328	65.9975	678.779	838.5	878.299	3.58253	1.24e-69	6.59e-66	Rho GTPase-like protein
Medtr7g012000	32.8292	7.86142	4.88278	5.7769	46.656	94.3878	82.8233	3.588	1.8e-07	7.25e-06	albumin-2 protein
Medtr1g090807	14.6978	6.06836	1.99005	0.979053	37.2043	42.2164	32.2667	3.58896	1.7e-07	6.91e-06	myosin heavy chain-like protein, putative
Medtr1g013190	22.8569	6.03981	4.95064	3.89107	56.6926	65.2705	58.3405	3.58973	5.86e-12	7.18e-10	chromatin remodeling factor CHD3 (pickle)
Medtr1g094890	4.8207	1.72774	0	0.971913	8.3492	9.63236	15.6494	3.5917	0.00242634	0.0180076	pleckstrin-like (PH) and lipid-binding START domain protein
Medtr3g078210	30.6208	10.3724	6.92481	2.91855	72.8602	80.7305	94.8166	3.59966	2.5e-13	3.99e-11	trehalose-6-phosphate synthase domain protein
Medtr3g015830	1164.09	358.606	166.085	195.782	1617.04	3800.18	3319.61	3.59986	2.04e-06	5.8e-05	transmembrane protein, putative
Medtr3g107800	35.2887	6.90768	7.92509	7.78538	101.266	98.2987	74.2507	3.6038	4.5e-17	1.39e-14	transporter ABC domain protein
Medtr8g028430	24.2652	5.21581	7.92684	1.96095	52.9752	63.8194	67.9455	3.61037	2.72e-12	3.57e-10	hydrolyzing O-glycosyl compounds hydrolase
Medtr3g092990	50.3872	7.80311	17.7317	4.82077	118.395	155.404	99.8614	3.6254	4.32e-06	0.000108562	peroxidase family protein
Medtr5g090620	20.368	2.59099	1.9678	3.87141	16.6595	33.2916	54.6746	3.62873	2.6e-05	0.000495424	UDP-glucose flavonoid 3-O-glucosyltransferase
Medtr3g078170	7.22131	0	1.12967	2.73685	15.6643	16.4811	15.3291	3.63076	0.000162333	0.00221864	NAD-dependent aldehyde dehydrogenase family protein
Medtr3g464190	4.68976	1.74489	0	0.981596	10.6999	11.5802	12.5006	3.63089	0.00119279	0.0105061	sesquiterpene synthase
Medtr8g023860	4.90458	2.60663	0	0	6.15936	12.627	15.7545	3.64027	0.00227467	0.0171707	NAC transcription factor-like protein
Medtr3g101635	7.2514	0.862648	2.95134	0.971841	18.2914	19.2531	22.9323	3.6792	4.54e-05	0.00078523	transparent testa protein
Medtr3g074520	5.28772	0.87334	1.98383	0	5.36422	14.6471	16.7169	3.68109	0.00104633	0.00949585	myb transcription factor
Medtr7g098890	32.8691	2.59435	13.8842	3.90803	77.5246	84.5313	98.1939	3.69584	4.89e-12	6.23e-10	drug resistance transporter-like ABC domain protein
Medtr1g040370	5.94555	0.865271	0	1.93256	8.33533	12.7298	15.7651	3.70265	0.000428757	0.00474952	serine carboxypeptidase-like protein
Medtr1g026940	10.3015	1.73376	2.97168	0.97576	23.6114	20.3072	30.3385	3.71231	1.09e-06	3.39e-05	receptor-like kinase
Medtr4g082930	3.27833	1.72407	0	0	6.05761	8.75037	9.43511	3.7199	0.00788111	0.0437855	inactive purple acid phosphatase-like protein
Medtr5g033030	30.8034	5.19517	7.95924	4.89843	81.8002	72.8678	82.2425	3.72064	2.96e-13	4.64e-11	multidrug resistance protein ABC transporter family protein
Medtr7g108480	8.49259	0.866563	0.992575	1.95543	14.4434	9.63203	26.0943	3.72371	0.00022154	0.00283548	potassium transporter-like protein
Medtr3g463310	6.98754	1.75886	1.98768	0	10.7962	22.6032	16.7154	3.72422	0.000138751	0.00196278	C6HC-type zinc finger RING/U-box protein
Medtr2g047895	3.40431	1.74218	0	0	6.11514	6.81633	11.4895	3.72427	0.00932729	0.0495518	F-box protein interaction domain protein
Medtr3g081430	3.2355	0	0.980205	0.970538	10.7999	8.82007	5.26139	3.72801	0.00540435	0.033073	hypothetical protein
Medtr2g090615	23.7463	4.33365	5.91824	3.88149	54.8878	72.1916	59.8702	3.72813	1.63e-13	2.7e-11	tyrosine/nicotianamine family aminotransferase
Medtr1g027140	4.81148	1.73831	0.994878	0	18.2983	11.5587	7.30443	3.74059	0.00132965	0.0113886	stress-induced receptor-like kinase
Medtr2g011170	137.571	22.8991	30.0299	30.6639	311.662	585.245	218.587	3.74129	4.5e-19	1.9e-16	S-locus lectin kinase family protein
Medtr4g127870	30.4796	5.26039	6.82197	5.75698	49.9436	90.4018	99.0084	3.74476	1.19e-12	1.68e-10	ribulose bisphosphate carboxylase small chain
Medtr4g095042	23.4998	3.46962	3.97668	5.85996	58.3894	73.2096	45.8632	3.74604	1.73e-11	1.98e-09	LRR receptor-like kinase
Medtr3g014510	3.72989	1.72633	0	0	9.12316	10.5336	5.20916	3.76644	0.00771314	0.0432355	LRR and NB-ARC domain disease resistance protein
Medtr3g461430	10.0196	0.867454	1.98046	2.91213	33.4407	14.5725	29.3282	3.77008	1.2e-05	0.000254931	transmembrane amino acid transporter family protein
Medtr8g045400	4.00367	0.870869	0	0.95177	11.7321	6.11985	7.45023	3.77754	0.00581825	0.0350108	pathogenesis-related protein bet V I family protein
Medtr0001s0190	12.1735	2.61496	2.86252	0.935126	30.799	25.987	32.8968	3.80327	1.09e-07	4.7e-06	hypothetical protein
Medtr1g026790	9.77505	4.51205	1.02949	0	29.8698	32.0269	17.2758	3.80366	0.000118102	0.00171914	hypothetical protein
Medtr1g023600	47.3252	6.95083	11.9583	6.87196	106.521	148.646	106.057	3.81489	1.46e-14	2.99e-12	disease resistance protein RGA4
Medtr5g034000	5.01325	0.85603	0	1.8768	13.8222	10.4297	14.8419	3.82412	0.000562123	0.00585651	hypothetical protein
Medtr8g087870	18.1408	4.34245	1.97207	3.882	22.1867	49.7653	75.5328	3.83978	3.45e-07	1.27e-05	GDSL-like lipase/acylhydrolase
[truncated: 288 more rows]

## Sheet: Table S3B
Table S3B. Total differentially expressed genes (DEGs) in the leaf of Mting2-1 mutant compared to wild type R108. Genes were selected based on the cut-off of log2 fold-change ≥ 1 or ≤ -1 and adjusted p-value ≤0.05.
Gene ID	baseMean	WT rep 1	WT rep 2	WT rep 3	Mting2-1 rep 1	Mting2-1 rep 2	Mting2-1 rep 3	log2FoldChange	pvalue	padj	Description
Medtr5g097940	2537.34	7891.73	9173.5	4563.41	0	0	0	-15.3015	2.57e-09	2.09e-08	aldo/keto reductase family oxidoreductase
Medtr2g035150	3039.3	14018.9	9239.39	3805.01	0	1.18038	0.744826	-13.7985	2.79e-17	6.62e-16	disease-resistance response protein
Medtr7g016780	316.642	1017.74	1096.17	538.984	0	0	0	-12.2743	1.37e-14	2.31e-13	chalcone and stilbene synthase family protein
Medtr4g013770	40.2299	3201.84	2862.4	1754.94	1.00212	0	0.739138	-12.0656	3.31e-11	3.58e-10	disease resistance-responsive, dirigent domain protein
Medtr5g048550	20.0379	1259.22	1056.35	505.096	0	0	0.726153	-11.4063	1.36e-10	1.34e-09	2OG-Fe(II) oxygenase family oxidoreductase
Medtr7g065600	165.27	518.596	560.199	351.163	0	0	0	-11.3827	3.46e-09	2.75e-08	glutathione S-transferase, amino-terminal domain protein
Medtr4g013385	153.052	477.681	541.499	329.146	0	0	0	-11.2979	2.75e-09	2.23e-08	disease resistance response protein
Medtr6g057750	137.872	592.218	355.802	250.854	0	0	0	-11.1285	2.65e-09	2.15e-08	cysteine-rich receptor-kinase-like protein
Medtr3g466180	238.295	1077.61	780.449	254.002	1.01572	0	0	-10.9847	6.42e-10	5.68e-09	cationic peroxidase
Medtr7g016700	61.9804	1519.05	1223.66	711.701	1.01709	0	0.735762	-10.853	2e-16	4.31e-15	chalcone and stilbene synthase family protein
Medtr2g084110	110.625	354.963	313.77	272.434	0	0	0	-10.7793	6.06e-08	3.97e-07	lignin biosynthetic peroxidase
Medtr3g094670	553.91	2124.23	1674.23	1030.57	1.00584	0	1.47404	-10.7716	2.59e-24	1.28e-22	horseradish peroxidase-like protein
Medtr3g467430	13.7621	412.809	708.627	232.655	0	1.19647	0	-10.3527	1.81e-16	3.95e-15	glutathione S-transferase, amino-terminal domain protein
Medtr3g467420	320.23	764.668	1129.7	460.213	1.00221	0	0.730062	-10.2935	2.65e-21	9.5e-20	glutathione S-transferase, amino-terminal domain protein
Medtr8g041890	7.36299	523.709	496.809	280.516	0	0	0.731332	-10.2865	3e-13	4.26e-12	cysteine-rich receptor-like kinase
Medtr2g075590	8.5406	238.814	236.636	156.971	0	0	0	-10.206	1.79e-15	3.42e-14	transmembrane protein, putative
Medtr7g016720	36.6466	2132.51	1875.86	1015.56	1.01254	1.21132	2.20227	-10.0887	8.84e-27	5.56e-25	chalcone and stilbene synthase family protein
Medtr5g098610	64.1774	207.003	209.045	147.312	0	0	0	-10.0391	1.36e-16	3e-15	transmembrane protein, putative
Medtr5g016440	513.48	1323.43	1580.2	1170.7	2.02238	0	2.1796	-9.81613	1.13e-22	4.66e-21	cytochrome P450 family protein
Medtr7g016820	32.1122	1146.15	943.043	487.347	0	2.42879	0.735902	-9.75595	5.42e-13	7.47e-12	chalcone and stilbene synthase family protein
Medtr1g013760	53.081	108.468	175.754	168.851	0	0	0	-9.72452	3.43e-09	2.73e-08	WRKY family transcription factor
Medtr3g028720	7.58357	182.996	168.477	100.34	0	0	0	-9.7206	2.79e-08	1.94e-07	glycoside hydrolase family 1 protein
Medtr5g007460	12.334	447.081	217.5	121.489	0	1.21857	0	-9.55957	1.21e-10	1.21e-09	cytochrome P450 family monooxygenase
Medtr6g034930	45.0635	185.487	158.134	58.3834	0	0	0	-9.55219	1.15e-07	7.22e-07	hypothetical protein
Medtr2g084080	174.726	543.129	534.794	305.974	0	1.21165	0.736031	-9.50885	1.16e-14	1.98e-13	lignin biosynthetic peroxidase
Medtr2g035210	116.77	4957	3589.44	2288.79	4.00642	3.54544	7.45187	-9.47116	8.06e-26	4.49e-24	ABA-responsive protein
Medtr8g469090	7.11902	804.496	701.902	445.537	1.01339	0	1.45743	-9.46048	6.13e-21	2.11e-19	disease resistance protein (TIR-NBS-LRR class)
Medtr4g088160	578.795	2281.98	1851.83	864.165	3.06194	3.65035	0.738265	-9.45425	2.45e-20	8.02e-19	cytochrome P450 family flavone synthase
Medtr2g075570	44.3695	117.968	157.67	98.8654	0	0	0	-9.44981	6.42e-09	4.93e-08	hypothetical protein
Medtr1g015140	44.235	114.847	157.182	99.1531	0	0	0	-9.4367	7.22e-14	1.1e-12	WRKY family transcription factor
Medtr1g112740	55.1672	101.387	235.291	30.702	0	0	0	-9.42182	3.26e-12	4.09e-11	FAD-dependent urate hydroxylase-like protein
Medtr6g022790	186.801	690.613	542.84	355.687	0	0	2.19011	-9.34567	1.56e-07	9.58e-07	transmembrane amino acid transporter family protein
Medtr3g101400	79.0131	312.653	242.697	123.038	1.01992	0	0	-9.34428	3.34e-08	2.28e-07	patatin-like phospholipase
Medtr1g053900	21.1202	280.881	235.252	143.296	0	0	0.727315	-9.30884	1.03e-09	8.93e-09	DUF761 domain protein
Medtr1g069960	76.9032	224.587	247.141	168.377	0	1.17291	0	-9.28143	2.12e-09	1.75e-08	ethylene response factor
Medtr4g118480	34.1683	137.709	106.483	59.4778	0	0	0	-9.14744	8.19e-08	5.29e-07	transmembrane protein, putative
Medtr4g094492	894.773	3937.79	2505	1430.25	2.04527	7.32262	5.113	-9.09219	2.62e-11	2.88e-10	reticuline oxidase-like protein
Medtr3g016200	114.724	440.625	362.581	160.478	0	2.2509	0	-8.9965	2.73e-16	5.81e-15	transmembrane protein, putative
Medtr8g018450	59.8229	300.741	139.488	84.2779	0	0	0.731214	-8.97655	5.93e-12	7.14e-11	seed linoleate 9S-lipoxygenase
Medtr2g098070	272.705	900.357	855.485	549.659	2.03402	1.21403	1.4787	-8.92409	2.36e-23	1.05e-21	ADP/ATP carrier protein
Medtr2g044830	6.98354	141.89	82.8648	26.3609	0	0	0	-8.87388	1.12e-10	1.12e-09	disease resistance protein (TIR-NBS-LRR class)
Medtr6g051800	27.6383	112.811	84.0742	48.1263	0	0	0	-8.83817	3.93e-12	4.86e-11	leucine-rich receptor-like kinase family protein
Medtr2g035100	3005.65	10839.2	10998.7	4562.53	18.872	8.23915	40.0274	-8.61289	9.61e-13	1.28e-11	disease-resistance response protein
Medtr5g031250	153.453	286.822	630.403	73.2226	0	0	2.21659	-8.58369	2.56e-10	2.42e-09	cinnamyl alcohol dehydrogenase-like protein
Medtr6g057440	29.1135	93.8951	71.1059	36.9951	0	0	0	-8.55934	1.63e-05	7.03e-05	salt stress response/antifungal domain protein
Medtr1g012690	45.608	155.612	190.656	42.6937	0	0	0.737706	-8.54095	3.68e-11	3.95e-10	Lipid transfer protein
Medtr8g096500	22.2573	81.9009	80.2823	37.176	0	0	0	-8.54073	3.04e-11	3.31e-10	SAUR-like auxin-responsive family protein
Medtr0015s0030	22.5075	101.625	68.9062	27.2641	0	0	0	-8.52955	1.34e-10	1.33e-09	lectin receptor kinase
Medtr6g092180	32.9888	0	99.2645	92.8826	0	0	0	-8.48686	0.0114424	0.0257527	hypothetical protein
Medtr6g004280	116.499	1171.16	3492.28	368.736	5.09237	8.46511	1.45192	-8.41918	1.82e-12	2.34e-11	class I glutamine amidotransferase
Medtr5g097910	2456.8	7513.64	8797.01	4024.08	17.1665	16.9796	26.2801	-8.39018	1.31e-19	3.96e-18	aldo/keto reductase family oxidoreductase
Medtr3g105650	40.2421	154.613	124.212	67.1924	0	0	0.727097	-8.37913	2.77e-11	3.04e-10	ankyrin repeat protein
Medtr4g036945	38.7012	120.444	133.578	84.3906	0	0	0.725995	-8.34755	1.33e-11	1.52e-10	RALF-like protein
Medtr6g034905	162.475	610.313	593.091	221.831	0	2.25204	2.17428	-8.31048	1.44e-10	1.42e-09	extensin-like region protein
Medtr4g088345	18.6725	97.332	34.3635	30.6036	0	0	0	-8.24511	1.22e-09	1.05e-08	isoflavone-7-O-methyltransferase
Medtr4g091200	19.0041	57.7507	57.5398	46.2794	0	0	0	-8.23704	6.91e-11	7.14e-10	FAD-binding berberine family protein
Medtr8g072450	37.7162	141.065	88.5394	79.8411	0.996388	0	0	-8.2241	8.44e-11	8.61e-10	hypothetical protein
Medtr7g074880	6.62456	55.5542	65.9957	37.6369	0	0	0	-8.21537	1.47e-10	1.44e-09	dihydroflavonol 4-reductase-like protein
Medtr6g075410	17.8992	53.2798	62.0982	43.2633	0	0	0	-8.21038	9.38e-11	9.5e-10	cyclic nucleotide gated channel protein
Medtr0229s0040	32.4276	32.131	62.6228	61.9732	0	0	0	-8.19134	1.99e-10	1.91e-09	exocyst subunit exo70 family protein
Medtr2g095130	19.222	1295.64	1277.06	721.705	3.87809	4.67509	2.92706	-8.17788	4.77e-14	7.48e-13	Ripening related protein family
Medtr1g095730	17.3	54.1358	63.6167	36.9698	0	0	0	-8.17455	1.48e-10	1.45e-09	hypothetical protein
Medtr3g082250	17.0568	57.9902	66.839	26.8347	0	0	0	-8.14672	4.24e-10	3.87e-09	metal ion-binding protein, putative
Medtr5g079890	31.3479	98.4516	84.7505	89.0164	0	0	0.70204	-8.04971	8.5e-11	8.66e-10	elicitor-responsive-like protein
Medtr0229s0020	28.2456	40.8751	56.4223	44.2519	0	0	0	-8.04607	0.00016268	0.000572564	DNA topoisomerase
Medtr8g068470	200.205	656.453	711.769	350.178	0	4.45325	2.22751	-8.01758	8.49e-08	5.45e-07	leguminosin proline-rich group669 secreted peptide
Medtr3g095420	5.45847	581.751	645.97	389.363	2.02112	1.21704	2.92104	-7.99449	2.88e-13	4.1e-12	nodulin MtN21/EamA-like transporter family protein
Medtr4g087925	15.7351	66.9428	47.8961	21.2164	0	0	0	-7.98977	5.02e-09	3.91e-08	glutamate receptor 3.4
Medtr7g091370	57.5016	213.316	175.883	85.9524	0.99668	0	0.731137	-7.98937	7.88e-13	1.07e-11	heat shock transcription factor
Medtr1g061540	29.6894	108.781	97.5123	51.617	0	0	0.725429	-7.95598	3.31e-10	3.08e-09	plant/T32M21-140 protein
Medtr7g082730	28.3864	96.641	82.1466	72.5769	0	1.19699	0	-7.92427	1.43e-10	1.41e-09	hypothetical protein
Medtr1g040435	53.1342	193.729	159.15	100.277	1.01045	0	0.72638	-7.92025	4e-12	4.94e-11	basic helix loop helix protein, putative
Medtr0334s0010	21.4827	1129.51	1055.6	630.457	1.96867	0	9.56846	-7.88284	1.41e-08	1.03e-07	plastocyanin-like domain protein
Medtr5g036410	50.5217	158.254	155.224	125.27	0.98905	0	0.727569	-7.87656	1.78e-13	2.6e-12	matrix metalloproteinase
Medtr5g027860	14.6587	71.6089	41.6014	10.062	0	0	0	-7.84764	3.51e-08	2.39e-07	disease resistance protein (CC-NBS-LRR class) family protein
Medtr3g007650	6.63088	54.6732	28.1757	37.135	0	0	0	-7.80893	3.61e-09	2.86e-08	S-locus lectin kinase family protein
Medtr1g074230	13.7905	32.6829	48.4329	37.508	0	0	0	-7.79011	1.52e-09	1.28e-08	AP2 domain class transcription factor
Medtr4g109880	27.3176	100.705	76.8932	47.1135	0	0	0.740901	-7.74776	2.88e-09	2.32e-08	adenine nucleotide alpha hydrolase superfamily protein
Medtr8g447230	68.86	288.098	236.192	69.4267	1.01477	1.22116	0.72998	-7.69816	1.43e-14	2.41e-13	MYND finger protein
Medtr3g083570	26.5689	54.3646	148.833	10.8538	0	1.30102	0	-7.65077	1.31e-07	8.15e-07	calmodulin-binding family protein
Medtr7g063270	213.466	1090.07	898.426	457.177	5.11091	4.77055	2.93086	-7.62045	1.18e-45	4.17e-43	NAD(P)-binding rossmann-fold protein
Medtr2g039620	75.543	689.201	667.351	358.504	1.07789	6.47979	1.54288	-7.61042	4.02e-10	3.68e-09	basic helix loop helix (BHLH) DNA-binding family protein
Medtr8g096440	12.049	42.6177	39.7308	22.2614	0	0	0	-7.61013	8.75e-09	6.57e-08	SAUR-like auxin-responsive family protein
Medtr7g065265	11.6758	46.7641	44.0873	12.3542	0	0	0	-7.59114	4.18e-08	2.81e-07	glutathione S-transferase, amino-terminal domain protein
Medtr4g094812	6.8337	39.8027	29.1863	34.2115	0	0	0	-7.59078	7.08e-08	4.61e-07	caffeoyl-CoA 3-O-methyltransferase
Medtr6g033280	228.029	704.157	705.462	406.019	4.06583	2.42563	2.95898	-7.58097	4.84e-20	1.54e-18	phosphate carrier protein
Medtr5g085970	22.8214	94.6933	69.5687	26.1154	0	0	0.726324	-7.51763	1.75e-08	1.25e-07	receptor-like protein
Medtr8g079520	97.4157	365.181	252.211	176.291	0	1.2292	2.93252	-7.42677	3.8e-20	1.22e-18	disease resistance protein (CC-NBS-LRR class) family protein
Medtr5g090620	20.368	2447.62	3193.35	1743.37	11.1094	13.3207	18.4116	-7.41567	1.34e-44	4.23e-42	UDP-glucose flavonoid 3-O-glucosyltransferase
Medtr1g036510	10.0217	33.6688	30.294	25.2533	0	0	0	-7.38059	1.94e-08	1.38e-07	caffeic acid O-methyltransferase
Medtr8g465990	31.9383	279.895	229.076	109.4	0	2.31479	1.45613	-7.36984	4.15e-08	2.79e-07	S-locus lectin kinase family protein
Medtr7g093820	57.4508	181.219	212.944	75.744	1.00057	1.18939	0.740202	-7.36825	1.31e-12	1.71e-11	disease resistance response protein
Medtr5g055680	37.12	111.427	111.407	78.618	0	0	1.46044	-7.36501	8.13e-10	7.12e-09	flavonol synthase/flavanone 3-hydroxylase
Medtr3g088705	20.4046	61.7394	62.0277	39.7111	0	0	0.723489	-7.30049	7.12e-09	5.42e-08	hypothetical protein
Medtr7g024280	9.55972	34.4862	23.0666	26.6161	0	0	0	-7.29799	2.97e-08	2.05e-07	enoyl-CoA hydratase/isomerase family protein
Medtr1g032140	374.071	1364.07	919.415	778.709	3.99155	11.9891	5.13631	-7.2517	6.58e-64	6.98e-61	1-aminocyclopropane-1-carboxylate oxidase-like protein
Medtr6g045077	719.485	2131.41	2342.04	1175.68	8.1435	13.0791	15.9214	-7.24137	6.14e-24	2.91e-22	albumin-2 protein
Medtr6g070900	138.373	591.095	502.298	109.942	2.98684	1.19301	3.62104	-7.22969	2.91e-12	3.67e-11	late embryogenesis abundant protein
Medtr8g469140	128.97	475.216	344.289	265.922	1.00856	2.41611	3.65239	-7.22866	5.04e-12	6.11e-11	disease resistance protein (TIR-NBS-LRR class)
Medtr2g075550	9.52023	42.8942	19.045	17.232	0	0	0	-7.21169	2.09e-07	1.26e-06	hypothetical protein
Medtr4g094775	211.22	1912.87	2815.29	1024.3	8.13888	8.56927	21.9937	-7.2078	4.32e-08	2.89e-07	cytochrome P450 family 81 protein
Medtr4g097280	32.1409	78.9145	140.532	57.6376	0	1.19281	0.73567	-7.19665	2.62e-10	2.47e-09	VQ motif protein
Medtr1g027600	9.09158	34.5308	34.4236	9.07551	0	0	0	-7.18715	4.05e-07	2.32e-06	wall-associated receptor kinase-like protein
Medtr3g098580	10.6277	36.8984	28.2598	12.5238	0	0	0	-7.18263	1.4e-07	8.67e-07	AP2 domain class transcription factor
Medtr7g082510	8.84013	35.1575	22.7932	19.1648	0	0	0	-7.17116	1.83e-07	1.11e-06	receptor-like kinase
Medtr7g021850	1012.99	1958.52	3537.83	1606.97	6.09603	17.0057	27.286	-7.12349	3.31e-29	2.67e-27	aldo/keto reductase family oxidoreductase
Medtr1g111530	8.3762	38.2788	26.1172	10.0788	0	0	0	-7.12067	6.91e-07	3.8e-06	MFS transporter
Medtr1g027030	10.1421	27.1049	25.5819	21.7136	0	0	0	-7.11855	4.44e-08	2.97e-07	stress-induced receptor-like kinase
Medtr4g092360	8.79035	28.7425	36.5852	8.11187	0	0	0	-7.09927	8.66e-07	4.71e-06	cytochrome C biogenesis protein ccsA
Medtr1g111510	3.90246	581.246	424.064	255.064	2.02486	3.65703	3.62182	-7.07193	2.98e-32	3.04e-30	MFS transporter
Medtr4g124800	8.04986	44.8512	12.5022	14.184	0	0	0	-7.06392	1.5e-06	7.82e-06	flavin containing monooxygenase family protein
Medtr3g101410	8.27007	31.3254	25.9825	13.3334	0	0	0	-7.04475	2.74e-07	1.61e-06	patatin-like phospholipase
Medtr6g037610	98.6611	241.676	326.805	165.403	3.00938	0	2.18989	-7.03787	3.11e-23	1.37e-21	AP2 domain class transcription factor
Medtr3g094630	47.4582	2684.27	1951.33	1328.91	16.2007	12.0608	17.0336	-7.03222	3.81e-35	4.88e-33	horseradish peroxidase-like protein
Medtr6g015815	7.95001	35.6904	26.0111	7.04	0	0	0	-7.0048	1.59e-06	8.27e-06	malonyl-CoA:isoflavone 7-O-glucoside malonyltransferase
Medtr5g015190	7.74038	22.2615	30.4927	15.9509	0	0	0	-7.00335	3.44e-07	1.99e-06	VQ motif protein
Medtr2g035170	33.9295	3437.38	3657.11	2031.51	17.8807	21.2216	32.4864	-6.99228	1.03e-07	6.49e-07	disease-resistance response protein
Medtr2g012870	8.39325	24.9438	21.9121	21.1614	0	0	0	-6.98922	2.31e-07	1.38e-06	(E)-nerolidol/(E,E)-geranyl linalool synthase
Medtr1g012700	197.004	698.851	771.546	176.672	3.97108	4.71122	4.44647	-6.97357	2.37e-32	2.44e-30	Lipid transfer protein
Medtr3g098970	8.50046	23.8296	26.4097	16.7138	0	0	0	-6.96591	1.13e-06	6.04e-06	SAUR-like auxin-responsive family protein
Medtr5g057660	7.38894	38.476	22.9981	4.05003	0	0	0	-6.93596	1.03e-05	4.6e-05	LRR receptor-like kinase family protein
Medtr5g007760	192.299	746.202	580.132	268.955	5.04533	3.63352	4.39825	-6.92552	3.4e-14	5.43e-13	chalcone and stilbene synthase family protein
Medtr6g070890	15.778	65.9875	37.9537	19.7585	0.996712	0	0	-6.90207	2.33e-07	1.39e-06	late embryogenesis abundant protein
Medtr3g045790	38.4793	134.682	124.84	69.2717	0	0	2.18084	-6.89857	3.5e-13	4.92e-12	DUF4228 domain protein
Medtr1g097935	152.942	4842.19	4555.36	2612.92	27.403	42.5342	35.3354	-6.83514	2.61e-17	6.24e-16	chalcone and stilbene synthase family protein
Medtr2g084280	9.08118	10.4956	47.7389	1.01629	0	0	0	-6.78861	0.000119825	0.000435053	transcription factor
Medtr5g035580	13.3287	28.7503	36.6021	49.5069	1.00849	0	0	-6.7867	1.2e-07	7.51e-07	UDP-glucosyltransferase family protein
Medtr4g051515	6.90914	21.8682	24.7754	12.1763	0	0	0	-6.77939	1.26e-06	6.66e-06	E3 ubiquitin-protein ligase PUB23-like protein
Medtr7g016800	673.378	2252.21	2004.41	1215.27	24.3492	15.7735	10.2868	-6.76892	1.13e-19	3.43e-18	chalcone and stilbene synthase family protein
Medtr2g041180	6.89598	20.2014	20.9335	17.1468	0	0	0	-6.7659	5.92e-07	3.3e-06	DUF247 domain protein
Medtr5g090830	6.43676	20.692	19.6839	17.555	0	0	0	-6.75763	1.41e-06	7.37e-06	HXXXD-type acyl-transferase family protein
Medtr4g086330	45.2639	1108.4	1185.3	487.139	5.99783	10.6688	9.64522	-6.72466	3.83e-13	5.37e-12	fruit weight 2.2 protein
Medtr5g007450	6.25691	30.4937	18.7061	7.1124	0	0	0	-6.71774	1.32e-05	5.78e-05	cytochrome P450 family 71 protein
Medtr4g095002	7.13637	26.1503	19.0606	10.7277	0	0	0	-6.7097	2.6e-06	1.3e-05	transmembrane protein, putative
Medtr4g092530	95.2744	305.097	306.956	188.015	3.05177	0	4.37737	-6.69971	9.39e-07	5.07e-06	LRR receptor-like kinase family protein, putative
Medtr3g005930	6.76691	26.814	20.4805	6.80438	0	0	0	-6.66441	9.33e-06	4.22e-05	transmembrane protein, putative
Medtr8g077145	77.0327	250.119	247.733	120.14	1.96879	3.62657	0.733903	-6.65757	1.49e-06	7.76e-06	hypothetical protein
Medtr7g065590	165.045	424.3	588.401	245.817	3.00579	2.3903	6.52582	-6.64001	1.33e-29	1.12e-27	glutathione S-transferase
Medtr5g040960	61.0343	109.9	232.707	33.3379	0	2.4083	1.47816	-6.62617	1.51e-11	1.72e-10	ribonuclease T2 family protein
Medtr8g104890	6.14088	18.7659	28.3557	5.31384	0	0	0	-6.61417	1.12e-05	4.97e-05	plant cadmium resistance protein
Medtr4g091760	29.854	60.0591	77.9133	44.4479	0	0	1.45725	-6.6104	1.32e-09	1.12e-08	G-type lectin S-receptor-like Serine/Threonine-kinase
Medtr7g085610	7.07604	19.924	12.0175	19.5005	0	0	0	-6.58765	1.62e-06	8.41e-06	methyltransferase-like protein
Medtr1g036460	73.0943	317.304	179	144.207	1.01821	0	5.0832	-6.58566	1.27e-09	1.08e-08	caffeic acid O-methyltransferase
Medtr4g019130	180.299	589.566	457.872	422.446	1.00942	4.74329	8.80761	-6.58291	1.15e-32	1.22e-30	SOUL heme-binding family protein
Medtr3g031600	84.603	357.094	208.809	119.491	1.01723	4.91593	1.45608	-6.57932	8.81e-07	4.78e-06	Serine/Threonine kinase domain protein
Medtr4g019690	6.40331	28.5039	17.9454	4.22274	0	0	0	-6.567	1.76e-05	7.53e-05	plant/T7H20-70 protein
Medtr5g005450	11.1683	41.9146	35.2092	21.3829	1.02466	0	0	-6.55912	6.54e-07	3.61e-06	cysteine-rich receptor-kinase-like protein
Medtr4g092520	20.4238	66.2709	70.1652	36.5087	0	0	1.45323	-6.55561	1.57e-08	1.13e-07	LRR receptor-like kinase family protein
Medtr3g067775	14.7422	154.635	124.768	62.8336	0	1.20606	2.1894	-6.54129	1.36e-12	1.78e-11	tyrosine kinase family protein
Medtr6g044830	31.0988	108.493	96.3577	56.9065	0	1.22559	1.46882	-6.53877	4.4e-11	4.68e-10	wall associated kinase-like protein
Medtr4g066580	7.21631	26.4959	12.9653	9.73479	0	0	0	-6.5289	6.87e-06	3.17e-05	glycoside hydrolase family 1 protein
Medtr5g020760	109.779	3063.53	3395.82	1935.75	7.10228	27.8091	56.3221	-6.519	1.28e-09	1.09e-08	isoflavone reductase-like protein
Medtr7g024760	6.72146	12.4087	18.9623	17.6688	0	0	0	-6.51508	1.79e-06	9.21e-06	acetyltransferase (GNAT) domain protein
Medtr5g020800	265.169	7407.62	8391.02	4542.61	62.9348	90.7033	70.2497	-6.50616	6.92e-14	1.06e-12	isoflavone reductase-like protein
Medtr7g082537	5.49294	23.5997	13.4959	11.3588	0	0	0	-6.50181	7.59e-06	3.48e-05	wall-associated receptor kinase carboxy-terminal protein
Medtr3g031580	5.54558	20.0952	16.7064	11.145	0	0	0	-6.48507	8.08e-06	3.69e-05	Serine/Threonine kinase, plant-type protein
Medtr4g077210	9.52992	17.1248	16.5756	14.1975	0	0	0	-6.48317	2.8e-06	1.39e-05	cytochrome P450 family protein
Medtr3g083130	756.152	11087.4	11738.7	7231.74	77.46	139.081	120.058	-6.48095	8.12e-23	3.39e-21	aldo/keto reductase family oxidoreductase
Medtr4g066590	188.415	614.774	573.915	288.553	1.01681	8.50987	7.23414	-6.46219	2.32e-14	3.78e-13	glycoside hydrolase family 1 protein
Medtr2g040510	204.442	632.68	508.211	416.471	6.07653	4.84345	6.54327	-6.46001	1.91e-32	1.98e-30	MAP kinase kinase
Medtr3g111610	5.33587	18.0739	20.8519	7.21163	0	0	0	-6.42939	1.03e-05	4.61e-05	GNS1/SUR4 membrane family protein
Medtr4g094275	42.758	121.545	94.9744	112.639	1.00324	2.3554	0.727004	-6.42113	1.69e-10	1.65e-09	chaperone DnaJ domain protein
Medtr8g447290	10.0431	33.6513	33.5231	21.2196	1.01446	0	0	-6.40685	1.16e-06	6.18e-06	MYND finger protein
Medtr6g091910	8.49062	12.2552	19.8248	12.6811	0	0	0	-6.38335	1.27e-06	6.69e-06	grave disease carrier protein
Medtr1g086510	5.8542	10.3751	29.0684	5.20927	0	0	0	-6.38058	4.2e-05	0.000167323	myb transcription factor
Medtr1g013790	18.4246	35.4902	56.782	64.8894	0	1.20319	0.729572	-6.37933	2.16e-08	1.52e-07	WRKY family transcription factor
Medtr7g082390	5.6341	7.65214	23.1256	13.3278	0	0	0	-6.36136	1.79e-05	7.67e-05	wall-associated receptor kinase galacturonan-binding protein
Medtr4g091730	26.8075	48.6445	71.8346	34.431	0	1.22429	0.726942	-6.35416	1.9e-08	1.35e-07	G-type lectin S-receptor-like Serine/Threonine-kinase, putative
Medtr1g100733	18.3917	14.7703	24.5388	4.23193	0	0	0	-6.34516	6.67e-05	0.000254881	Clavata3/ESR (CLE) gene family member MtCLE05
Medtr3g092460	16.492	38.0524	45.1812	0	0	0	0.734485	-6.31816	0.00495203	0.0122961	cytosolic class II small heat-shock protein
Medtr6g082980	5.59049	32.0022	26.0115	24.4904	0	0	0.724916	-6.31222	2.65e-06	1.32e-05	wall-associated receptor kinase galacturonan-binding protein
Medtr1g032290	5.43283	10.4856	23.2534	8.31989	0	0	0	-6.29375	3.74e-05	0.000150461	nudix hydrolase-like protein
Medtr2g045360	310.864	1104.37	1016.82	466.97	7.09391	9.7311	15.9913	-6.2807	5.63e-23	2.42e-21	WRKY family transcription factor
Medtr4g067040	214.984	702.662	627.352	311.906	2.1065	14.531	5.04421	-6.26429	6.35e-10	5.62e-09	glycoside hydrolase family 1 protein
Medtr8g432490	5.73648	19.9325	9.46942	11.5894	0	0	0	-6.26175	9.48e-06	4.28e-05	BON1-associated-like protein
Medtr4g118470	5.34628	19.0509	15.7485	6.13081	0	0	0	-6.25671	0.000435468	0.0013958	transmembrane protein, putative
Medtr7g115360	4.63684	18.5333	10.5226	11.7189	0	0	0	-6.25336	2.32e-05	9.67e-05	hypothetical protein
Medtr6g049260	5.05595	6.53244	14.8642	19.3724	0	0	0	-6.24684	4.54e-05	0.000179698	heavy metal-associated domain protein
Medtr6g077990	28.2885	91.4184	95.0189	51.6827	1.19714	0	1.76408	-6.23089	1.94e-09	1.61e-08	GRAM domain protein/ABA-responsive-like protein
Medtr5g082420	9.98383	25.8059	23.8907	27.1652	0	0	0.726555	-6.20866	1.2e-06	6.35e-06	LRR receptor-like kinase
Medtr7g407010	5.11383	12.5983	21.7179	5.03347	0	0	0	-6.19833	5.84e-05	0.000225977	regulator of Vps4 activity in the MVB pathway protein
Medtr1g066810	11.4721	22.9312	39.1339	12.1211	0	1.14168	0	-6.18521	5.07e-06	2.39e-05	import inner membrane translocase subunit TIM14
Medtr8g432350	18.1395	63.8847	40.1182	31.5515	0.995787	0	0.732996	-6.18344	9.75e-08	6.19e-07	BON1-associated-like protein
Medtr5g077760	25.0186	78.1678	80.3221	42.5529	1.9045	0	0.736735	-6.17729	7.1e-11	7.33e-10	hypothetical protein
Medtr6g011560	4.40712	21.9532	14.4813	1.99921	0	0	0	-6.16621	0.000302057	0.00100363	aldose 1-epimerase family protein
Medtr4g051622	7.09049	12.4068	25.055	1.01666	0	0	0	-6.16571	8.87e-05	0.000330535	pyridine nucleotide-disulfide oxidoreductase family protein
Medtr2g031530	5.33962	340.123	272.311	171.974	1.0288	7.29906	2.90819	-6.1555	4.41e-08	2.95e-07	wall associated kinase-like protein
Medtr6g021850	4.20927	12.7671	16.6172	8.49922	0	0	0	-6.14493	8.16e-05	0.000306541	hypothetical protein
Medtr3g408340	480.477	559.52	561.608	325.067	9.048	2.4164	8.72833	-6.13454	9.1e-15	1.57e-13	derlin-2 protein
Medtr3g031510	4.27498	20.9982	11.4964	5.07338	0	0	0	-6.13437	0.000111387	0.000407204	tyrosine kinase family protein
Medtr2g079440	8.65786	34.6343	27.3853	8.85397	0	1.12545	0	-6.12984	9.24e-06	4.18e-05	Defensin MtDef1.1/MtDef1.2
Medtr1g097910	229.08	6832.71	6517.64	3571.55	66.8313	98.3611	77.133	-6.12666	3.63e-17	8.48e-16	chalcone and stilbene synthase family protein
Medtr0010s0050	4.61318	14.5609	11.379	11.0139	0	0	0	-6.10897	0.000194685	0.000673988	zinc finger, C3HC4 type (RING finger) protein
Medtr5g055900	4.07334	19.0667	13.5398	4.05353	0	0	0	-6.09823	0.000310543	0.00102758	flavonol synthase/flavanone 3-hydroxylase
Medtr5g023730	14.8673	196.031	153.816	124.519	1.02505	6.03931	0.723467	-6.09781	3.06e-17	7.24e-16	fatty acyl-CoA synthetase family protein
Medtr5g020860	67.8393	151.722	141.371	157.43	2.01943	2.4662	2.1847	-6.08895	1.59e-24	8e-23	hypothetical protein
Medtr2g031590	4.50797	14.4876	8.30712	13.066	0	0	0	-6.0666	3.44e-05	0.000139321	FAD-binding berberine family protein
Medtr6g091680	144.124	6886.34	6678.07	4502.53	69.2841	98.5465	104.017	-6.05399	2.52e-21	9.07e-20	caffeoyl-CoA 3-O-methyltransferase
Medtr8g040930	8.9432	30.4295	20.7987	17.4219	0	1.21797	0	-6.04357	1.64e-05	7.07e-05	ankyrin repeat protein
Medtr6g011860	4.01735	15.3964	16.7521	3.03126	0	0	0	-6.03765	0.000255769	0.00086465	NAC domain class transcription factor
Medtr2g084000	458.59	13.2766	17.678	4.10594	0	0	0	-6.03295	0.000179926	0.000628186	lignin biosynthetic peroxidase
Medtr7g108875	223.169	635.585	590.018	414.032	4.06608	6.11024	14.6276	-6.01929	1.46e-12	1.91e-11	pectinesterase/pectinesterase inhibitor, putative
Medtr6g037720	6.92176	542.164	392.942	483.844	0	1.13292	20.1648	-6.01876	1.29e-07	8.02e-07	hypothetical protein
Medtr2g450880	7.40121	18.7501	24.9753	21.7753	0	1.11015	0	-6.01785	9.48e-06	4.28e-05	leguminosin proline-rich group669 secreted peptide
Medtr1g012630	41.3826	190.773	129.886	34.4077	1.94329	1.17269	2.22071	-6.01445	1.71e-13	2.51e-12	Lipid transfer protein
Medtr1g027640	8.06593	344.292	387.865	150.797	1.01774	3.66175	8.6803	-6.01391	1.53e-07	9.4e-07	wall-associated receptor kinase-like protein
Medtr4g050940	8.37823	23.8262	19.8233	23.513	0	0	0.729572	-6.01228	7.21e-06	3.32e-05	cytochrome C biogenesis protein ccsA
Medtr5g025860	44.4556	176.314	116.761	83.4174	2.05416	3.66844	0.725488	-6.00289	1.62e-15	3.11e-14	LRR receptor-like kinase family protein
Medtr8g470390	4.10059	6.67051	24.0113	3.063	0	0	0	-5.97543	0.000361568	0.00117881	disease resistance protein (TIR-NBS-LRR class)
Medtr6g036890	8.25115	23.9909	19.7237	22.0677	1.02796	0	0	-5.97459	1.16e-05	5.16e-05	LRR receptor-like kinase
Medtr4g088900	7.65081	27.8695	28.5815	8.2664	0.989424	0	0	-5.96957	2.64e-05	0.000109035	heat shock transcription factor
Medtr7g015130	16.617	368.903	358.826	221.196	3.09686	3.73486	7.73337	-5.95616	9.53e-24	4.44e-22	NLI interacting factor-like phosphatase
Medtr1g017830	91.1456	213.412	312.712	227.661	1.96213	7.08321	3.61556	-5.94334	1.06e-21	3.95e-20	hypothetical protein
Medtr4g086710	3.94207	17.098	12.6128	3.08905	0	0	0	-5.93815	0.000589943	0.0018337	plastocyanin-like domain protein
Medtr5g087090	92.7744	353.9	269.453	165.496	3.06089	3.66179	5.78736	-5.93276	9.23e-24	4.31e-22	receptor-like protein
Medtr3g087900	135.427	431.026	373.162	269.082	5.93918	10.5779	1.44935	-5.9301	8.84e-08	5.67e-07	zinc finger, C3HC4 type (RING finger) protein
Medtr2g075480	3.90646	13.0951	9.67264	9.59176	0	0	0	-5.91918	6.37e-05	0.000244399	hypothetical protein
Medtr2g068840	3.69642	6.68556	11.4159	14.2569	0	0	0	-5.91563	0.000139492	0.000499831	leucoanthocyanidin dioxygenase-like protein
Medtr1g110570	4.21347	13.4221	12.6477	6.18096	0	0	0	-5.91311	0.000106197	0.000389518	VQ motif protein
Medtr2g096210	474.883	1576.18	1608.26	702.027	21.3616	14.5437	28.2812	-5.9086	3.86e-21	1.36e-19	3-ketoacyl-CoA synthase-like protein
Medtr2g089650	9.1775	449.655	389.254	268.946	4.12098	7.19122	7.25153	-5.89075	7.71e-25	3.99e-23	anthocyanin 5-aromatic acyltransferase
Medtr8g068450	70.6053	1752.61	1983.48	1054.6	24.9299	21.575	34.5006	-5.88432	2.68e-07	1.58e-06	leguminosin proline-rich group669 secreted peptide
Medtr6g044970	3.49317	16.956	11.387	3.09559	0	0	0	-5.87738	0.000935696	0.00278272	wall-associated receptor kinase galacturonan-binding protein
Medtr7g062100	7.43678	21.8378	21.7961	17.3525	1.01807	0	0	-5.8699	9.61e-06	4.33e-05	F-box protein interaction domain protein
Medtr8g041820	3.47311	8.57226	14.5587	8.12703	0	0	0	-5.86617	0.000338886	0.0011127	receptor kinase
Medtr4g029710	7.98769	23.9126	23.7703	12.9504	1.02364	0	0	-5.85863	1.05e-05	4.68e-05	LRR receptor-like kinase
Medtr0491s0010	5.01992	5.73046	18.7353	6.04628	0	0	0	-5.83009	0.000525022	0.00165024	receptor-like kinase
Medtr2g070310	7.11484	9.56234	10.468	10.1827	0	0	0	-5.81743	1.01e-05	4.53e-05	nicotianamine synthase
Medtr6g023460	32.9143	26.2619	13.7727	18.2538	0	0	0.725235	-5.81314	2.11e-05	8.89e-05	EF hand calcium-binding family protein
Medtr8g468680	6.79994	34.6258	18.1951	5.3967	0	0	0.733541	-5.80683	0.000155467	0.000551257	LRR receptor-like kinase family protein, putative
Medtr1g080800	81.7077	684.818	428.855	323.943	7.79818	5.78033	11.8389	-5.80277	2.82e-15	5.23e-14	Chitinase / Hevein / PR-4 / Wheatwin2
Medtr7g023690	296.966	1006.84	1114.05	311.079	12.6008	14.0156	17.0162	-5.79748	3.43e-13	4.83e-12	polygalacturonase inhibitor protein
Medtr4g052300	526.754	1774.81	1670.07	991.275	26.0242	38.399	16.129	-5.79053	4.17e-13	5.82e-12	short-chain dehydrogenase/reductase
Medtr3g019000	161.027	386.731	339.272	250.251	5.09778	3.68271	8.01152	-5.78844	2.29e-39	4.29e-37	disease resistance protein (CC-NBS-LRR class) family protein
Medtr6g021860	6.50915	18.5181	22.2093	16.2529	0	0	0.72063	-5.78058	2.32e-05	9.69e-05	hypothetical protein
Medtr2g097580	111.33	60.2052	494.29	297.933	0	3.63775	11.6433	-5.77835	0.000123734	0.000447715	ZIP metal ion transporter family protein
Medtr8g042780	478.826	1018.19	1221.45	853.354	14.1219	14.5509	27.0395	-5.76956	4.9e-42	1.19e-39	zinc induced facilitator-like protein
Medtr5g074090	6.6204	23.0064	21.0602	12.3681	0	1.19715	0	-5.76874	3.63e-05	0.000146494	transmembrane protein, putative
Medtr4g069020	6.35271	20.0802	25.2055	10.2609	0	0	0.722044	-5.74269	4.71e-05	0.000185506	allene oxide cyclase
Medtr1g056910	64.9411	256.263	176.857	121.281	5.14139	2.41255	2.90623	-5.73204	3.9e-19	1.12e-17	E3 ubiquitin-protein ligase PUB23-like protein
Medtr7g015180	13.0133	34.6123	38.9576	25.6119	1.00326	0	0.722961	-5.73182	3.1e-07	1.81e-06	NLI interacting factor-like phosphatase
Medtr7g024750	3.46586	9.58355	9.54835	9.30253	0	0	0	-5.73062	0.000134761	0.000484447	CASP-like protein
Medtr1g022245	295.298	1587.02	1261.69	916.003	17.2677	27.9318	26.1392	-5.72196	8.73e-17	1.97e-15	P-loop nucleoside triphosphate hydrolase superfamily protein
Medtr6g034005	12.896	49.4312	15.6427	36.8963	2.02552	0	0	-5.71634	1.18e-05	5.24e-05	heat shock cognate 70 kDa protein
Medtr2g070430	8.50507	15.1803	14.5111	24.4603	1.01889	0	0	-5.69723	4.73e-05	0.000186275	eukaryotic aspartyl protease family protein
Medtr7g011010	93.4033	311.212	246.567	126.946	4.02613	5.94477	3.62468	-5.68286	2.73e-17	6.49e-16	EF hand calcium-binding family protein
Medtr2g102267	2.9062	53.8105	48.3952	39.7899	1.00563	0	1.44751	-5.67573	1.93e-09	1.6e-08	coatomer subunit beta-like protein
Medtr3g082210	3.23351	10.1739	5.28897	11.734	0	0	0	-5.6671	0.000549202	0.00171755	metal ion-binding protein, putative
Medtr2g451100	120.094	381.371	459.626	156.752	2.86622	6.75497	9.7812	-5.6564	2.87e-26	1.68e-24	hypothetical protein
Medtr3g031640	3.83377	11.5019	6.26776	9.08918	0	0	0	-5.65002	0.000278236	0.000931206	Serine/Threonine kinase, plant-type protein
Medtr4g083960	11.0972	150.027	124.675	99.4471	1.01351	2.43278	3.6826	-5.64774	3.25e-18	8.49e-17	phosphate transporter
Medtr1g098140	807.784	2680.58	2332.64	1564.35	54.7513	31.5763	44.8746	-5.6461	1.29e-13	1.92e-12	chalcone and stilbene synthase family protein
Medtr0640s0020	3.51697	13.3799	11.4152	1.99524	0	0	0	-5.64509	0.00104031	0.0030652	leucine-rich receptor-like kinase family protein
Medtr2g011210	35.211	98.0249	100.605	83.9255	3.05759	1.22682	1.45835	-5.63013	9.04e-15	1.56e-13	G-type lectin S-receptor-like Serine/Threonine-kinase
Medtr1g090060	1944.33	4429.33	4543.34	3438.21	66.0783	58.8805	123.981	-5.62361	6.15e-80	2.24e-76	glutathione S-transferase, amino-terminal domain protein
Medtr3g094130	18.8801	36.936	51.7132	48.0233	1.89152	0	0.742695	-5.61965	1.56e-08	1.13e-07	hypothetical protein
Medtr3g437630	57.3287	338.469	343.577	166.972	3.07619	6.10024	8.00091	-5.61612	4.03e-08	2.72e-07	LRR receptor-like kinase family protein
Medtr3g031500	5.94143	26.9514	14.7088	9.12561	0	0	0.725609	-5.61297	0.000121279	0.00043958	Serine/Threonine kinase family protein
Medtr7g082740	6.23189	19.4616	19.7355	11.5713	0	0	0.724301	-5.61248	0.000189698	0.000658693	hypothetical protein
Medtr3g099700	64.7335	151.248	160.442	110.715	5.09377	2.4438	1.4714	-5.61018	3.92e-22	1.53e-20	MATE efflux family protein
Medtr2g014760	47.7279	35.331	38.3024	57.6526	0	0	2.17078	-5.6002	5.43e-08	3.58e-07	glutaredoxin-C1 protein
Medtr4g120940	36.3414	159.609	116.085	34.7436	0	3.46572	2.93743	-5.58648	2.91e-11	3.17e-10	pathogenesis-related protein bet V I family protein
Medtr8g052300	2.85423	11.4641	0	14.2239	0	0	0	-5.58467	0.0228656	0.0468989	lectin kinase family protein
Medtr5g011050	8.45784	174.92	145.944	53.6711	3.05681	3.68618	1.45811	-5.58353	5.85e-14	9.04e-13	phospholipase D alpha 1
Medtr7g075580	17.5485	976.125	994.741	293.411	12.2653	15.7169	19.579	-5.56909	5.04e-11	5.3e-10	cytochrome P450 family protein
Medtr1g044470	3.02696	9.29239	12.9048	3.19921	0	0	0	-5.56808	0.000577659	0.00179881	transmembrane protein, putative
Medtr4g066630	13.5979	40.0532	47.0171	17.1255	0	2.8647	0	-5.5664	2.25e-05	9.42e-05	glycoside hydrolase family 1 protein
Medtr7g096810	3.32991	8.34535	14.7129	2.13007	0	0	0	-5.55613	0.00136171	0.00389413	ethylene response factor
Medtr5g026380	3.00548	9.27004	10.5549	5.31202	0	0	0	-5.55363	0.000813762	0.00245246	hypothetical protein
Medtr2g096030	293.732	933.71	849.706	526.517	19.5053	13.0775	16.7056	-5.54398	1.7e-39	3.29e-37	glycoside hydrolase family 18 protein
Medtr4g064887	127.361	3607.52	3269.07	1902.45	71.4139	48.1584	68.3232	-5.54065	1.39e-55	1.04e-52	NAD(P)-binding rossmann-fold protein
Medtr5g098580	76.539	1116.27	1005.77	631.541	17.3676	20.0182	21.6902	-5.54036	2.28e-18	6.07e-17	transmembrane protein, putative
Medtr8g468620	2.86618	11.5218	8.33893	5.02172	0	0	0	-5.53903	0.000768998	0.0023283	LRR receptor-like kinase family protein
Medtr1g029340	6.53348	10.2648	4.40224	10.0366	0	0	0	-5.52999	0.000651425	0.00200813	transmembrane protein, putative
Medtr4g126150	21.4037	76.584	60.519	43.5353	3.05295	1.22256	0	-5.52986	4.61e-10	4.18e-09	cytokinin oxidase/dehydrogenase-like protein
Medtr1g027070	70.2614	158.282	142.975	88.5721	4.09849	1.2198	2.91602	-5.52268	3.54e-21	1.25e-19	stress-induced receptor-like kinase
Medtr7g065260	102.263	268.146	349.024	155.181	3.01549	7.19832	6.56536	-5.52222	7.17e-26	4.05e-24	glutathione S-transferase
Medtr4g076255	21.9945	83.8989	80.4253	60.5714	0	4.86308	0.731698	-5.50097	1.77e-10	1.71e-09	glucan endo-1,3-beta-glucosidase
Medtr7g065740	241.143	1193.49	1001.97	870.583	31.1129	10.8268	24.8378	-5.49752	7.63e-53	4.74e-50	glutathione S-transferase
Medtr5g027900	33.9006	140.682	97.0062	38.2959	0	1.22634	4.343	-5.49385	1.4e-09	1.19e-08	disease resistance protein (CC-NBS-LRR class) family protein
Medtr8g022790	2.77993	9.58714	8.37075	6.08441	0	0	0	-5.48908	0.000759817	0.00230406	GDSL-like lipase/acylhydrolase
Medtr5g074200	2.66102	10.5675	9.34815	4.03353	0	0	0	-5.48334	0.00239633	0.00644813	WRKY family transcription factor
Medtr3g082770	11.3256	44.7636	35.4419	8.20028	1.01324	1.21624	0	-5.47544	3.89e-05	0.000156134	nudix family hydrolase
Medtr7g067510	10.3434	64.3989	73.7795	22.2621	0	1.20073	2.19552	-5.4636	1.38e-07	8.53e-07	lactosylceramide 4-alpha-galactosyltransferase-like protein
Medtr2g101660	28.5364	104.024	92.8925	42.6657	1.95329	1.16097	2.16642	-5.4614	2.12e-12	2.71e-11	plant cadmium resistance protein
Medtr3g031610	15.6484	51.735	34.4054	44.4164	0	3.6784	0	-5.45031	3.1e-08	2.13e-07	Serine/Threonine kinase, plant-type protein
Medtr3g096450	25.8174	69.4278	74.5901	67.499	1.01467	4.73109	0	-5.45009	1.37e-13	2.04e-12	hypothetical protein
Medtr4g088190	216.655	2052.91	1855.68	1242.71	29.2085	50.8239	38.2501	-5.44712	1.24e-16	2.76e-15	isoflavone-7-O-methyltransferase
Medtr3g450310	5.42688	25.9775	8.47501	10.3435	0	1.18982	0	-5.4413	0.00019569	0.000677192	myb-like DNA-binding domain, shaqkyf class protein
Medtr6g076220	10.3462	39.1826	22.8351	20.1276	0	1.22208	0.726844	-5.44001	9.11e-06	4.13e-05	functional resistance protein KR1, putative
Medtr5g036080	28.9489	98.3066	94.4012	52.7863	0	4.81097	1.44519	-5.41744	1.15e-13	1.73e-12	matrix metalloproteinase
Medtr2g031520	2.54002	9.61107	5.20771	8.04137	0	0	0	-5.41681	0.0024857	0.00666465	wall associated kinase-like protein
Medtr1g062110	2.86649	10.451	7.28089	5.11982	0	0	0	-5.41661	0.00206273	0.00564409	leucoanthocyanidin dioxygenase-like protein
Medtr1g101120	2.52592	10.2841	5.18704	7.26209	0	0	0	-5.40939	0.00265985	0.00708755	PAR1 protein
Medtr8g041880	61.086	425.584	354.799	302.915	8.15157	8.56617	8.77677	-5.40655	1.04e-35	1.4e-33	cysteine-rich receptor-like kinase
Medtr6g471850	2.95265	4.70654	2.0718	15.5705	0	0	0	-5.38125	0.00215517	0.00586824	DUF4283 domain protein
Medtr8g010200	2.4801	5.47469	13.709	3.13717	0	0	0	-5.37972	0.00516492	0.0127663	RALF-like protein
Medtr1g019440	198.243	2177.22	1590.45	599.566	43.4999	31.6835	29.9041	-5.37841	1.73e-21	6.31e-20	alpha amylase domain protein
Medtr1g010220	18.99	63.1447	52.0117	45.5744	0	3.67354	0.731103	-5.37243	3.05e-10	2.85e-09	wall-associated receptor kinase-like protein
Medtr5g086945	43.8807	132.151	134.305	91.7405	2.03636	4.89475	2.17305	-5.36474	7.74e-15	1.35e-13	LRR receptor-like kinase, putative
Medtr7g096360	2.44558	7.36584	8.3983	6.24606	0	0	0	-5.36106	0.00275916	0.00732551	transmembrane protein, putative
Medtr4g134130	8.08099	167.219	160.499	123.997	1.00171	3.61959	5.8217	-5.35383	3.94e-24	1.92e-22	universal stress family protein
Medtr4g098930	330.957	661.957	1215.88	338.309	11.0763	17.9815	25.1644	-5.34464	8.58e-16	1.71e-14	expansin-B1-like protein
Medtr5g088770	2.41556	9.16724	10.4776	2.09517	0	0	0	-5.34453	0.00626484	0.0151367	cysteine protease inhibitor cystatin
Medtr8g042770	121.762	263.424	304.863	181.551	6.07299	4.8825	7.2859	-5.33002	8.3e-29	6.37e-27	zinc induced facilitator-like protein
Medtr1g112630	154.202	2259.72	1606.3	1229.3	28.5121	52.4889	46.9834	-5.31656	1.6e-43	4.53e-41	purple acid phosphatase superfamily protein
Medtr4g016920	147.1	1962.09	1765.79	1248.27	41.2799	37.6738	45.648	-5.31459	4.81e-48	1.95e-45	glycoside hydrolase family 1 protein
Medtr8g076680	85.3617	249.372	249.941	139.652	8.60538	1.66698	4.86374	-5.30856	4.94e-20	1.56e-18	epoxide hydrolase
Medtr3g101260	2.55135	8.39953	9.47533	3.23565	0	0	0	-5.30339	0.00122525	0.0035469	plastocyanin-like domain protein
Medtr5g035610	5.17656	0	14.1607	25.9243	0	1.12762	0	-5.30092	0.0110602	0.0250097	transmembrane protein, putative
Medtr2g450040	150.011	1834.66	1624	879.739	38.5985	40.2563	32.2933	-5.29421	3.83e-55	2.79e-52	cytochrome P450 family protein
Medtr8g096020	3.31539	10.4288	10.5199	0	0	0	0	-5.29067	0.0102528	0.0233937	transmembrane protein, putative
Medtr3g088760	2.32089	9.52215	8.31629	3.04954	0	0	0	-5.28638	0.00557988	0.0136671	wall-associated receptor kinase-like protein
Medtr4g059730	122.719	330.357	377.035	245.567	5.04431	10.7799	8.81511	-5.28174	7.04e-35	8.75e-33	glutathione S-transferase, amino-terminal domain protein
Medtr1g017500	135.497	483.311	442.135	213.834	5.89905	4.71277	17.3792	-5.28096	1.64e-24	8.23e-23	hypothetical protein
Medtr2g100440	35.0792	108.118	116.609	60.5701	0.961127	4.54152	2.23081	-5.26574	1.3e-16	2.88e-15	hypothetical protein
Medtr1g067320	13.0641	42.0414	46.3521	22.9608	2.00478	1.19877	0	-5.26493	1.45e-07	8.91e-07	transmembrane protein, putative
Medtr1g028100	4.68852	20.2301	6.28381	13.1332	0	0	0.72464	-5.257	0.000494793	0.00156643	stress-induced receptor-like kinase
Medtr5g098720	97.1707	6120.35	6024.22	3978.68	103.738	150.133	168.846	-5.25268	2.33e-20	7.62e-19	phenylalanine ammonia-lyase-like protein
Medtr2g030530	56.8109	694.519	645.399	534.51	15.1416	18.0315	16.1599	-5.252	2.07e-36	2.91e-34	glycolipid transfer protein
Medtr4g094488	75.3336	383.819	155.768	108.164	5.11065	6.08409	5.82513	-5.25176	2.57e-20	8.39e-19	reticuline oxidase-like protein
Medtr4g124040	809.831	8341.96	9076.76	5379.75	187.86	172.427	242.633	-5.23975	3.56e-25	1.89e-23	ABC transporter B family protein
Medtr6g083730	82.0016	316.165	205.452	148.262	3.04498	7.31862	7.27898	-5.23749	2.36e-22	9.48e-21	calmodulin-binding-like protein
Medtr1g025950	1220.9	2014.44	1671.69	1239.08	48.8426	37.6558	44.9735	-5.22196	3.58e-80	1.52e-76	cinnamyl alcohol dehydrogenase-like protein
Medtr6g043790	91.3262	302.035	250.815	180.238	7.11832	4.87837	7.36009	-5.22067	1.4e-22	5.69e-21	G-type lectin S-receptor-like Serine/Threonine-kinase plant
Medtr1g034270	8.42312	17.0383	26.0272	28.5817	0	2.22063	0	-5.22049	2.04e-05	8.61e-05	hypothetical protein
Medtr5g086630	2.30096	9.60521	4.16155	6.0275	0	0	0	-5.20994	0.00272916	0.0072563	LRR receptor-like kinase
Medtr8g470370	2.19716	11.5099	6.25056	2.014	0	0	0	-5.20791	0.00998725	0.0228513	receptor-like kinase
Medtr7g062700	5.55174	10.523	21.8615	6.04631	0	0	0.725818	-5.20663	0.000306884	0.00101706	L-type lectin-domain receptor kinase IV.2-like protein
Medtr2g069320	106.352	358.857	268.114	137.582	10.2236	3.67342	6.64098	-5.19911	3.18e-26	1.85e-24	translation elongation factor EF-2 subunit
Medtr4g121913	2.28196	2.80094	15.718	1.06272	0	0	0	-5.19051	0.0105973	0.0240826	hypothetical protein
Medtr3g082700	288.572	3708.12	2899.91	2186.14	63.3477	95.4224	82.3573	-5.18907	7.14e-11	7.37e-10	high affinity inorganic phosphate transporter
Medtr3g104030	5.93809	22.3486	12.4718	3.09345	1.02055	0	0	-5.18706	0.000543818	0.00170301	carboxyl-terminal peptidase
Medtr4g102460	13.559	18.2196	54.2377	3.02092	0	2.41461	0	-5.18327	0.000335402	0.00110268	hypothetical protein
Medtr3g070810	12.2375	245.002	294.877	128.158	1.01363	12.1198	5.89403	-5.17445	5.99e-17	1.38e-15	NLI interacting factor-like phosphatase
Medtr1g086450	23.5557	90.1085	158.652	186.827	1.95624	5.73855	4.47226	-5.17096	2.46e-15	4.63e-14	hypothetical protein
Medtr1g115195	34.864	108.372	87.3761	66.3215	0.994768	2.39744	3.61643	-5.15949	2.76e-15	5.13e-14	glutathione S-transferase
Medtr4g081460	4.27734	5.73679	6.25399	7.04415	0	0	0	-5.15109	0.000513365	0.00161879	sesquiterpene synthase
Medtr2g032590	2.70487	2.82354	9.71823	6.49765	0	0	0	-5.14695	0.002605	0.0069494	transmembrane protein, putative
Medtr8g069315	351.79	973.383	1055.53	720.513	23.8912	18.4085	35.1859	-5.14059	3.42e-17	8.04e-16	transmembrane protein, putative
Medtr4g133620	211.427	2881.45	3095.44	1798.65	79.5514	69.3919	71.7339	-5.1387	2.69e-50	1.32e-47	auxin-responsive family protein
Medtr7g082490	2.08461	11.5563	5.19328	2.01191	0	0	0	-5.1322	0.0126979	0.0281578	receptor-like kinase
Medtr1g036490	2.18475	11.5322	5.20481	2.01493	0	0	0	-5.13212	0.00606932	0.0147271	caffeic acid O-methyltransferase
Medtr8g041910	2.08273	9.52935	3.11634	6.09892	0	0	0	-5.13123	0.00904136	0.0209126	cysteine-rich receptor-like kinase
Medtr1g010260	23.4238	225.464	308.38	186.381	4.08835	4.87581	10.9088	-5.12993	3.37e-16	7.06e-15	wall-associated receptor kinase-like protein
Medtr5g086810	47.0325	167.918	142.661	79.1832	6.11762	1.22048	3.61357	-5.12307	4.24e-14	6.68e-13	receptor-like protein
Medtr4g134140	11.8111	39.4345	32.6768	25.6487	2.00868	0	0.725989	-5.11923	6.77e-07	3.73e-06	universal stress family protein
Medtr2g017420	7.94213	18.2059	31.2881	16.1592	0	1.22838	0.728562	-5.11028	2.96e-05	0.000121282	Serine/Threonine kinase, plant-type protein
Medtr2g035850	466.879	1478.52	1260	905.91	27.0288	49.335	29.8477	-5.10414	2.3e-10	2.18e-09	VQ motif protein
Medtr6g088710	5.55676	15.0779	8.63722	11.9853	0	0	0.738914	-5.0966	0.000458485	0.0014624	hypothetical protein
Medtr5g087320	92.434	326.239	282.498	152.503	5.08993	12.2271	5.78225	-5.09173	7.38e-24	3.47e-22	receptor-like protein
Medtr5g090810	2.34831	4.71062	9.33966	4.13234	0	0	0	-5.08435	0.0065749	0.0157855	HXXXD-type acyl-transferase family protein
Medtr8g046210	29.5092	1179.27	864.057	454.686	17.2517	19.5082	36.3066	-5.08396	1.84e-15	3.51e-14	cytochrome P450 family protein
Medtr8g014980	2.21583	5.77407	7.26707	5.09965	0	0	0	-5.08179	0.00390162	0.00994681	carbohydrate-binding protein of the ER protein
Medtr0127s0040	31.4582	6.67832	4.1881	7.19102	0	0	0	-5.07911	9.97e-05	0.000367484	GDSL-like lipase/acylhydrolase
Medtr1g100713	4.12214	17.2619	10.4987	7.15211	0	1.21023	0	-5.07197	0.000706868	0.00216255	F-box/LRR plant protein
Medtr1g067480	2.10841	6.62996	7.2554	4.10344	0	0	0	-5.0704	0.00391615	0.00998085	exocyst subunit exo70 family protein
Medtr8g072510	164.151	1666.26	1652.97	862.623	36.5247	43.8414	44.2528	-5.06833	3.91e-11	4.19e-10	ankyrin repeat protein
Medtr8g015200	2.40589	8.64155	6.26199	3.023	0	0	0	-5.06636	0.00295272	0.00776876	LRR receptor-like kinase plant
Medtr4g076430	32.6765	597.539	842.31	278.251	10.0763	23.0233	18.9707	-5.04931	1.18e-27	8.22e-26	glucan endo-1,3-beta-glucosidase
Medtr3g069050	109.898	356.32	342.357	162.915	5.0393	7.27418	13.2393	-5.03907	4.49e-19	1.28e-17	wall-associated receptor kinase-like protein
Medtr1g094130	1693.04	11835.5	9803.73	2734.29	277.513	187.364	279.695	-5.03236	3.8e-12	4.7e-11	hypothetical protein
Medtr5g008110	1.93787	1.91082	12.4959	3.03413	0	0	0	-5.02296	0.0202964	0.0423037	eukaryotic aspartyl protease family protein
Medtr8g089000	36.6646	154.421	94.8024	60.1907	1.02065	6.08543	2.89795	-5.01069	2.84e-14	4.58e-13	leucine-rich receptor-like kinase family protein
Medtr5g056860	2.51719	2.83177	11.351	3.07551	0	0	0	-5.0073	0.0049568	0.0123055	hypothetical protein
Medtr1g010250	123.581	1465.5	1409.51	1026.38	37.8961	35.3102	48.0612	-5.00559	1.37e-10	1.36e-09	wall-associated receptor kinase-like protein, putative
Medtr2g011080	3.4279	7.19859	8.14996	1.97099	0	0	0	-5.00556	0.000472535	0.00150401	NAD(P)H:quinone oxidoreductase, type IV protein
Medtr8g013000	2.33263	3.81684	7.26359	6.12049	0	0	0	-5.00327	0.0024356	0.00654341	F-box protein interaction domain protein
Medtr1g043350	57.0572	129.367	195.121	136.258	6.03706	5.96765	2.90376	-5.00215	1.39e-19	4.18e-18	ethylene-responsive transcription factor 1B
Medtr5g045960	4.94602	12.5685	10.4474	10.113	0	0	0.72495	-4.99576	0.00121573	0.00352337	UDP-glucosyltransferase family protein
Medtr4g126160	45.6375	116.761	74.1729	21.3063	1.01262	3.66486	2.17915	-4.99014	1.72e-09	1.43e-08	cytokinin oxidase/dehydrogenase-like protein
Medtr7g081060	2.10565	6.65495	6.24036	4.08875	0	0	0	-4.98774	0.0058757	0.0143009	triacylglycerol lipase-like protein
Medtr7g088550	1.97594	7.63788	4.16976	5.06537	0	0	0	-4.97938	0.00544209	0.0133747	pectin lyase superfamily protein
Medtr5g035910	2.16671	9.53565	5.19664	2.02851	0	0	0	-4.97008	0.0112067	0.0253004	L-type lectin-domain receptor kinase S.4-like protein
Medtr8g012585	519.999	1897.57	955.635	1327.76	25.5812	46.969	60.7878	-4.96749	2.32e-13	3.34e-12	cytochrome P450 family 82 protein
Medtr6g083320	17.2961	71.4753	47.9393	23.4553	2.02876	0	2.18984	-4.96548	5.36e-08	3.54e-07	calmodulin-binding-like protein
Medtr6g034880	1.84913	7.21181	7.28548	2.14489	0	0	0	-4.96018	0.0166804	0.035672	hypothetical protein
Medtr7g082530	55.3354	685.893	626.438	258.369	15.3115	13.3991	22.117	-4.94104	1.97e-11	2.2e-10	wall associated kinase-like protein
Medtr7g076000	38.1374	140.674	120.416	42.1339	0.994824	3.55097	5.12025	-4.93733	3.17e-09	2.54e-08	BON1-associated-like protein
Medtr5g016930	2.55058	6.64138	4.27938	5.45184	0	0	0	-4.93531	0.0156444	0.0337442	F-box plant-like protein
Medtr8g046240	76.1297	277.86	247.57	99.0911	3.04409	8.53033	8.70377	-4.93456	1.17e-17	2.91e-16	cytochrome P450 family protein
Medtr4g106500	2.30189	4.62087	7.46032	4.24841	0	0	0	-4.92935	0.0118847	0.0266095	UVI1, putative
Medtr3g106060	123.501	348.618	320.813	132.07	5.08307	2.42115	18.5084	-4.90947	1.41e-07	8.68e-07	WRKY family transcription factor
Medtr5g074190	1.89569	5.76198	6.27941	4.0409	0	0	0	-4.90825	0.00643262	0.0154935	exocyst subunit exo70 family protein
Medtr3g057800	36.1631	8.6049	10.427	12.108	1.0117	0	0	-4.90217	0.000902711	0.00269217	cytochrome P450 family 71 protein
Medtr7g009560	1.77504	6.64805	7.29368	2.03364	0	0	0	-4.89906	0.019772	0.0413597	receptor-like protein
Medtr4g087100	1.97663	7.60007	6.24491	2.0529	0	0	0	-4.89391	0.00515409	0.012742	senescence-associated nodulin
Medtr4g068220	51.3336	110.473	111.475	84.2754	0	1.12943	8.2543	-4.89281	4.16e-11	4.44e-10	transmembrane protein, putative
Medtr8g469850	1.76166	7.56676	6.24354	2.04465	0	0	0	-4.88903	0.0203332	0.0423701	LRR receptor-like kinase
Medtr4g092550	28.9318	71.878	86.8841	41.652	4.04726	2.436	0.725695	-4.8864	9.31e-12	1.09e-10	tyrosine kinase family protein
Medtr3g056590	32.1724	118.435	97.1616	35.2019	2.05292	3.65096	2.90869	-4.87502	9.65e-10	8.39e-09	NB-ARC domain disease resistance protein
Medtr6g021870	1.72996	8.27355	5.1851	2.11097	0	0	0	-4.86484	0.0219574	0.0453097	hypothetical protein
Medtr4g122645	2.66155	2.80743	4.29117	8.51057	0	0	0	-4.86099	0.00479528	0.0119558	hypothetical protein
Medtr5g055060	12.8228	10.2731	3.1199	2.10515	0	0	0	-4.86011	0.0163327	0.035002	transmembrane protein, putative
Medtr3g090860	63.1855	183.393	163.535	149.013	5.07289	7.28729	5.13776	-4.84135	1.16e-12	1.53e-11	WRKY family transcription factor
Medtr7g063030	59.7775	348.134	431.375	314.004	14.2155	14.7526	10.1616	-4.83777	1.12e-51	5.93e-49	L-type lectin-domain receptor kinase S.4
Medtr4g114250	7.205	45.3524	56.7143	29.5132	2.04751	0	2.20813	-4.83776	1.89e-07	1.15e-06	S-locus lectin kinase family protein
Medtr4g102840	182.277	59.7626	48.0809	30.1068	1.00961	3.6286	0.733096	-4.8326	1.42e-09	1.2e-08	calmodulin-binding protein
Medtr3g026785	21.2482	44.4631	60.0369	28.9715	1.9745	2.31119	0.731275	-4.83061	4.29e-10	3.91e-09	hypothetical protein
Medtr7g065230	4.16322	12.5309	11.6888	5.16537	0	1.1907	0	-4.83025	0.000849431	0.00254819	glutathione S-transferase, amino-terminal domain protein
Medtr2g041960	97.78	341.651	313.373	125.64	13.2471	9.75826	5.13253	-4.82957	1.32e-22	5.41e-21	Serine/Threonine kinase family protein
Medtr1g085680	220.928	8704.32	7947.23	3171.68	275.674	224.402	199.134	-4.82631	1.33e-52	7.7e-50	cytochrome P450 family 709 protein
Medtr4g029430	6.57501	24.9061	17.9221	10.4256	0	1.19196	0.730959	-4.82354	8.65e-05	0.000323222	tubby C 2 protein
Medtr3g080020	5.12067	12.222	6.40572	10.7716	0	0	0.73103	-4.82268	0.000440592	0.00141134	ribonuclease 3-like protein
Medtr6g036740	1.77368	4.78271	1.04672	9.15813	0	0	0	-4.80764	0.0172599	0.0367539	B3 DNA-binding domain protein
Medtr4g107970	49.7644	185.593	152.425	58.2249	0	1.38369	12.0673	-4.80487	2.43e-05	0.000100863	WRKY family transcription factor
Medtr1g102240	308.263	2415.88	2508.94	1718.87	75.9196	72.6359	89.0082	-4.80455	1.38e-12	1.8e-11	metal ion-binding protein, putative
Medtr8g042900	1.87961	5.73387	3.13007	6.08761	0	0	0	-4.80436	0.0107633	0.0244099	pectinesterase/pectinesterase inhibitor
Medtr7g056013	1.78669	6.59149	4.14972	4.13725	0	0	0	-4.79811	0.00906953	0.020972	hypothetical protein
Medtr7g068370	3.84225	11.5412	8.52445	8.32301	0	0	0.719789	-4.77773	0.000990594	0.00293058	hypothetical protein
Medtr1g019480	12.0286	52.4078	22.972	24.625	0	1.21656	2.19485	-4.77209	1.51e-06	7.86e-06	alpha amylase domain protein
Medtr4g018880	498.608	1499.12	1505.39	912.03	47.1704	43.5043	52.4765	-4.77	6.8e-39	1.2e-36	PAR1 protein
Medtr0009s0240	41.6504	131.101	121.798	71.8555	5.00305	2.40732	4.4195	-4.75079	5.71e-13	7.85e-12	UDP-glucosyltransferase family protein
Medtr3g062600	417.953	770.815	1645.93	113.084	25.8991	28.4609	39.9182	-4.74378	1.88e-07	1.14e-06	60S ribosomal protein L10-2
Medtr5g070870	1550.76	4267.67	4756.5	2613.81	124.207	146.977	163.167	-4.74314	7.73e-26	4.33e-24	ubiquinol oxidase 1a
Medtr7g058640	1.69619	7.27188	2.00675	4.97565	0	0	0	-4.73718	0.0140677	0.0307749	synaptobrevin-like protein
Medtr3g020970	4.5515	7.65202	14.158	5.50174	0.962473	0	0	-4.73629	0.00159908	0.00449871	subtilisin inhibitor 1
Medtr5g013030	645.087	1984.23	2109.66	1077.33	43.1495	86.5456	64.8606	-4.73373	1.31e-12	1.72e-11	transmembrane protein, putative
Medtr3g092420	25.3201	99.8572	53.8566	41.3709	2.04337	1.22639	3.64845	-4.73233	3.97e-10	3.64e-09	LRR receptor-like kinase family protein
Medtr4g124000	9.08275	23.1337	17.4903	14.3769	1.28619	1.15917	0	-4.72852	7.81e-05	0.00029432	ABC transporter B family protein
Medtr7g063950	1.68256	4.63637	4.24205	5.31357	0	0	0	-4.72781	0.0108415	0.0245696	transmembrane protein, putative
Medtr1g107455	2.03136	3.77817	7.24818	3.08621	0	0	0	-4.71845	0.0084105	0.0196353	UDP-D-apiose/UDP-D-xylose synthase
Medtr8g071130	1349.23	3384.56	3901.34	2613.75	118.941	117.533	139.722	-4.71589	1.71e-42	4.32e-40	pinoresinol-lariciresinol reductase-like protein
Medtr4g120970	243.901	11793.2	10383.2	5406.23	335.875	336.102	386.383	-4.70368	2.33e-16	5e-15	pathogenesis-related protein bet V I family protein
Medtr7g063540	1.75774	6.46865	4.272	3.17721	0	0	0	-4.70304	0.0142361	0.0310709	hypothetical protein
Medtr2g023010	380.895	410.229	861.786	726.323	26.639	19.9944	29.6558	-4.69372	7.3e-41	1.58e-38	hypothetical protein
Medtr3g015430	6.42208	23.8869	11.8515	14.275	0	2.23929	0	-4.68854	0.000268218	0.000901231	transmembrane protein, putative
Medtr1g115345	23.4524	78.7206	64.4182	52.9926	3.01954	3.57649	1.46194	-4.68744	1.25e-13	1.87e-12	C2H2-type zinc finger protein
Medtr7g070220	34.9062	148.061	337.219	66.3109	5.09572	10.9805	5.86128	-4.68408	2.63e-15	4.92e-14	DRE transcription factor
Medtr2g035320	2592.79	18608.7	14997.1	7034.16	514.254	456.189	610.315	-4.68388	1.76e-21	6.4e-20	ABA-responsive protein
Medtr2g098740	5.90629	15.9928	14.9844	17.3592	1.90838	0	0	-4.67978	0.000405434	0.00130942	hypothetical protein
Medtr5g045770	6.46439	36.6044	7.23961	3.02273	1.03472	0	0.725443	-4.66242	0.00202342	0.00554963	cytochrome P450 family 71 protein
Medtr5g076170	26.0771	78.2503	73.1109	58.5447	3.00656	1.20186	3.61806	-4.66113	5.34e-15	9.57e-14	late embryogenesis abundant hydroxyproline-rich glycoprotein, putative
Medtr6g036780	11.6222	334.124	292.624	196.155	5.12598	10.9578	15.9502	-4.65954	1.2e-15	2.34e-14	LRR receptor-like kinase
Medtr7g056450	78.734	322.17	293.61	175.71	2.03905	14.65	14.4782	-4.65508	2.7e-21	9.61e-20	S-locus lectin kinase family protein
Medtr3g007240	30.0248	746.122	747.767	438.175	14.2916	20.8552	41.3978	-4.64945	1.6e-08	1.16e-07	phospholipid-transporting ATPase-like protein
Medtr8g432480	3.06636	13.38	4.22336	8.30687	0	0	0.720532	-4.64706	0.00357005	0.00921592	C2 domain protein
Medtr7g065290	107.643	484.607	571.513	373.667	16.0622	25.1702	16.7543	-4.64096	1.49e-31	1.46e-29	glutathione S-transferase, amino-terminal domain protein
Medtr5g086570	25.1471	98.1732	67.7253	41.1568	3.08292	1.2246	3.63006	-4.6367	4.72e-11	4.99e-10	receptor-like protein
Medtr1g105020	1109.11	3153.08	3077.14	2058.19	64.0459	168.461	102.055	-4.63182	4.76e-08	3.17e-07	2-hydroxyisoflavanone dehydratase
Medtr2g048860	32.0231	79.8201	86.546	63.8166	3.8959	3.40694	2.24333	-4.62828	1.94e-16	4.21e-15	leguminosin proline-rich group669 secreted peptide
Medtr7g117540	254.353	704.131	672.226	475.98	20.1635	37.3308	17.7234	-4.62808	1.12e-07	7.03e-07	anaphase-promoting complex subunit 11 RING-H2 finger protein
Medtr1g014180	2.02534	3.8105	3.15768	6.24537	0	0	0	-4.62407	0.00509494	0.0126116	tubby C 2 protein
Medtr5g007550	2.98491	14.2997	7.27792	4.065	0	1.2216	0	-4.6225	0.00616366	0.0149262	cytochrome P450 family 71 protein
Medtr4g013730	10.7036	39.178	36.0255	15.3634	0.973325	1.14815	1.49574	-4.62199	1.02e-06	5.47e-06	macrophage migration inhibition factor-like protein
Medtr0648s0020	1.5693	3.84392	6.27334	3.02553	0	0	0	-4.61585	0.0163194	0.0349853	LRR receptor-like kinase
Medtr8g014970	1.88207	3.84007	7.28426	2.01551	0	0	0	-4.61474	0.00988852	0.022656	LRR receptor-like kinase plant
Medtr7g039720	7.31939	16.3016	10.4497	17.2831	0	0	1.45291	-4.60178	0.000214271	0.000734998	membrane-associated kinase regulator-like protein, putative
Medtr4g018970	5.32283	182.962	94.2333	63.0302	4.1096	4.85867	5.07319	-4.59294	5.11e-15	9.21e-14	leucine-rich receptor-like kinase family protein
Medtr8g069775	3.32988	68.24	31.2603	15.2252	1.02348	2.435	1.45596	-4.5851	8.38e-07	4.56e-06	high affinity nitrate transporter 2.7
Medtr7g406880	1.65804	6.68884	2.08544	4.02074	0	0	0	-4.58205	0.0118687	0.0265831	alpha/beta hydrolase fold protein
Medtr1g099310	141.224	1249.93	849.905	462.903	22.2288	45.9625	39.6756	-4.57141	1.45e-11	1.65e-10	chitinase
Medtr4g019780	692.143	1801.75	1988.21	1461.86	76.5346	56.2578	87.4577	-4.56888	5.63e-39	1.01e-36	glutathione S-transferase, amino-terminal domain protein
Medtr1g027150	34.5727	220.4	140.381	123.582	5.08782	11.001	5.08101	-4.55049	1.5e-11	1.71e-10	receptor-like kinase
Medtr5g021020	3.68296	4.7795	8.35504	11.2108	1.01467	0	0	-4.54475	0.00564859	0.0138142	P-loop nucleoside triphosphate hydrolase superfamily protein, putative
Medtr1g015980	383.771	371.759	389.839	120.397	9.16389	7.32051	21.091	-4.53856	5.18e-06	2.44e-05	fructan exohydrolase
Medtr5g011060	6.9813	16.2477	30.18	14.2086	0	0	2.19543	-4.52314	0.00016715	0.000587367	phospholipase D alpha 1
Medtr3g016275	873.659	2384.96	4865.08	1731.1	41.6792	113.637	235.56	-4.52052	1.14e-08	8.42e-08	transmembrane protein, putative
Medtr8g027345	12.9012	121.022	108.973	60.8764	1.03038	4.7084	6.50033	-4.51185	7.11e-15	1.25e-13	myb transcription factor
Medtr5g006160	1.5396	3.83627	4.17453	4.02087	0	0	0	-4.48953	0.0215572	0.0446139	S-locus lectin kinase family protein
Medtr3g019340	7.16585	73.5039	60.3157	34.3426	2.03364	2.45481	2.90929	-4.48659	5.66e-10	5.06e-09	NB-ARC domain disease resistance protein
Medtr2g061200	1.87178	4.75637	5.18493	2.04001	0	0	0	-4.48433	0.015732	0.0338973	cytochrome P450 family protein
Medtr3g111150	1.84821	5.6249	5.24854	1.06312	0	0	0	-4.48247	0.0163151	0.0349789	serpin-like protein
Medtr4g058760	2.1936	5.73646	5.19053	1.00182	0	0	0	-4.47835	0.00797342	0.0187249	glycosyltransferase family 2 protein
Medtr2g015850	1.63553	5.73993	3.12019	3.05411	0	0	0	-4.47827	0.0128527	0.0284539	papain family cysteine protease
Medtr1g074990	10.0046	5.7177	3.11822	3.04936	0	0	0	-4.47417	0.0234594	0.0479275	sieve element occlusion protein
Medtr8g432370	28.1865	79.1572	61.2342	66.2273	6.97325	0	2.19861	-4.46546	2.23e-08	1.57e-07	BON1-associated-like protein
Medtr3g031220	449.106	1199.59	1242.59	733.999	41.5222	31.6288	69.6866	-4.45489	6.62e-36	8.97e-34	WRKY transcription factor
Medtr5g082460	133.623	426.677	364.197	259.713	8.14284	17.1397	22.4783	-4.4529	5.61e-08	3.69e-07	LRR receptor-like kinase family protein
Medtr3g118020	82.6015	598.143	599.092	346.546	18.6273	24.6652	27.1514	-4.45172	1.53e-20	5.09e-19	plant phospholipase-like protein
Medtr1g099815	275.373	782.172	792.096	511.778	27.3279	41.1127	27.1897	-4.45156	1.31e-09	1.11e-08	heavy metal transport/detoxification superfamily protein
Medtr6g023340	618.907	22792.3	19115.4	13856.1	620.408	837.484	1110.26	-4.44027	3.47e-17	8.14e-16	chitinase
Medtr4g082590	23.2266	58.5795	61.2581	38.4844	1.01912	7.27809	0	-4.42224	3.11e-07	1.82e-06	transmembrane protein, putative
Medtr2g438320	2.11584	1.86734	2.12616	7.51856	0	0	0	-4.42048	0.020145	0.0420227	hypothetical protein
Medtr4g021260	165.848	8.45921	2.10621	11.6467	0	0	0.730141	-4.41617	0.00456847	0.0114452	Avr9/Cf-9 rapidly elicited protein
Medtr2g087080	103.317	279.317	279.349	219.421	11.0511	13.1699	12.4853	-4.40633	3.75e-06	1.82e-05	late embryogenesis abundant protein
Medtr3g104750	9.91245	54.8697	62.0631	26.5946	4.00525	2.36215	0.743834	-4.4047	1.3e-08	9.51e-08	WRKY family transcription factor
Medtr5g087070	5.29376	18.3093	17.794	4.02113	0	1.22693	0.725687	-4.40009	0.00183697	0.00508648	receptor-like protein
Medtr4g127100	2.43938	8.22894	2.98931	0	0	0	0	-4.39955	0.0161788	0.034716	auxin efflux carrier family transporter
Medtr5g006710	11.6663	631.674	985.99	323.1	25.4633	52.3755	16.236	-4.39578	4.48e-25	2.36e-23	12-oxophytodienoate reductase-like protein
Medtr3g102010	80.9023	535.924	481.898	233.361	17.2337	19.5257	22.6166	-4.39217	6.85e-18	1.74e-16	HXXXD-type acyl-transferase family protein
Medtr4g086750	9.84555	38.3044	19.0812	17.8269	0	1.18774	2.19127	-4.37084	8.82e-06	4.01e-05	plastocyanin-like domain protein
Medtr4g055310	134.092	1213.26	873.751	512.511	49.8209	49.9266	27.0136	-4.36967	1.11e-26	6.81e-25	arogenate/prephenate dehydratase
Medtr6g083810	14.6054	58.3458	28.7986	26.7201	1.97988	1.1707	2.21739	-4.36872	2.3e-07	1.37e-06	calmodulin-binding protein, putative
Medtr1g015970	12.6079	88.6867	103.925	37.5397	3.06731	3.67433	4.38987	-4.35271	1.61e-10	1.57e-09	fructan exohydrolase
Medtr0027s0230	597.51	421.551	326.716	249.567	10.0081	11.8576	25.202	-4.34894	2.06e-39	3.92e-37	cytosolic class I small heat shock protein
Medtr4g076640	106.183	303.397	333.144	155.011	14.2977	6.09059	17.6577	-4.33641	5.87e-22	2.25e-20	hypothetical protein
Medtr6g015650	2.39946	10.4997	6.25136	4.12347	0	0	0.720566	-4.33412	0.0122546	0.0273223	disease resistance protein (TIR-NBS-LRR class)
Medtr1g055325	4.55	10.6081	7.31977	3.02709	0	1.21382	0	-4.33364	0.00656436	0.0157631	cytochrome P450 family protein
Medtr7g100880	392.026	1098.8	1161.03	957.414	43.3852	61.1222	56.7719	-4.31928	3.39e-41	7.58e-39	DNA-binding protein S1FA
Medtr8g031450	192.225	396.342	338.712	163.594	13.1426	20.717	12.2782	-4.30826	6.98e-23	2.95e-21	glycosyltransferase family 90 protein
Medtr5g086550	12.2014	50.0566	29.1996	21.0552	2.04639	3.66345	0	-4.30544	1.7e-06	8.76e-06	receptor-like protein
Medtr4g085100	23.8041	69.0716	66.0283	30.6185	1.98129	3.56221	2.91644	-4.30428	3.14e-10	2.93e-09	plastid movement impaired protein
Medtr4g118800	221.216	667.81	696.005	296.732	22.1783	21.4448	40.2028	-4.29212	1.01e-20	3.38e-19	plant integral membrane protein
Medtr1g037520	8.99718	35.3251	28.2507	8.24766	2.02193	0	1.46039	-4.28501	5.09e-05	0.000199509	transmembrane protein, putative
Medtr8g007020	253.42	622.253	688.832	326.031	16.9294	32.0575	34.6515	-4.28346	4.04e-39	7.34e-37	plastocyanin-like domain protein
Medtr6g077460	9.1491	8.61225	18.898	8.21743	0	0	1.44964	-4.28325	0.000355591	0.00116111	disease resistance protein (TIR-NBS-LRR class) family protein, putative
Medtr8g063930	161.696	448.651	439.873	348.335	14.5221	21.2569	27.3453	-4.26307	3.57e-51	1.84e-48	transmembrane protein
Medtr8g470170	20.2055	65.0339	72.5235	27.8646	1.99528	4.8175	2.16734	-4.26296	7.48e-09	5.67e-08	tyrosine kinase family protein
Medtr8g015100	55.6013	576.328	569.458	367.567	11.8757	34.0997	32.9707	-4.26181	4.92e-24	2.36e-22	LRR receptor-like kinase
Medtr8g020790	2.93092	8.58311	8.31057	3.04423	0	0	0.732784	-4.25853	0.00726405	0.0172626	NB-ARC domain disease resistance protein, putative
Medtr1g034130	12.5207	11.2918	8.66834	12.8938	0	0	1.46336	-4.25548	0.0113489	0.0255717	2OG-Fe(II) oxygenase family oxidoreductase
Medtr2g069430	57.6972	24.0994	33.3527	48.1959	2.87335	1.12498	1.50089	-4.2551	8.04e-09	6.08e-08	cysteine-rich TM module stress tolerance protein
Medtr7g102560	92.5043	395.189	415.588	159.855	15.3483	14.5068	20.3714	-4.25475	1.1e-25	6.06e-24	UDP-glucosyltransferase family protein
Medtr1g032010	10081.5	19027.1	21755.3	14473.2	874.548	913.701	1112.27	-4.25124	8.3e-57	7.29e-54	translocation protein TolB
Medtr4g074200	45.9094	40.2861	51.77	49.585	4.98166	0	2.17441	-4.24853	1.37e-10	1.36e-09	X-ray repair cross complementing 2 (XRCC2)-like protein, putative
Medtr4g082360	10.0785	1547.01	1441.77	875.811	34.1788	57.9011	110.957	-4.24789	1.24e-06	6.55e-06	transmembrane protein, putative
Medtr8g099495	11.8813	63.5379	60.0169	39.9561	3.06823	3.63515	2.20489	-4.24601	5.67e-12	6.84e-11	RING-H2 finger ATL21A-like protein
Medtr8g092010	10.2167	196.836	180.877	111.812	8.03419	8.28545	9.51731	-4.23467	7.05e-19	1.96e-17	WRKY family transcription factor
Medtr0428s0010	21.5792	26.7941	17.7698	10.1445	3.02757	0	0	-4.22123	0.000638123	0.00197047	UDP-glucosyltransferase family protein
Medtr8g432400	51.7858	150.907	136.678	92.2986	1.99841	9.47362	8.86197	-4.2205	5.23e-10	4.71e-09	C2 domain protein
Medtr3g105060	3.22438	2.8582	15.5643	1.01491	1.01583	0	0	-4.21762	0.0207948	0.0431872	cyclin-like F-box protein
Medtr4g052620	2.25178	7.62151	7.3323	4.11301	0	1.19917	0	-4.20235	0.0155962	0.0336529	NAC transcription factor-like protein
Medtr0251s0050	2.22891	7.62985	7.32741	4.10261	1.00031	0	0	-4.20075	0.015639	0.0337368	myb-related transcription factor
Medtr3g106430	87.4182	291.732	246.092	137.006	16.2525	12.1449	8.84798	-4.1991	5.3e-22	2.05e-20	SPFH/band 7/PHB domain membrane-associated family protein
Medtr0008s0280	2.305	7.64109	4.19909	7.20457	0	0	0.72527	-4.19803	0.0105248	0.0239435	myb transcription factor
Medtr3g020320	66.0751	203.522	154.177	88.8141	5.11139	4.90806	13.1379	-4.19081	2.98e-19	8.68e-18	S-locus lectin kinase family protein
Medtr5g065205	7.00079	11.4528	8.74126	14.2072	1.93127	0	0	-4.19043	0.000443641	0.00142092	hypothetical protein
Medtr8g020360	3.42532	50.8257	27.0884	14.1408	0	0	4.37913	-4.18745	5.62e-05	0.000218266	disease resistance protein (TIR-NBS-LRR class), putative
Medtr8g019020	4.30938	7.71314	18.0098	8.36041	0	1.17718	0.729351	-4.18062	0.00163787	0.0046007	ankyrin repeat protein
Medtr3g016290	76.4977	237.634	239.867	142.056	2.90785	20.4546	11.325	-4.17921	5.53e-14	8.56e-13	transmembrane protein, putative
Medtr5g026640	16.5157	195.681	343.057	165.177	9.15833	7.33424	21.2949	-4.17067	8.21e-17	1.86e-15	sodium:solute symporter family protein
Medtr2g438540	1.83433	0.947	3.27521	5.41303	0	0	0	-4.15791	0.0154424	0.033355	hypothetical protein
Medtr4g052320	284.008	972.102	859.992	508.093	52.0838	45.6382	33.7083	-4.15567	1.81e-06	9.3e-06	short-chain dehydrogenase/reductase
Medtr1g069110	14.9443	59.9152	38.4892	20.4276	1.01595	3.65984	2.19515	-4.1526	1.05e-07	6.63e-07	ankyrin repeat protein
Medtr1g110180	189.429	640.117	460.99	413.896	19.3603	36.716	29.3389	-4.15126	2.99e-10	2.79e-09	wall associated kinase-like protein
Medtr1g006600	56.9611	117.493	165.224	117.22	7.14397	7.31109	7.99975	-4.14679	7.59e-18	1.92e-16	exostosin family protein
Medtr1g112780	53.895	246.333	228.307	101.394	17.3955	3.67992	11.7225	-4.10778	6.66e-16	1.36e-14	FAD/NAD(P)-binding oxidoreductase family protein
Medtr1g021635	2.71663	9.58723	6.27131	2.02283	1.0154	0	0	-4.10285	0.0165497	0.0354194	cysteine-rich receptor-kinase-like protein
Medtr8g005010	6.51493	7.57955	13.5818	11.4593	0	1.20478	0.734892	-4.1025	0.000628697	0.00194513	serine/threonine-protein phosphatase
Medtr3g102400	49.3109	804.757	817.218	399.081	28.583	25.6105	61.7734	-4.10236	7.61e-22	2.88e-20	Serine/Threonine kinase, plant-type protein
Medtr7g112000	96.952	1767.5	1531.55	781.765	48.7209	79.5147	109.305	-4.09972	1.37e-13	2.03e-12	calmodulin-binding protein
Medtr6g452730	17.4778	14.2248	9.4368	9.37189	1.97844	0	0	-4.09864	0.00446821	0.0112159	PAR1 protein
Medtr3g041560	20.2594	80.647	44.7975	35.2441	3.0935	2.46372	3.65692	-4.09522	3.08e-09	2.47e-08	leucine-rich receptor-like kinase family protein
Medtr1g080510	2.78226	8.59883	1.09271	7.66484	0.962674	0	0	-4.08916	0.0111987	0.025287	hypothetical protein
Medtr1g027680	41.8338	86.1639	125.689	78.5135	4.08223	3.65934	8.70165	-4.0695	2.35e-14	3.83e-13	stress-induced receptor-like kinase
Medtr5g061610	263.929	492.86	653.01	470.244	30.7561	28.3845	37.1802	-4.06671	2.07e-07	1.24e-06	hypothetical protein
Medtr4g026030	81.9232	96.1667	199.342	129.705	4.0852	11.9856	9.43294	-4.06551	2.67e-22	1.06e-20	cytochrome P450 family 71 protein
Medtr3g020360	17.9331	31.5966	59.4706	31.9754	1.94102	2.27349	3.00532	-4.06377	8.53e-09	6.42e-08	hypothetical protein
Medtr5g064060	61.6408	139.192	199.615	10.07	4.83541	12.6419	3.68375	-4.06166	0.000286601	0.000956062	17.6 kDa class I heat shock protein
Medtr4g015650	136.245	417.037	370.475	266.774	26.4892	18.0411	18.8259	-4.05992	6.29e-39	1.12e-36	ALC-interacting protein
Medtr1g026940	10.3015	95.343	80.1088	67.1408	2.03966	3.67457	8.04394	-4.05666	5.68e-13	7.8e-12	receptor-like kinase
Medtr3g019580	17.4445	61.9723	55.0723	22.1938	1.01648	3.67742	3.6331	-4.05403	3.01e-06	1.48e-05	S-locus lectin kinase family protein
Medtr8g470560	50.9617	214.42	136.335	62.0627	4.09138	9.70006	10.8359	-4.05399	1.16e-11	1.34e-10	LRR receptor-like kinase family protein
Medtr1g116970	3.56797	5.68295	5.22592	6.30367	0	0	0.735262	-4.04366	0.00438929	0.0110353	C3HC4-type RING zinc finger protein
Medtr2g022450	24.2621	64.4463	48.3016	59.7872	2.02111	6.07773	2.89482	-4.03765	1.57e-11	1.78e-10	xyloglucanase-specific endoglucanase inhibitor protein
Medtr2g016400	60.0264	164.348	197.154	100.053	6.82294	12.8798	8.80728	-4.03705	3.95e-17	9.21e-16	receptor-like kinase
Medtr5g006460	26.1269	50.2627	77.856	40.7134	1.99108	4.76055	3.63321	-4.03354	2.04e-06	1.04e-05	acetyltransferase (GNAT) domain protein
Medtr3g098390	473.787	373.544	556.303	316.864	18.3438	28.5319	29.3003	-4.03189	1.34e-09	1.14e-08	hypothetical protein
Medtr6g088785	40.4262	464.853	441.937	271.245	12.2557	27.1181	32.5665	-4.02983	2.1e-07	1.26e-06	leucine-rich receptor-like kinase family protein
Medtr8g014790	3.99877	12.4626	16.6436	3.01291	2.04289	0	0	-4.02349	0.00882337	0.0204641	LRR receptor-like kinase
Medtr8g088970	29.2758	105.382	83.18	45.139	2.04351	3.65584	7.97022	-4.01822	2.23e-11	2.48e-10	receptor-like protein, putative
Medtr4g119410	316.562	981.934	754.533	655.452	48.7393	47.4247	51.3872	-4.01513	3.57e-68	5.69e-65	2OG-Fe(II) oxygenase family oxidoreductase
Medtr1g105730	2.67525	3.85158	8.48286	4.12909	0	1.18719	0	-3.99076	0.00978516	0.0224515	receptor-like kinase
Medtr2g090950	39.6422	119.54	80.1754	71.3125	9.97619	3.58273	3.6822	-3.98845	1.58e-13	2.32e-12	anaphase-promoting complex subunit 11 RING-H2 finger protein
Medtr2g035190	1225.14	1815.56	1531.2	758.466	77.2242	74.3819	108.851	-3.97159	6.57e-38	1.05e-35	ABA-responsive protein
Medtr0955s0020	2.07732	5.72127	7.35288	3.09725	0	0	0.723904	-3.96123	0.0216956	0.0448458	disease resistance protein (TIR-NBS-LRR class)
Medtr1g031460	22.9712	890.987	781.947	477.955	45.1469	38.7129	55.1309	-3.94923	5.99e-09	4.62e-08	receptor-like kinase
Medtr7g082570	11.983	27.5912	20.7864	22.4669	0	1.21517	2.93181	-3.9451	1.41e-06	7.37e-06	class I glutamine amidotransferase
Medtr8g030690	35.1444	93.4501	91.4856	72.8828	8.13606	1.22531	6.55586	-3.9436	1.01e-17	2.52e-16	U-box kinase family protein
Medtr4g088195	535.185	1830.16	1414.14	975.209	94.1964	106.152	75.1883	-3.9433	2.46e-40	4.97e-38	cytochrome P450 family flavone synthase
Medtr1g090320	17.9702	485.139	396.443	230.537	19.4195	30.7117	22.6011	-3.94225	9.14e-16	1.81e-14	E3 ubiquitin-protein ligase LIN-like protein, putative
Medtr3g109430	54.7378	99.5254	101.473	67.2954	1.95486	3.44211	11.1617	-3.93572	4.03e-12	4.97e-11	hypothetical protein
Medtr7g029505	28.5016	57.2139	42.1109	17.6026	0.983212	5.76843	1.49851	-3.93324	1.75e-08	1.25e-07	transmembrane protein, putative
Medtr7g063490	71.1513	178.16	227.594	120.001	11.6285	7.97176	14.2275	-3.9291	9.36e-23	3.9e-21	legume-specific protein
Medtr7g106000	153.753	323.134	319.434	306.627	21.073	19.1283	22.1805	-3.9242	2.45e-13	3.52e-12	harpin-induced-like protein
Medtr8g079475	3.07775	6.73	7.32035	12.2045	0	0	1.44486	-3.91999	0.0112676	0.0254244	hypothetical protein
Medtr8g079380	8.78862	11.4907	27.1529	4.04442	2.02811	0	0.725329	-3.91919	0.00127347	0.00366983	disease resistance protein-like protein MsR1
Medtr8g470050	19.5169	82.0634	54.2189	17.0566	2.06357	3.64725	4.35497	-3.90977	1.47e-06	7.68e-06	LRR receptor-like kinase family protein
Medtr3g081500	273.413	429.598	408.549	256.056	19.6144	27.0209	26.3587	-3.90605	3.39e-14	5.42e-13	VQ motif protein
Medtr7g074710	419.912	3364.51	2888.36	1814.76	174.824	177.55	186.843	-3.90275	1.21e-35	1.61e-33	dihydroflavonol 4-reductase-like protein
Medtr5g086540	3.28726	698.073	781.706	399.098	33.5381	34.2637	56.777	-3.90268	1.19e-20	3.98e-19	LysM receptor kinase K1B
Medtr6g034620	1.8897	3.82034	2.08711	2.03111	0	0	0	-3.895	0.0186928	0.039374	fatty acyl-CoA reductase
Medtr6g046630	9.12801	15.1363	22.7669	16.3757	1.01989	0	2.20789	-3.88699	4.68e-05	0.000184471	eukaryotic translation initiation factor 3c
Medtr8g019290	58.7543	69.3705	211.953	126.567	7.03024	9.4556	10.9627	-3.88609	2.74e-08	1.9e-07	ankyrin repeat protein
Medtr2g068920	13.0653	19.244	21.0597	15.3462	0	2.41591	1.45316	-3.87968	6.6e-05	0.000252153	transcription factor jungbrunnen-like protein
Medtr8g010320	48.3634	13677.7	11275.9	6417.14	717.611	757.166	656.568	-3.87966	1.05e-10	1.06e-09	Defensin-like protein
Medtr4g065107	3.09049	8.47492	5.40647	1.10425	0	1.16411	0	-3.87901	0.0180019	0.038114	hypothetical protein
Medtr0391s0020	27.4329	76.88	47.1053	48.2992	3.03654	7.34908	2.16557	-3.87479	4.33e-10	3.94e-09	LRR and NB-ARC domain disease resistance protein
Medtr2g102660	3578.12	7903.79	7867.2	4596.44	224.501	500.46	663.139	-3.8747	1.32e-09	1.12e-08	drug resistance transporter-like ABC domain protein
Medtr2g068880	5.57852	13.4602	21.9523	11.1805	0	3.61361	0	-3.87423	0.00298473	0.00784554	transcription factor jungbrunnen-like protein
Medtr3g092425	6.29258	17.7655	14.8932	18.3319	0	0	2.90818	-3.87196	0.00030485	0.00101137	hypothetical protein
Medtr2g035220	330.542	796.353	623.942	408.166	43.827	37.861	43.6339	-3.86257	2.88e-44	8.84e-42	ABA-responsive protein
Medtr2g073050	54.1278	150.208	168.091	114.457	4.82619	14.8144	10.4817	-3.86178	1.27e-18	3.44e-17	carboxyl-terminal peptidase
Medtr1g080820	19.4615	67.403	47.9779	26.871	2.87	2.28481	4.39824	-3.86173	3.91e-07	2.24e-06	Chitinase / Hevein / PR-4 / Wheatwin2
Medtr5g019680	43.1919	124.017	81.6645	112.578	5.99208	2.39475	12.3951	-3.85423	6.24e-13	8.51e-12	homeobox leucine zipper protein
Medtr1g105800	9.51971	687.009	654.273	381.409	14.2709	43.9028	60.8479	-3.8531	0.000118752	0.000431484	cysteine-rich receptor-kinase-like protein
Medtr6g086390	19.5606	46.1454	51.8712	47.0865	1.93686	4.55663	3.64749	-3.84902	2.05e-11	2.29e-10	arabinogalactan peptide-like protein
Medtr3g040800	109.773	247.454	329.103	165.449	14.2385	17.0644	19.8496	-3.84816	7.07e-23	2.99e-21	tyrosine kinase family protein
Medtr1996s0010	110.294	185.392	253.772	209.434	9.98388	16.5652	18.2667	-3.84195	5.95e-27	3.83e-25	UDP-glucosyltransferase family protein
Medtr0400s0020	276.658	584.373	612.961	591.505	0	39.6107	85.2551	-3.83762	0.00283251	0.00749507	TPR1-like protein
Medtr6g086340	43.8943	250.874	163.069	108.208	17.2975	7.32799	11.7115	-3.83388	2.58e-15	4.84e-14	cytosolic aldehyde dehydrogenase
Medtr8g074210	12.5144	52.4014	29.2231	15.3765	2.02458	3.64219	1.4616	-3.83096	9.31e-06	4.21e-05	strictosidine synthase family protein
Medtr8g014930	5.07555	12.7599	18.8087	10.4685	0	0	2.69786	-3.82813	0.00178091	0.00494684	LRR receptor-like kinase
Medtr8g007035	6306.64	13217	15390.8	8683.08	698.101	739.151	1185.95	-3.82801	3.61e-51	1.84e-48	plastocyanin-like domain protein
Medtr1g052275	16.0368	51.6795	45.6647	13.0787	1.02388	4.8609	2.17912	-3.82623	1.38e-05	6.02e-05	L-type lectin-domain receptor kinase IV.2-like protein
Medtr6g084640	14.7116	12.2488	17.8589	22.2793	1.99219	0	1.46873	-3.81856	6.22e-05	0.000239444	dehydrin
Medtr0070s0020	13.0136	678.041	603.651	234.394	18.2945	35.2435	53.5066	-3.81799	1.03e-08	7.65e-08	LRR receptor-like kinase family protein
Medtr1g027140	4.81148	32.542	22.9251	16.2077	0	0	4.3828	-3.8178	0.000167441	0.000588307	stress-induced receptor-like kinase
Medtr4g091780	3.75124	7.65342	10.4235	8.07671	1.01535	0	0.725913	-3.81273	0.00366526	0.00943872	G-type lectin S-receptor-like Serine/Threonine-kinase
Medtr4g022430	940.463	2262.63	1685.44	1531.5	124.761	130.905	134.512	-3.81123	1.6e-67	2.26e-64	3-ketoacyl-CoA thiolase 2, peroxisomal-like protein
Medtr3g116840	148.288	455.005	319.222	282.598	28.2901	9.68141	35.8706	-3.80882	1.47e-18	3.98e-17	phenylcoumaran benzylic ether reductase-like protein Fi1
Medtr8g014360	5837.3	19124	18141	10331.6	750.302	796.356	1859.76	-3.80394	1.79e-14	2.97e-13	drug resistance transporter-like ABC domain protein
Medtr7g085790	156.312	626.515	702.15	542.337	42.6477	44.3954	46.7406	-3.80266	8.29e-54	5.55e-51	transmembrane protein, putative
Medtr1g043080	747.045	1878.44	2016.82	1287.47	93.5974	113.257	164.629	-3.8007	3.59e-10	3.32e-09	myb-related transcription factor LBM1
Medtr6g015315	134.845	860.457	1059.1	665.501	52.3425	71.0462	63.0127	-3.79559	1.42e-33	1.58e-31	malonyl-CoA:isoflavone 7-O-glucoside malonyltransferase
Medtr8g040080	84.8208	217.116	198.007	166.039	8.7859	14.9873	17.928	-3.78742	4.91e-21	1.71e-19	VQ motif protein
Medtr8g470950	14.1564	44.3529	52.9819	18.0703	2.06968	2.43224	3.63265	-3.78696	6.96e-07	3.83e-06	LRR receptor-like kinase family protein
Medtr7g092700	191.26	505.334	486.964	363.868	13.8913	31.021	53.037	-3.78547	9.17e-07	4.96e-06	PRA1 family protein
Medtr2g008430	193.899	956.678	731.29	216.086	62.9632	34.1166	41.1636	-3.78265	1.11e-17	2.76e-16	LL-diaminopimelate aminotransferase
Medtr1g093100	622.929	2053.21	1510.86	985.008	115.154	110.056	107.577	-3.7735	4.38e-37	6.52e-35	xyloglucanase-specific endoglucanase inhibitor protein
Medtr2g063843	1.98724	4.77736	4.18179	5.11106	1.01082	0	0	-3.75753	0.0212996	0.0441347	calcium-dependent phospholipid-binding copine family protein
Medtr8g469670	94.7362	275.021	261.022	174.473	20.2265	4.81408	25.8671	-3.74852	1.16e-21	4.32e-20	LRR receptor-like kinase
Medtr3g020330	1.57439	151.006	125.098	79.8341	3.04322	4.90666	17.4274	-3.74435	1.86e-09	1.55e-08	S-locus lectin kinase family protein
Medtr6g082190	1106.97	3230.33	3210.12	2295.14	148.412	261.52	247.603	-3.73177	7.82e-05	0.000294497	hypothetical protein
Medtr5g055280	159.791	390.316	417.224	302.57	8.14025	29.5335	45.0561	-3.72913	7.54e-15	1.32e-13	transmembrane protein, putative
Medtr5g085910	5.04616	18.2193	10.4268	8.03308	0	1.22251	1.44646	-3.72863	0.00124987	0.00361161	receptor-like protein
Medtr2g086870	17.4721	51.719	37.5115	45.6037	3.88735	3.4024	2.97888	-3.72834	8.18e-10	7.16e-09	hypothetical protein
Medtr4g095450	2451.94	5569	6540.93	3647.86	365.344	365.778	463.833	-3.72062	1.03e-13	1.55e-12	class III peroxidase
Medtr5g037710	382.32	2669.78	2554.6	1616.07	132.253	136.986	250.356	-3.7171	3.96e-09	3.12e-08	TIR-NBS-LRR type disease resistance protein
Medtr4g077777	69.2868	175.452	184.27	141.383	8.90222	10.8264	17.6985	-3.71108	1.96e-18	5.26e-17	hypothetical protein
Medtr5g010635	1498.88	1692.61	1903.26	790.635	106.416	86.4791	143.947	-3.70177	1.01e-06	5.45e-06	pathogenesis-related thaumatin family protein
Medtr3g463830	3.79864	11.5058	5.24327	10.1836	0	2.42581	0	-3.69732	0.0111535	0.0251938	F-box/RNI superfamily protein
Medtr2g105060	421.331	770.091	1008.13	723.492	67.0823	75.9035	52.0179	-3.68629	2.81e-19	8.21e-18	WRKY family transcription factor
Medtr8g104510	653.594	1871.7	1804.37	977.5	61.6881	178.24	122.513	-3.68367	4.13e-08	2.78e-07	calmodulin-binding-like protein
Medtr3g020490	46.3023	121.051	119.205	76.4971	6.13112	6.12972	11.6483	-3.67399	8.1e-16	1.61e-14	disease resistance protein (TIR-NBS-LRR class)
Medtr4g037005	36.4912	17.2648	29.6183	22.1247	0.97188	1.14179	3.00728	-3.66409	7.38e-06	3.39e-05	RALF-like protein
Medtr7g076900	960.475	2508.1	2582.12	1526.05	101.352	148.653	271.72	-3.66274	2.92e-09	2.35e-08	calcium-dependent lipid-binding (CaLB domain) family protein
Medtr8g088250	5.24169	11.518	14.706	8.18925	1.01029	0	1.45547	-3.66139	0.00221978	0.00602749	inactive poly [ADP-ribose] polymerase SRO2, putative
Medtr2g088900	107.736	138.342	121.416	105.597	12.2114	12.1868	5.87095	-3.65999	6.94e-26	3.93e-24	zinc finger constans-like protein
Medtr1g069945	76.064	165.576	261.804	158.459	16.1838	20.4853	10.2134	-3.65922	4.96e-09	3.86e-08	AP2 domain class transcription factor
Medtr2g438400	6.44266	58.4841	21.9373	23.2823	0	3.66946	4.36121	-3.65891	2.82e-05	0.000115721	ankyrin repeat plant-like protein
Medtr1g110290	36.5125	103.191	101.047	49.8048	0	9.7514	10.1868	-3.65881	5.02e-07	2.82e-06	core-2/I-branching enzyme
Medtr1415s0010	57.1018	213.33	151.254	69.8231	6.13742	9.54049	18.0887	-3.65183	7.11e-11	7.34e-10	LRR receptor-like kinase family protein
Medtr4g132760	82.5398	149.211	147.819	155.065	13.5222	11.6471	11.0465	-3.64787	2.78e-30	2.43e-28	zinc finger, C3HC4 type (RING finger) protein
Medtr7g093790	11.6642	51.9941	45.5388	29.0954	1.9797	3.53406	4.42391	-3.64639	3.46e-08	2.36e-07	disease resistance response protein
Medtr4g035905	1692.2	4470.59	7231.01	2234.83	292.531	303.312	516.955	-3.64545	1.67e-15	3.19e-14	plant invertase/pectin methylesterase inhibitor
Medtr8g432470	23.5696	41.0754	37.1358	59.6798	3.98407	2.3713	4.42461	-3.64257	1.5e-07	9.22e-07	BON1-associated-like protein
Medtr6g016210	6.61392	10.5693	8.3222	16.9918	0	2.43248	0.723862	-3.62655	0.00125826	0.00363092	LRR receptor-like kinase family protein
Medtr0163s0050	12.7261	17.0586	25.8871	15.2742	0	2.4474	2.20228	-3.62523	7.7e-06	3.53e-05	hypothetical protein
Medtr4g124520	25.9205	57.3589	48.9974	33.4212	4.06892	3.65063	3.63666	-3.62507	6.47e-10	5.72e-09	pectinesterase/pectinesterase inhibitor
Medtr1g075250	5.46468	16.1887	7.29648	11.2436	2.0239	0	0.730126	-3.62304	0.00149358	0.00423134	P-loop nucleoside triphosphate hydrolase superfamily protein
Medtr3g081630	8.85237	25.8541	21.0853	11.7346	2.98631	1.17199	0.749931	-3.62191	5.05e-05	0.000197889	ZIP metal ion transporter family protein
Medtr2g034470	429.75	1071.97	1453.72	601.857	74.2192	68.5542	110.466	-3.61676	2.53e-31	2.41e-29	glucan endo-1,3-beta-glucosidase
Medtr1g067650	5.79289	13.4775	11.6531	16.5667	0	0	2.88472	-3.61224	0.00190192	0.00524465	C2H2 type zinc finger transcription factor family protein
Medtr2g023760	3.24112	12.3978	8.36013	3.07112	2.00882	0	0	-3.61201	0.0168644	0.0359961	F-box plant-like protein, putative
Medtr8g105630	2096.53	6093.33	4868.93	3380.34	447.049	362.906	371.405	-3.60187	1.17e-57	1.07e-54	phospholipid hydroperoxide glutathione peroxidase
Medtr1g075340	4.24699	17.763	5.33357	7.55265	0	0	2.18083	-3.59612	0.011019	0.0249232	inhibitor of trypsin and hageman factor-like protein
Medtr4g120760	1113.59	1693.93	1687.24	1313.68	130.423	101.034	157.808	-3.58772	3.33e-27	2.21e-25	pathogenesis-related protein bet V I family protein
Medtr1g027990	9.78068	220.837	177.642	135.055	5.07033	10.9892	26.7569	-3.5853	1.49e-14	2.5e-13	stress-induced receptor-like kinase
Medtr1g098460	86.9708	177.036	230.851	152.575	26.363	8.49179	11.8042	-3.58488	3e-21	1.06e-19	AP2 domain class transcription factor
Medtr8g075450	4.21661	6.73452	9.22432	7.14987	1.99762	0	0	-3.5805	0.00820756	0.0192073	hypothetical protein
Medtr2g038580	2.82058	4.79491	8.44405	9.31891	0	1.19471	0.725719	-3.57997	0.0120336	0.0269049	homeobox associated leucine zipper protein
Medtr2g009820	7.16431	8.50257	20.8043	4.18038	0	1.20479	1.48165	-3.57974	0.00135944	0.00388941	zinc-binding alcohol dehydrogenase family protein
Medtr2g067980	311.185	1034.91	948.128	629.849	44.6692	57.5522	115.451	-3.57452	6.93e-18	1.76e-16	lectin kinase family protein
Medtr1g026960	4.09105	47.3915	38.1271	12.3524	2.01713	2.39805	3.63328	-3.5698	1.01e-05	4.53e-05	hypothetical protein
Medtr5g062660	181.769	61.4504	114.188	56.1963	9.81361	4.67955	5.14845	-3.56288	2.5e-10	2.37e-09	nudix hydrolase-like protein
Medtr4g117330	5.80263	5.70536	18.7257	8.18601	1.01566	0	1.46326	-3.56143	0.00141928	0.00404379	adenylate isopentenyltransferase
Medtr8g470400	55.0191	184.121	148.106	89.138	8.215	14.568	13.0354	-3.55789	3.8e-15	6.95e-14	LRR receptor-like kinase family protein
Medtr8g468710	33.7581	114.967	86.532	50.0419	2.01828	10.779	8.68679	-3.55377	7.05e-09	5.37e-08	receptor-like kinase
Medtr3g019530	17.1498	51.9671	46.1282	31.6759	6.87012	1.23992	2.80585	-3.55189	4.35e-08	2.91e-07	S-locus lectin kinase family protein
Medtr6g016470	28.3112	71.6441	59.0792	42.1911	7.16263	1.2218	5.8095	-3.55045	1.31e-09	1.11e-08	calcium-transporting ATPase
Medtr8g101750	14.1924	9.55619	7.28121	21.2152	0	3.62249	0	-3.54811	0.0150662	0.0326533	1-aminocyclopropane-1-carboxylate synthase
Medtr4g063090	88.8364	14.1314	16.6823	22.1723	1.00654	0	2.96125	-3.54291	6.21e-05	0.000239019	tonoplast intrinsic protein
Medtr3g073780	314.823	894.203	741.116	482.306	43.9376	84.5272	54.1544	-3.54265	1.24e-18	3.37e-17	high affinity sulfate transporter type 1
Medtr4g016910	27.1088	86.4434	61.2959	43.1681	2.04662	6.06053	7.95255	-3.53455	1.46e-09	1.24e-08	LRR receptor-like kinase family protein
Medtr3g020470	87.031	262.64	223.152	118.528	13.2756	11.0291	26.8621	-3.5316	1.11e-11	1.28e-10	disease resistance protein (TIR-NBS-LRR class)
Medtr5g012680	28.7674	76.4825	92.2621	46.4939	5.01952	6.01387	7.37062	-3.53002	1.52e-11	1.72e-10	matrix metalloproteinase
Medtr0003s0170	4.17754	3.78142	13.5168	5.19838	2.02642	0	0	-3.52846	0.0086759	0.0201754	NB-ARC domain disease resistance protein
Medtr3g012440	6415.32	20578	21029.6	13020.6	1319.8	1726.86	1693.2	-3.52675	5.22e-44	1.56e-41	CXE carboxylesterase
Medtr8g087000	19.0929	60.065	45.2372	29.1556	4.8477	3.19873	3.50043	-3.5249	5.9e-08	3.87e-07	WRKY family transcription factor
Medtr7g111960	85.3055	982.497	759.402	622.957	62.2928	76.8171	66.7244	-3.52445	3.65e-22	1.43e-20	calmodulin-binding protein
Medtr8g020940	2153.08	7387.11	7248.82	4197.86	546.384	630.574	463.398	-3.52143	2.01e-07	1.21e-06	cytochrome P450 family monooxygenase
Medtr5g006450	417.772	944.844	1081.12	590.77	73.6454	82.4346	72.0982	-3.52005	7.05e-07	3.88e-06	acetyltransferase (GNAT) domain protein
Medtr3g462710	524.96	1415.98	1228	690.108	74.2072	111.947	104.856	-3.51873	1.73e-35	2.28e-33	proton-dependent oligopeptide transport family protein
Medtr8g020300	76.8982	282.923	168.417	107.989	19.4192	6.10134	22.4046	-3.51005	6.2e-13	8.46e-12	disease resistance protein (TIR-NBS-LRR class)
Medtr5g073460	86.4157	249.477	218.079	108.467	20.3999	9.77409	19.7006	-3.50589	1.04e-16	2.33e-15	exocyst subunit exo70 family protein
Medtr4g097350	31.9119	88.8052	131.76	77.7779	8.03376	9.53964	8.83569	-3.50092	1.06e-16	2.37e-15	VQ motif protein
Medtr4g091850	31.2748	471.819	443.357	253.456	37.6869	29.4342	35.6844	-3.50083	9.1e-27	5.68e-25	G-type lectin S-receptor-like Serine/Threonine-kinase
Medtr7g045510	15.5307	39.4241	39.6789	32.1671	2.04583	6.1381	2.1775	-3.49643	3.19e-06	1.57e-05	LRR receptor-like kinase family protein
Medtr5g026160	31.4372	89.4773	108.104	38.1221	5.16214	8.53985	7.27218	-3.49414	6.97e-07	3.83e-06	LRR receptor-like kinase family protein
Medtr8g019110	122.338	144.781	395.921	256.122	6.02387	25.8976	38.6626	-3.49186	0.000261011	0.000880501	ankyrin repeat protein
Medtr5g073780	16.6602	43.439	28.3791	33.9182	2.03195	4.71811	2.90913	-3.4902	9.01e-09	6.75e-08	exocyst subunit exo70 family protein
Medtr0008s0470	9.95052	18.245	23.1614	26.6388	2.00935	4.82054	0	-3.48925	3.02e-05	0.000123649	myb-related transcription factor
Medtr2g092920	25.5313	1.83643	3.12045	1.05375	0	0	0	-3.48682	0.012024	0.0268858	hypothetical protein
Medtr8g039090	293.048	3479.65	3113.57	2640.05	219.548	278.413	324.947	-3.4854	1.46e-67	2.19e-64	NADPH:quinone oxidoreductase-like protein
Medtr4g094550	78.2608	148.758	278.929	42.7292	12.2137	14.5842	15.333	-3.47832	9.76e-09	7.28e-08	stress up-regulated Nod 19 protein
Medtr7g065720	411.851	899.307	1049.45	625.35	74.9375	66.0727	90.201	-3.47064	7.39e-29	5.71e-27	glutathione S-transferase
Medtr8g009820	276.355	650.545	591.388	441.752	57.8788	21.9735	69.6406	-3.46761	1.06e-27	7.46e-26	NADP-dependent alkenal double bond reductase
Medtr7g065980	202.392	2365.46	2261.64	1138.33	132.904	176.977	213.605	-3.4607	3.41e-07	1.97e-06	laccase/diphenol oxidase family protein
Medtr3g452800	10.234	584.757	455.439	194.576	34.8242	31.5231	45.6958	-3.45458	4e-14	6.34e-13	LRR receptor-like kinase family protein
Medtr1g090150	22.5334	308.21	310.85	319.565	26.0929	27.6574	31.5146	-3.44951	7.92e-46	2.84e-43	glutathione S-transferase, amino-terminal domain protein
Medtr3g064780	12.4656	34.2799	30.3191	24.9058	5.05842	3.62038	0	-3.44891	0.000174746	0.000611443	BON1-associated-like protein
Medtr6g034560	20.5569	77.1115	42.472	33.3915	1.02205	3.66483	8.75515	-3.4435	6.05e-06	2.82e-05	MA3 domain protein
Medtr7g073430	369.681	876.469	1033.73	828.466	43.3274	123.43	85.3794	-3.44347	3.67e-10	3.39e-09	WRKY transcription factor
Medtr7g105170	10.3289	13.2756	19.7987	32.1813	0	4.82343	1.47336	-3.4422	0.00163844	0.00460179	NAC transcription factor-like protein
Medtr5g026620	65.7039	442.38	700.878	440.94	43.6734	50.8893	51.0233	-3.44189	8.54e-50	3.95e-47	ubiquinol oxidase 1a
Medtr7g100100	44.1156	88.2013	88	126.142	8.91146	9.45044	9.4471	-3.44158	4.01e-14	6.34e-13	Cys2-His2 zinc finger transcription factor
Medtr1g105820	176.96	456.923	380.255	277.788	24.4164	35.423	42.1484	-3.43904	2.59e-29	2.13e-27	cysteine-rich receptor-kinase-like protein
Medtr7g037440	452.054	1129.77	1103.3	781.486	87.6759	77.0168	112.43	-3.43175	7.4e-51	3.7e-48	glucose-6-phosphate 1-dehydrogenase
Medtr7g104110	24.5379	66.3779	50.6538	42.4455	6.13204	7.37608	2.19324	-3.43066	5.86e-10	5.22e-09	drug resistance transporter-like ABC domain protein
Medtr1g015810	3.72798	5.67175	10.6991	11.966	0	0	2.20508	-3.42665	0.00615503	0.0149067	DUF3511 domain protein
Medtr7g093830	77.3772	189.985	264.078	99.2689	11.9834	17.8329	21.4334	-3.42497	7.44e-11	7.65e-10	disease resistance response protein
Medtr4g082580	699.667	1481.1	1606.35	1159.29	115.198	112.825	166.57	-3.41848	1.32e-52	7.7e-50	WRKY transcription factor 3
Medtr4g126210	486.054	1248.43	1250.33	969.24	90.007	102.491	131.612	-3.41405	2.11e-38	3.58e-36	DUF4408 domain protein
Medtr3g026820	63.4942	122.621	132.552	122.115	6.0562	24.0928	6.64447	-3.41297	4.49e-11	4.76e-10	hypothetical protein
Medtr8g040925	5.30401	95.9886	143.406	53.0847	3.07471	8.48519	15.2014	-3.40773	4.81e-09	3.75e-08	LRR receptor-like kinase family protein
Medtr4g117120	27.0988	4.77423	14.6173	1.01774	2.01999	0	0	-3.4073	0.00246575	0.00661603	dual specificity phosphatase domain protein
Medtr2g036480	30.2053	76.046	70.8499	61.4994	2.05022	9.58611	7.97289	-3.40716	3.28e-13	4.63e-12	receptor-like kinase
Medtr8g087410	71.2838	45.6781	42.9708	38.5378	2.01716	3.61047	5.89062	-3.40504	2.46e-09	2.01e-08	glutathione S-transferase
Medtr7g028415	60.4877	206.287	170.55	82.4323	13.1193	23.3729	8.01733	-3.40213	2.11e-11	2.35e-10	WRKY family transcription factor
Medtr1g031470	21.1006	43.8511	57.104	55.8026	3.90993	4.80147	5.92994	-3.39922	4.31e-10	3.93e-09	stress-induced receptor-like kinase
Medtr3g019500	7.0009	660.935	565.646	262.849	30.6854	42.0342	68.2427	-3.39751	3.18e-05	0.000129402	S-locus lectin kinase family protein
Medtr3g045040	30.0883	24.1616	33.3143	30.8333	2.93052	3.44866	2.20546	-3.39376	6.16e-07	3.42e-06	hypothetical protein
Medtr8g099515	301.14	882.42	801.71	506.152	64.1228	76.6632	68.155	-3.39193	3.57e-22	1.41e-20	RING-H2 finger protein ATL21A, putative
Medtr8g024370	2.76697	8.58208	9.29673	2.01455	0	1.22036	0.728605	-3.38732	0.0223821	0.0460517	subtilisin-like serine protease
Medtr4g065060	260.504	1283.29	1301.53	521.685	127.831	58.8646	110.434	-3.38379	1.13e-09	9.75e-09	hypothetical protein
Medtr5g006670	292.994	624.734	962.666	324.376	55.4794	72.763	55.6513	-3.3832	1.36e-22	5.58e-21	12-oxophytodienoate reductase-like protein
Medtr8g469430	7.41451	13.5241	20.0887	6.14108	2.00764	1.20413	0.723071	-3.38117	0.00103758	0.00305858	homeobox leucine zipper family protein
Medtr4g078390	528.799	1358.38	1194.2	947.214	116.231	98.3421	120.848	-3.38089	1.12e-26	6.83e-25	O-acyltransferase WSD1-like protein
Medtr3g104000	22.8191	41.8585	35.3904	20.4464	5.08204	1.2228	2.93322	-3.37776	3.54e-06	1.72e-05	carboxyl-terminal peptidase
Medtr3g051610	506.998	1010.13	1245.58	835.77	107.726	111.401	81.1435	-3.37079	9.71e-48	3.87e-45	DUF4228 domain protein
Medtr4g063130	902.86	933.118	669.473	446.981	81.1807	79.3224	39.7537	-3.35896	1.74e-07	1.06e-06	auxin-regulated protein
Medtr2g090695	109.759	178.1	267.011	179.829	19.1555	15.8907	25.5895	-3.35641	2.37e-09	1.94e-08	transmembrane protein, putative
Medtr8g094540	8.9743	13.3106	18.8079	15.5754	1.01017	1.20816	2.20885	-3.35449	5.67e-05	0.000219971	transmembrane protein, putative
Medtr7g039330	14.8473	33.5513	48.8918	20.0227	2.04049	2.44631	5.06261	-3.35447	2.2e-06	1.11e-05	LRR receptor-like kinase family protein
Medtr8g446010	940.619	956.037	771.21	643.032	59.1642	95.5714	78.5506	-3.35024	1.19e-42	3.02e-40	calcium-transporting ATPase
Medtr1g029540	45.3208	147.909	128.414	70.5751	12.1774	14.6481	8.04471	-3.33484	3.08e-08	2.11e-07	zeatin O-glucosyltransferase-like protein
Medtr8g079200	7.98373	18.3585	16.2667	21.9963	2.87514	2.2575	0.735328	-3.32843	0.000203223	0.000700594	hypothetical protein
Medtr8g022810	213.958	388.022	353.645	262.048	20.0738	26.7837	51.2893	-3.32458	8.81e-19	2.43e-17	GDSL-like lipase/acylhydrolase
Medtr2g011170	137.571	714.38	695.748	361.68	33.2058	38.5113	104.64	-3.32377	4.19e-05	0.000167086	S-locus lectin kinase family protein
Medtr3g020420	74.2123	181.531	199.725	110.943	20.3712	13.4598	15.2594	-3.32352	2.45e-16	5.24e-15	NB-ARC domain protein
Medtr3g080000	107.614	162.243	186.205	163.233	18.207	10.9156	20.4699	-3.32186	3.64e-32	3.7e-30	ribonuclease 3-like protein
Medtr7g070250	153.196	435.983	427.764	245.376	30.2555	41.1603	39.5756	-3.32149	1.52e-20	5.04e-19	macrophage migration inhibition factor-like protein
Medtr7g118300	383.058	662.152	500.339	437.91	57.1088	53.5321	50.8483	-3.31154	3.6e-33	3.92e-31	caffeic acid O-methyltransferase
Medtr2g101320	65.1171	224.121	145.62	96.6908	8.17851	12.2604	25.7183	-3.30966	7.28e-09	5.53e-08	ankyrin repeat plant-like protein
Medtr8g013560	30.3963	234	210.563	132.503	20.3645	21.9824	16.6342	-3.3062	1.43e-20	4.79e-19	G-type lectin S-receptor-like Serine/Threonine-kinase
Medtr3g101900	325.71	901.589	907.026	494.613	58.911	98.9857	75.9594	-3.30501	2.91e-26	1.69e-24	HXXXD-type acyl-transferase family protein
Medtr8g469860	32.308	1086.88	979.112	512.622	40.6275	94.8835	125.322	-3.30103	1.1e-15	2.15e-14	receptor-like kinase
Medtr8g015040	18.186	457.267	561.062	404.971	39.7711	48.9652	55.2652	-3.30076	1.63e-20	5.4e-19	LRR receptor-like kinase plant
Medtr6g463830	326.39	835.577	817.828	545.736	55.3698	66.0211	101.082	-3.29525	1.05e-23	4.89e-22	cysteine-rich receptor-kinase-like protein
Medtr7g062680	5.66437	18.2442	16.694	4.03632	1.02481	2.43976	0.72862	-3.29174	0.00708696	0.0168891	L-type lectin-domain receptor kinase IV.2-like protein
Medtr4g007580	29.9326	41.4676	97.1996	29.2268	2.97965	9.39313	5.1297	-3.28765	2.61e-06	1.3e-05	hypothetical protein
Medtr8g059170	217.313	315.725	318.308	329.236	28.1384	33.8282	36.5683	-3.2868	3.46e-13	4.87e-12	NAC transcription factor-like protein
Medtr2g038510	140.963	576.156	515.501	383.687	36.9536	63.2716	52.2056	-3.27844	2.98e-21	1.05e-19	disease resistance protein (CC-NBS-LRR class) family protein
Medtr3g086540	1205.64	2943.63	2628.06	1640.67	161.574	167.727	413.305	-3.27755	2.63e-09	2.14e-08	MAPK phosphatase
Medtr1g090520	83.9598	719.568	686.418	329.175	52.8558	59.9722	66.48	-3.27238	2.11e-16	4.54e-15	LRR receptor-like kinase family protein
Medtr7g108735	1308.89	2310.15	2658.37	2208.86	187.901	252.482	306.958	-3.26222	5.42e-29	4.28e-27	late embryogenesis abundant protein
Medtr7g111980	48.8874	134.529	91.5073	67.9971	4.83236	12.6614	13.1729	-3.26073	4.24e-13	5.92e-12	calmodulin-binding protein
Medtr8g020510	5.18727	8.53551	14.5035	5.10927	3.05515	0	0	-3.25996	0.00497754	0.0123452	AP2 domain transcription factor
Medtr4g075750	131.594	247.253	380.216	244.523	12.2228	20.7892	56.5805	-3.25746	1.43e-10	1.41e-09	transmembrane amino acid transporter family protein
Medtr8g432390	58.2961	177.841	132.346	82.3899	14.0104	13.0352	13.9949	-3.25671	9.3e-08	5.94e-07	BON1-associated-like protein
Medtr7g055630	5.18752	92.6511	222.844	143.267	10.9765	15.421	21.1417	-3.2532	3.31e-12	4.15e-11	ankyrin repeat protein
Medtr3g065140	67.1619	133.4	123.022	93.3559	14.8903	11.6906	10.4675	-3.25072	9.96e-20	3.04e-18	carbon-sulfur lyase
Medtr3g079340	6648.72	19061.4	16319.6	10510.7	1383.44	1748.56	1692.73	-3.24972	2.62e-11	2.88e-10	enhanced disease susceptibility protein
Medtr6g059530	130.971	356.688	332.041	306.675	32.9164	23.8926	46.7912	-3.24837	2.85e-15	5.27e-14	Kunitz type trypsin inhibitor / Alpha-fucosidase
Medtr0722s0020	127.325	362.814	354.961	206.477	36.2324	39.6818	22.5385	-3.24542	4.17e-15	7.6e-14	receptor-like kinase, putative
Medtr8g020920	13.1087	187.624	118.87	128.789	13.2754	13.2964	18.8003	-3.24512	7.92e-13	1.07e-11	receptor-like kinase
Medtr1g059890	162.232	387.391	487.436	320.519	19.0439	45.487	60.6202	-3.24468	5.26e-18	1.35e-16	hypothetical protein
Medtr5g090970	20.1149	55.9108	53.7265	41.8214	11.0781	1.20947	3.61946	-3.24265	1.03e-07	6.51e-07	transcription factor jungbrunnen-like protein
Medtr8g469600	91.8327	302.706	275.106	115.829	13.3907	26.6064	33.2328	-3.23414	2.11e-10	2.01e-09	LRR receptor-like kinase family protein
Medtr4g091090	7.49552	13.4156	11.175	16.6223	0	1.10081	2.96219	-3.23008	0.00172394	0.00480799	cysteine-rich TM module stress tolerance protein
Medtr6g081060	33.5864	36.5819	48.1934	29.4073	3.0476	4.81053	4.34839	-3.22612	1.11e-08	8.22e-08	nucleotide-diphospho-sugar transferase family protein
Medtr5g068910	8.26864	10.4539	2.10647	5.32061	1.00622	1.19236	0	-3.22548	0.00869353	0.0202062	hypothetical protein
Medtr4g094555	23.701	76.002	38.4148	12.2503	7.13081	3.65685	2.93175	-3.22523	1.78e-05	7.59e-05	stress up-regulated Nod 19 protein
Medtr2g030480	250.102	567.224	564.676	370.628	48.9192	60.1878	52.8502	-3.21848	1.42e-41	3.36e-39	stress up-regulated Nod 19 protein
Medtr8g015150	2.38641	22.1019	24.0243	18.1981	1.02226	4.88201	1.45567	-3.2179	0.000166076	0.000583915	LRR receptor-like kinase plant-like protein
Medtr8g028265	175.26	300.736	409.222	109.33	22.5183	43.0903	23.4832	-3.21616	1.69e-12	2.18e-11	BAG domain protein
Medtr2g076103	5.51679	4.70665	4.23694	8.56576	0	1.18656	0.728548	-3.21537	0.0105599	0.0240128	hypothetical protein
Medtr7g101425	3680.8	10459.6	9908.75	6024.18	872.225	1064.33	905.372	-3.2153	3.6e-10	3.33e-09	phenylalanine ammonia-lyase-like protein
Medtr5g006470	83.6875	196.191	196.709	122.844	18.8349	20.2377	16.7644	-3.2119	1.74e-08	1.24e-07	acetyltransferase (GNAT) domain protein
Medtr8g005235	5.4876	16.3449	10.4763	18.2198	0	0	4.34734	-3.20798	0.0102668	0.0234151	DUF247 domain protein
Medtr0008s0390	14.7402	28.5903	34.498	30.9271	5.06379	1.20776	3.6688	-3.20369	1.51e-05	6.55e-05	myb-related transcription factor
Medtr8g058530	8.7259	25.3805	19.0881	12.9068	0	2.35072	3.63521	-3.20355	0.00121882	0.00353086	pre-mRNA-splicing factor SF2-like protein
Medtr0534s0010	34.2554	19.0302	27.4711	10.593	0	7.11591	0	-3.1942	0.000361495	0.00117872	disease resistance protein (TIR-NBS-LRR class)
Medtr3g086590	186.711	409.496	518.11	311.743	51.8793	55.0434	30.1529	-3.19102	4.38e-21	1.53e-19	Fe-S metabolism associated domain protein
Medtr8g104490	1608.24	4287.39	4072.73	2451.36	281.416	481.569	422.84	-3.18867	1.82e-06	9.32e-06	calmodulin-binding-like protein
Medtr5g087370	19.3058	38.3502	61.6283	35.3698	6.10341	6.15452	2.9075	-3.18809	8.12e-05	0.000304976	LRR receptor-like kinase
Medtr1g104890	588.831	910.529	1069.86	856.497	73.1894	94.5186	146.786	-3.17138	4.61e-06	2.19e-05	cysteine-rich receptor-kinase-like protein
Medtr7g018280	3.15231	8.60856	2.19013	5.47635	0.940688	0	0.743747	-3.16972	0.0231424	0.047394	late embryogenesis abundant protein (LEA) family protein
Medtr5g017470	890.476	1818.17	1842.42	1215.27	143.911	171.35	229.497	-3.15881	7.89e-25	4.07e-23	heat shock transcription factor
Medtr6g007980	2283.06	6438.94	5410.28	4035.15	448.35	664.71	665.946	-3.15843	1.06e-07	6.68e-07	senescence-associated protein
Medtr0005s0200	30.1492	63.8028	94.2922	56.4304	4.08787	12.258	8.01367	-3.15696	1.17e-07	7.31e-07	NBS-LRR type disease resistance protein
Medtr4g013260	92.1654	321.461	229.976	132.828	3.05573	37.518	36.1447	-3.15596	0.000897214	0.00267766	WRKY transcription factor
Medtr3g098350	19.3658	59.6356	46.5464	19.3393	5.10247	3.67867	5.13113	-3.15563	2.78e-07	1.63e-06	respiratory burst oxidase-like protein D
Medtr4g126920	1192.09	1858.42	3119.99	967.693	182.729	171.525	316.959	-3.14631	6.41e-05	0.000245789	xyloglucan endotransglucosylase/hydrolase family protein
Medtr7g105870	585.58	1365.58	1443.74	1053.61	113.386	121.436	203.627	-3.13778	1.65e-06	8.55e-06	harpin-induced-like protein
Medtr4g090580	71.5892	141.541	213.349	102.393	18.3206	15.8366	17.7097	-3.13564	1.21e-14	2.06e-13	NAD(P)H dehydrogenase B2
Medtr4g015680	44.9499	99.4987	96.4902	93.7765	13.0977	9.69195	10.2319	-3.13434	4.21e-18	1.08e-16	trihelix transcription factor GT-3a-like protein
Medtr2g031600	3.17864	9.6567	8.38504	6.07315	0	1.21004	1.45414	-3.1308	0.0146211	0.0318077	FAD-binding berberine family protein
Medtr5g025690	94.8473	265.68	224.03	147.042	28.4309	28.4075	16.688	-3.12532	5.32e-09	4.13e-08	EF hand calcium-binding family protein
Medtr8g469830	10.182	27.9847	20.7691	21.0651	4.14387	3.6453	0.726109	-3.11996	0.000189375	0.000657662	LRR receptor-like kinase family protein, putative
Medtr4g072030	1513.4	4058.25	3710.82	2270.27	487.194	303.514	365.496	-3.11759	6.11e-32	6.08e-30	polyol/monosaccharide transporter 1
Medtr1g062630	45.0469	112.47	129.444	94.8177	8.0115	10.7459	19.1911	-3.1171	6.19e-11	6.45e-10	allergen Pru protein, putative
Medtr7g072250	45.7575	129.565	143.216	70.3811	11.0459	15.525	13.2261	-3.11372	4.8e-10	4.34e-09	tubby C 2 protein
Medtr8g091390	896.987	1808.22	1707.11	1413.9	173.587	155.232	241.029	-3.11163	2.61e-07	1.54e-06	L-ascorbate oxidase
Medtr3g064420	1301.43	4000.2	3230.18	1892.15	351.829	432.991	276.881	-3.10566	8.58e-29	6.56e-27	long-chain acyl-CoA synthetase
Medtr2g438760	12.3766	359.651	435.064	333.608	19.4525	47.1948	64.3155	-3.10358	4.32e-05	0.000171703	ankyrin repeat plant-like protein
Medtr6g463710	20.3699	38.0711	56.9164	36.2657	4.09891	2.44533	8.02675	-3.0977	1.21e-06	6.43e-06	cysteine-rich receptor-kinase-like protein
Medtr3g099490	13.6084	26.2131	30.1438	29.425	2.96787	7.07527	0.725729	-3.08865	0.000174911	0.000611769	hypothetical protein
Medtr8g016650	52.3591	77.674	92.4166	48.0344	10.2321	3.65779	10.8458	-3.08795	6.37e-11	6.62e-10	TIR-NBS-LRR class disease resistance protein
Medtr7g063440	2002.46	3114.9	3355.56	3272.87	361.262	315.641	464.126	-3.0875	1.16e-90	5.93e-87	chromosome condensation regulator RCC1 repeat protein
Medtr8g469710	7.88586	20.178	12.6941	16.6384	2.00166	3.60149	0.729788	-3.0875	0.000154367	0.000547593	LRR receptor-like kinase
Medtr4g029600	17909.1	14517.2	11907.8	6679.86	1071.62	935.875	1887.69	-3.08637	1.04e-25	5.75e-24	extensin-like repeat protein
Medtr1g110270	103.138	525.853	391.7	301.526	30.5382	55.8286	57.1023	-3.08632	1.21e-05	5.36e-05	cysteine-rich RLK (receptor-like kinase) protein
Medtr2g461970	90.3928	273.143	217.609	158.587	23.1923	20.596	31.4872	-3.08625	7.53e-23	3.16e-21	alpha-1,4-glucan-protein synthase [UDP-forming]-like protein
Medtr3g479490	17.152	33.6464	30.3349	24.1894	5.08917	2.42134	2.89647	-3.08606	1.11e-06	5.91e-06	UDP-glucosyltransferase family protein
Medtr1g025340	188.157	5025.6	5234.61	3341.11	476.361	495.991	630.475	-3.08463	2.68e-12	3.39e-11	DUF668 family protein
Medtr5g061550	185.117	231.68	436.376	193.691	41.5578	37.6298	23.3029	-3.08296	2.06e-17	4.99e-16	hypothetical protein
Medtr4g014540	11627.3	16920.5	11602	16187.2	2699.35	1700.77	883.813	-3.08117	8.99e-13	1.21e-11	ferritin
Medtr1g081230	173.959	123.109	118.774	94.8822	9.53468	18.4146	12.4502	-3.07922	3.21e-13	4.55e-12	import inner membrane translocase subunit TIM22
Medtr4g126970	233.416	1415.84	1275.55	907.457	134.781	154.765	136.9	-3.07823	6.23e-19	1.74e-17	Serine/Threonine kinase family protein
Medtr1g021070	808.646	1860.39	2168	1590.22	224.281	229.498	212.067	-3.07743	1.16e-19	3.53e-18	DUF1645 family protein
Medtr6g009540	19.9988	59.6346	54.3272	19.1036	2.03947	7.2569	6.51057	-3.07076	6.67e-06	3.09e-05	P-loop nucleoside triphosphate hydrolase superfamily protein
Medtr8g469780	49.8538	169.156	113.898	88.8519	11.3263	14.5049	18.0623	-3.06507	6.37e-15	1.13e-13	LRR receptor-like kinase family protein
Medtr5g079880	339.913	232.594	209.966	172.604	18.9633	23.5062	30.6247	-3.05983	2.03e-18	5.45e-17	calcium-dependent lipid-binding (CaLB domain) family protein
Medtr8g090270	359.455	1254.07	1210.31	843.614	118.162	106.47	171.019	-3.05293	2.56e-40	5.14e-38	MFS transporter
Medtr7g009960	43.7553	155.064	127.014	66.2039	18.5946	10.7903	13.0582	-3.03519	2.42e-11	2.68e-10	O-acyltransferase WSD1-like protein
Medtr4g121860	527.839	881.743	877.453	645.161	90.4138	97.8693	105.227	-3.03192	1.62e-40	3.36e-38	Ras-related small GTP-binding family protein
Medtr8g079360	39.8506	65.0291	91.6154	38.3096	16.2612	2.45239	5.07697	-3.03121	2.57e-06	1.28e-05	LRR and NB-ARC domain disease resistance protein
Medtr6g036790	8.51691	29.6819	19.6493	12.9848	1.02697	0	5.7891	-3.02833	0.000719621	0.00219708	LRR receptor-like kinase family protein
Medtr3g096760	6.38535	19.8834	18.6438	8.18697	3.05709	1.22312	1.47052	-3.02828	0.000661346	0.00203724	amino acid permease
Medtr7g056393	39.0618	27.7528	12.5549	13.2684	2.02441	2.428	2.1847	-3.02344	0.000225945	0.000771614	2OG-Fe(II) oxygenase family oxidoreductase
Medtr6g084250	26.2835	81.1858	89.2624	32.2089	5.80809	10.409	8.84576	-3.02285	4.37e-08	2.93e-07	hypothetical protein
Medtr8g432450	7.56379	13.409	6.38903	20.2504	0.993222	3.54922	0.736015	-3.02204	0.00350172	0.00905789	BON1-associated-like protein
Medtr1g106785	1659.94	4014.11	3778.2	2540.12	392.16	392.233	486.086	-3.0219	3.44e-48	1.41e-45	somatic embryogenesis receptor-like kinase
Medtr1g072420	245.573	602.143	439.8	440.644	50.4438	59.3658	72.642	-3.01943	4.48e-12	5.49e-11	xyloglucanase-specific endoglucanase inhibitor protein
Medtr4g132380	8.44996	18.2807	25.0506	21.2893	1.02486	6.06754	1.45538	-3.01895	0.000199122	0.000687571	F-box plant-like protein, putative
Medtr1g021100	2685.49	5999.89	5698.02	4714.67	545.831	709.355	775.59	-3.01407	4.98e-42	1.2e-39	disease resistance protein (CC-NBS-LRR class) family protein
Medtr2g069350	3225.3	7212.89	6188.42	6998.26	1038.48	829.871	666.877	-3.00981	2.94e-66	3.74e-63	SBP (S-ribonuclease-binding protein) family protein, putative
Medtr7g010010	5.85752	16.2961	14.514	3.01408	0	0	3.62676	-3.00958	0.00863393	0.0200869	LRR receptor-like kinase family protein
Medtr4g094495	30.8605	111.002	80.1481	47.6057	11.2761	9.74774	8.76913	-3.00917	1.23e-07	7.68e-07	reticuline oxidase-like protein
Medtr7g072270	24.7322	76.8106	69.7931	26.6497	6.30131	10.7963	5.28838	-3.00864	4.32e-07	2.46e-06	LURP-one-like protein
Medtr7g117310	1044.82	2564.77	2766.56	1568.24	233.35	283.458	339.839	-3.00859	2.89e-21	1.03e-19	cyclic nucleotide-gated ion channel-like protein
Medtr4g045973	87.9168	193.817	256.633	131.796	19.4344	35.4586	18.485	-3.00604	1.5e-10	1.47e-09	diacylglycerol kinase domain protein
Medtr6g009520	1475	3972.24	3662.43	2185.2	321.078	464.981	436.535	-3.0058	5.21e-11	5.48e-10	P-loop nucleoside triphosphate hydrolase superfamily protein
Medtr7g024300	123.634	320.388	305.311	185.984	38.8933	20.8317	40.374	-3.00356	2.25e-17	5.42e-16	enoyl-CoA hydratase/isomerase family protein
Medtr7g023670	141.075	402.991	374.525	197.199	31.1638	35.1613	54.7175	-3.00085	3.05e-12	3.84e-11	polygalacturonase inhibiting protein, putative
Medtr4g066240	303.248	871.031	894.679	269.186	65.1695	73.2481	116.08	-2.99633	3.4e-07	1.97e-06	cyanogenic beta-glucosidase, putative
Medtr7g075600	177.487	1063.49	1274.09	431.119	116.439	125.032	106.759	-2.99266	3.9e-16	8.09e-15	cytochrome P450 family protein
Medtr2g079310	101.875	299.283	228.818	164.232	18.3908	28.0543	39.7676	-2.99186	4.12e-12	5.07e-11	DUF2921 family protein
Medtr7g059460	185.115	532.561	501.597	456.631	68.262	60.7614	59.3755	-2.98747	2.74e-71	6.35e-68	macrophage migration inhibition factor-like protein
Medtr5g090600	85.944	98.1008	106.132	56.2613	13.162	18.1857	2.94638	-2.9874	1.41e-08	1.03e-07	UDP-glucose flavonoid 3-O-glucosyltransferase
Medtr7g062750	26.573	86.216	39.6112	37.4258	7.15225	6.11839	7.29193	-2.9848	0.00030315	0.00100679	L-type lectin-domain receptor kinase IV.2-like protein
Medtr1g088845	71.658	97.5245	180.924	58.3266	14.9262	15.5769	12.358	-2.98351	1.3e-10	1.29e-09	glutathione S-transferase, amino-terminal domain protein
Medtr1g027050	60.2491	252.719	256.157	147.092	31.5632	12.2157	37.6945	-2.97889	3.62e-14	5.78e-13	stress-induced receptor-like kinase
Medtr7g065660	1852.34	877.607	818.162	737.677	91.8891	109.437	107.612	-2.97756	2.86e-43	7.83e-41	glutathione S-transferase, amino-terminal domain protein
Medtr7g062660	7.08411	20.1281	14.5787	8.06024	1.01819	1.21902	2.89753	-2.97285	0.00107256	0.00315008	L-type lectin-domain receptor kinase IV.2-like protein
Medtr4g025940	5.56532	11.5191	3.19185	13.6306	1.97948	0	1.45486	-2.96566	0.0104314	0.0237459	cytochrome P450 family 71 protein
Medtr5g088760	94.1541	250.481	257.344	187.517	24.756	33.2179	31.1933	-2.96513	1.28e-32	1.35e-30	negative cofactor 2 transcriptional co-repressor, putative
Medtr6g038090	124.15	3080.9	2147.44	1720.48	306.89	234.961	349.921	-2.96158	1.85e-05	7.89e-05	disease resistance protein (TIR-NBS-LRR class), putative
Medtr4g127560	159.525	472.802	394.063	225.553	37.0453	62.9664	40.5323	-2.96106	6.45e-05	0.000246938	calcium-binding EF-hand protein
Medtr4g090350	19.9631	29.9643	40.3884	62.4001	5.9235	3.46679	7.31275	-2.95924	1.66e-05	7.14e-05	hypothetical protein
Medtr1g074370	145.917	158.02	225.282	178.334	17.0668	20.2992	34.6393	-2.94608	2.96e-10	2.78e-09	ethylene-responsive transcription factor 1B
Medtr7g093870	13.7999	16.0547	25.03	5.25106	0	1.19656	4.4364	-2.93942	0.0074147	0.0175682	disease resistance-responsive, dirigent domain protein
Medtr6g029460	542.476	961.2	1314.52	660.986	104.589	136.334	141.682	-2.93879	1.33e-28	1e-26	NADP-specific glutamate dehydrogenase
Medtr6g012670	8.20086	11.5147	8.31256	8.13178	0	1.19744	2.18949	-2.93876	0.00332134	0.00863602	NAC transcription factor-like protein
Medtr0280s0040	195.408	489.091	438.066	344.322	38.8495	51.4196	74.1675	-2.93675	6.24e-23	2.66e-21	G-type lectin S-receptor-like Serine/Threonine-kinase plant
Medtr7g064050	5.48598	19.0124	11.9801	8.79288	0.957704	0	3.72691	-2.93336	0.00286754	0.00757362	hypothetical protein
Medtr7g075040	18.6887	50.2635	39.4609	34.3697	6.96692	7.16304	2.90165	-2.93078	2.34e-08	1.64e-07	EF hand calcium-binding family protein
Medtr7g062770	71.0743	220.957	137.445	69.5588	11.2089	20.7278	23.9641	-2.92873	6.1e-09	4.69e-08	L-type lectin-domain receptor kinase IV.2-like protein
Medtr3g080010	7.96604	12.5834	16.1291	7.30177	0	3.50591	1.4536	-2.92522	0.00110989	0.00325142	double-stranded RNA-binding motif protein
Medtr3g437820	348.371	704.05	751.676	615	87.3379	70.1873	112.763	-2.92499	2.89e-36	3.99e-34	polygalacturonase inhibitor protein
Medtr3g462390	323.745	498.232	559.446	491.58	52.586	47.6848	102.234	-2.91802	5.2e-15	9.34e-14	calmodulin-binding receptor-like cytoplasmic kinase
Medtr3g117850	91.7804	239.821	196.907	142.565	33.4761	23.5898	20.4014	-2.91475	1.18e-21	4.37e-20	adenine nucleotide alpha hydrolase-like domain kinase
Medtr5g035665	396.227	848.483	840.539	820.132	103.323	108.122	121.826	-2.91035	7.94e-22	3.01e-20	DUF1262 family protein
Medtr5g080310	3.94586	3.78752	9.6154	8.68306	1.96647	1.17958	0	-2.91029	0.0166283	0.0355666	hypothetical protein
Medtr1g492640	366.539	685.105	796.433	484.629	52.4926	72.072	135.513	-2.90756	5.26e-18	1.35e-16	transmembrane amino acid transporter family protein
Medtr1g076910	5.85519	6.74042	19.1365	4.17016	0	3.5676	0.724607	-2.90679	0.0177531	0.0376657	22.0 kDa class IV heat shock protein
Medtr5g048470	10.7814	30.7789	15.7819	11.2142	3.02276	3.63704	1.44875	-2.90678	0.000119301	0.000433276	flavonol synthase/flavanone 3-hydroxylase
Medtr1g069430	111.089	724.683	619.414	347.144	85.8158	53.1336	86.3488	-2.90411	5.57e-11	5.83e-10	Zn-dependent alcohol dehydrogenase family, class III protein
Medtr3g064460	266.117	1228.48	1231.53	723.185	147.754	140.024	140.202	-2.89497	1.32e-25	7.23e-24	hypothetical protein
Medtr4g061360	2471.25	3759.32	4028.85	3577.08	457.293	399.975	667.881	-2.89232	3.42e-58	3.22e-55	PRR response regulator
Medtr7g062890	28.4145	124.423	115.18	46.2013	8.19982	10.9296	18.8739	-2.88808	1.34e-06	7.01e-06	L-type lectin-domain receptor kinase IV.2-like protein
Medtr4g088170	3472.69	10720.2	8435.46	5878.2	906.962	1323.89	1155.03	-2.88662	1.39e-36	1.99e-34	cytochrome P450 family flavone synthase
Medtr7g011990	72.2782	32.6345	15.6375	5.09115	5.1091	2.41903	0	-2.88588	0.00939758	0.0216578	caffeic acid O-methyltransferase
Medtr8g464080	5.18796	6.61425	3.1018	4.08551	1.02093	0	0.734362	-2.88407	0.0223186	0.0459359	hypothetical protein
Medtr1g110510	72.4938	516.17	417.326	220.229	52.7179	54.4016	49.4775	-2.88313	2.09e-12	2.67e-11	S1/P1 nuclease family protein
Medtr7g009470	22.8046	66.8237	71.652	19.1295	10.2108	3.66978	7.27155	-2.88275	8.85e-05	0.000330082	LRR receptor-like kinase
Medtr4g027040	367.583	3752.9	5298.09	2924.94	630.188	628.441	369.839	-2.88057	1.07e-26	6.6e-25	NF-X1-type zinc finger protein NFXL1
Medtr2g101400	292.457	481.263	456.149	606.05	63.4574	88.6645	60.2571	-2.87918	4.46e-45	1.49e-42	LEM3 (ligand-effect modulator 3) family protein
Medtr6g464280	541.92	1285.4	1268.9	932.87	119.311	168.602	185.794	-2.87829	3.04e-23	1.35e-21	gibberellin receptor GID1, putative
Medtr8g037290	127.193	242.951	380.83	168.049	32.4771	23.2007	50.1293	-2.87815	5.22e-16	1.07e-14	carotenoid 9,10(9',10')-cleavage dioxygenase
Medtr6g045633	50.9316	478.034	551.297	394.595	43.765	68.6768	81.025	-2.87474	2.86e-24	1.41e-22	leguminosin proline-rich group669 secreted peptide
Medtr3g051510	6.90833	10.5481	18.6544	6.65159	1.94563	3.44202	0	-2.87447	0.00237563	0.00640255	DUF4228 domain protein
Medtr6g059410	145.961	409.332	399.854	282.768	33.907	51.421	62.914	-2.87214	2.69e-21	9.61e-20	Kunitz type trypsin inhibitor / Alpha-fucosidase
Medtr6g038910	262.576	648.559	510.571	383.193	67.7022	78.9273	65.0041	-2.8707	1.14e-24	5.85e-23	receptor-like protein, putative
Medtr5g084410	1204.66	33257.1	29251.9	23015.1	4398.29	3301.12	4008.41	-2.86873	1.76e-45	6.04e-43	hypothetical protein
Medtr1g056880	28.9099	61.5316	41.7444	90.9472	8.1615	13.2494	5.79614	-2.86858	3.51e-06	1.71e-05	E3 ubiquitin-protein ligase PUB23-like protein
Medtr4g086620	142.653	547.805	544.121	337.442	49.6289	79.6215	66.9688	-2.86758	3.42e-16	7.15e-15	calmodulin-binding protein
Medtr6g008500	1160.86	1440.18	1950.89	1035.95	184.957	225.916	196.335	-2.86735	2.44e-25	1.32e-23	cytochrome P450 family 82 protein
Medtr4g077100	49.5105	536.029	414.493	266.106	57.4372	42.7157	65.8376	-2.86492	6.29e-17	1.44e-15	cinnamoyl-CoA reductase-like protein
Medtr8g469650	34.7478	1150.51	1071.53	612.617	83.9088	129.801	174.433	-2.86434	4.79e-16	9.87e-15	LRR receptor-like kinase family protein
Medtr4g078840	21.776	60.9387	46.6322	40.7372	4.79707	9.09921	6.76912	-2.86078	3.96e-08	2.68e-07	transmembrane protein, putative
Medtr8g006730	3141.96	5353.16	6065.02	4780.97	679.938	796.082	754.346	-2.86067	1.13e-27	7.87e-26	UDP-glucosyltransferase family protein
Medtr1g074930	3166.33	12591.8	10926.5	7083.98	992.978	1293.9	1948.73	-2.8522	2.51e-26	1.48e-24	high affinity inorganic phosphate transporter
Medtr3g021215	5.36496	13.2064	15.1849	8.74219	0	1.12842	3.69524	-2.84804	0.0123732	0.0275651	hypothetical protein
Medtr4g075150	4063.6	6733.85	7017.04	4619.15	842.268	797.777	920.695	-2.84216	2.72e-38	4.56e-36	serine carboxypeptidase-like protein
Medtr7g093850	639.814	1428.75	1893.59	909.34	154.778	241.036	198.317	-2.83275	3e-06	1.48e-05	disease resistance response protein
Medtr6g038820	393.9	952.352	742.122	642.944	95.7602	104.064	128.052	-2.82924	8.07e-25	4.16e-23	LRR receptor-like kinase
Medtr2g028830	593.175	1193.73	1272.39	1085.98	164.33	157.514	176.369	-2.82894	4.07e-94	2.59e-90	SBP (S-ribonuclease-binding protein) family protein
Medtr7g015280	29.7595	64.6175	58.035	38.5606	3.06536	10.991	8.7712	-2.82805	4.69e-09	3.67e-08	receptor-like kinase feronia-like protein
Medtr8g042660	128.187	332.751	281.704	154.308	36.7245	36.9099	35.0014	-2.82595	1.61e-20	5.33e-19	disease resistance protein (TIR-NBS-LRR class)
Medtr7g108250	205.01	173.034	235.519	177.222	37.932	7.99449	35.1313	-2.82141	2.83e-16	6e-15	monothiol glutaredoxin-S2 protein
Medtr8g018270	33.0262	30.5575	22.866	29.1833	2.03636	7.36709	2.90367	-2.81879	1.92e-05	8.16e-05	NB-ARC domain protein
Medtr8g023760	68.6629	164.9	131.09	111.829	11.072	20.5844	25.6064	-2.81513	4.69e-14	7.35e-13	3-oxo-5-alpha-steroid 4-dehydrogenase
Medtr3g081580	1570.77	3571.01	3610.37	2853.2	303.614	432.31	696.339	-2.80605	2e-23	9.03e-22	ZIP zinc/iron transport family protein
Medtr5g044710	60.187	682.737	610.843	447.047	91.046	70.1223	87.7841	-2.80197	2.62e-21	9.41e-20	ureide permease-like protein
Medtr8g469690	30.2393	90.0138	76.0925	45.1165	10.3844	5.99004	13.0693	-2.80183	6.75e-10	5.95e-09	leucine-rich receptor-like kinase family protein
Medtr3g084520	3044.57	4274.77	5575.35	3193.24	557.637	544.345	768.456	-2.80048	2.58e-26	1.52e-24	flavonoid glucosyltransferase
Medtr7g090560	225.078	536.371	576.093	409.283	66.617	85.5957	67.6161	-2.80029	1.4e-44	4.34e-42	hypothetical protein
Medtr2g102670	2641.19	9384.56	10645.2	6214.35	1203.6	1241.92	1322.62	-2.79993	7.58e-27	4.81e-25	drug resistance transporter-like ABC domain protein
Medtr3g009180	5.51007	15.3274	8.36928	8.13362	1.01443	1.21265	2.18215	-2.79657	0.00510571	0.012637	vacuolar protein sorting-associated protein VPS9
Medtr3g118390	229.952	318.862	326.974	188.613	46.5033	35.7686	38.0304	-2.79386	1.79e-20	5.91e-19	Chitinase (Class I) / Hevein
Medtr6g090615	682.312	260.669	228.277	125.691	28.5	30.5358	29.7006	-2.79303	1.38e-13	2.04e-12	LRR receptor-like kinase plant
Medtr7g115650	92.8129	64.9483	49.128	30.1147	2.98241	4.76823	12.3063	-2.79149	1.91e-05	8.12e-05	myb transcription factor
Medtr6g092020	7.55998	17.1612	17.7278	14.3051	2.02567	0	4.38245	-2.78513	0.000484233	0.00153682	calcium-dependent phospholipid-binding copine family protein
Medtr4g065093	173.348	608.698	663.944	305.752	83.5714	42.3446	101.765	-2.78461	3.17e-12	3.98e-11	hypothetical protein
Medtr2g032610	10.8335	26.3981	22.894	17.805	2.02651	6.03649	2.22123	-2.78358	4.87e-05	0.000191537	substrate carrier family protein
Medtr8g088560	813.839	1665.95	1641.01	1391.68	151.552	259.121	274.014	-2.77737	1.35e-27	9.28e-26	UDP-glucosyltransferase family protein
Medtr7g106410	4.79655	13.4239	5.54084	5.49451	0	1.10857	2.24902	-2.7764	0.00988962	0.0226565	hypothetical protein
Medtr5g074970	1531.63	4609.24	4572.9	2978.58	536.225	636.538	608.216	-2.77162	2.96e-27	1.98e-25	class III peroxidase
Medtr5g020990	1160.15	1419.89	1238.21	1049.8	160.039	186.994	195.597	-2.77014	1.85e-68	3.14e-65	P-loop nucleoside triphosphate hydrolase superfamily protein
Medtr7g074240	913.844	2469.42	2299.32	1627.56	287.751	350.005	304.891	-2.76324	8.32e-22	3.14e-20	EF hand calcium-binding family protein
Medtr4g077130	45.6336	127.985	94.5242	78.1781	11.1783	17.0392	16.2005	-2.75977	1.59e-14	2.66e-13	cinnamyl-alcohol dehydrogenase-like protein
Medtr3g051190	199.171	444.81	444.315	313.937	62.193	60.935	55.6399	-2.75563	2.33e-36	3.26e-34	folate/biopterin transporter
Medtr7g095690	7.41928	8.63858	11.617	11.4359	2.00724	1.19707	1.46118	-2.75482	0.0011899	0.00345717	emp24/gp25L/p24 family/GOLD protein
Medtr7g102820	16.9183	18.9976	21.8224	15.3466	5.08027	0	2.9305	-2.75229	0.000586894	0.00182467	leucoanthocyanidin dioxygenase-like protein
Medtr5g061620	34.2021	597.547	668.359	605.426	65.1617	115.562	98.0142	-2.74851	9.95e-16	1.96e-14	hypothetical protein
Medtr5g079980	74.2966	195.4	156.045	150.837	25.4807	25.6579	23.907	-2.74683	3.37e-16	7.06e-15	receptor-like protein
Medtr6g007760	12.0569	20.2081	27.3393	13.2344	2.02375	2.41021	4.3518	-2.74317	0.000849113	0.00254754	nodulin MtN21/EamA-like transporter family protein
Medtr5g072930	200.44	107.224	156.156	69.1989	11.2589	21.9306	16.8722	-2.74165	2.54e-11	2.8e-10	cytochrome P450 family 71 protein
Medtr6g011880	9781.42	5061.28	8100.61	13085.2	1192.04	1368.25	1380.49	-2.73558	2.71e-07	1.59e-06	light-harvesting complex I chlorophyll A/B-binding protein
Medtr5g064640	38.0167	107.842	75.4965	65.5651	17.2098	15.1024	5.8657	-2.73448	5.8e-07	3.24e-06	hypothetical protein
Medtr7g080370	11037.7	25687.7	23929.3	19773.1	3122.22	3476.93	3837.14	-2.73299	9.29e-41	1.97e-38	calreticulin
Medtr2g037760	31.5367	92.7283	121.822	75.4016	8.97495	21.3868	14.0119	-2.72913	5.6e-12	6.76e-11	DUF4228 domain protein
Medtr8g006575	930.664	2146.41	2584.39	1040	253.081	237.234	381.692	-2.72519	1.59e-08	1.15e-07	acid phosphatase
Medtr5g012390	12.046	25.4783	32.4667	14.726	2.00516	3.60745	5.15634	-2.7248	0.000475933	0.00151395	L-lactate dehydrogenase A-like protein
Medtr5g072980	36.2237	73.1517	114.87	59.9605	5.11478	23.1579	10.2579	-2.72405	2.98e-08	2.05e-07	cytochrome P450 family 71 protein
Medtr3g465080	7.66119	20.1797	12.2008	20.8978	0.965368	2.2679	4.53851	-2.72157	0.000494401	0.00156562	transmembrane protein, putative
Medtr1g086430	24.0877	56.1312	64.3867	61.0098	7.13694	11.2061	9.45658	-2.71467	3.19e-08	2.19e-07	hypothetical protein
Medtr1g115820	936.293	3859.48	4551.68	2960.89	552.023	571.082	616.059	-2.70848	1.35e-44	4.23e-42	chalcone-flavanone isomerase family protein
Medtr7g014880	63.3149	2470.16	1941.09	1194.35	238.799	259.605	359.68	-2.70546	5.22e-21	1.8e-19	RALF
Medtr7g115220	837.944	1776.46	2045.92	1212.56	212.511	241.099	317.32	-2.70482	6.3e-24	2.98e-22	Chitinase / Hevein / PR-4 / Wheatwin2
Medtr4g088810	1126.27	2584.19	1857	1012.72	271.573	288.083	277.092	-2.70455	9.37e-08	5.98e-07	linoleate 13S-lipoxygenase 2-1, related protein
Medtr5g087510	15.9057	23.0195	33.3003	28.6189	4.80105	4.55981	3.77743	-2.70233	2.53e-06	1.26e-05	hypothetical protein
Medtr3g088975	234.625	540.839	586.089	449.784	59.5116	59.5142	121.428	-2.69925	8.99e-16	1.78e-14	transmembrane protein, putative
Medtr5g073470	7.88553	24.0215	19.9788	12.3615	5.06043	2.40663	1.46147	-2.69516	0.000832011	0.00250154	transmembrane protein, putative
Medtr3g025900	12.581	34.4469	28.063	47.2911	2.04281	8.53688	6.53062	-2.69193	3.41e-06	1.66e-05	exocyst subunit exo70 family protein
Medtr1g031830	657.394	242.883	205.733	143.288	23.4527	42.9941	26.8066	-2.68868	4.2e-18	1.08e-16	NBS-LRR type disease resistance protein
Medtr2g101090	132.338	80.7961	64.0588	20.137	7.16409	9.82716	8.75277	-2.68439	1.91e-05	8.13e-05	drug resistance transporter-like ABC domain protein
Medtr6g038940	2283.09	4885.52	4738.08	3995.15	591.16	725.244	801.937	-2.68359	3.33e-49	1.46e-46	receptor-like protein
Medtr3g103190	10.659	27.8998	16.725	30.5563	6.14376	0	5.09546	-2.68349	0.00117736	0.0034254	transmembrane protein, putative
Medtr8g469980	22.9687	64.2575	59.3345	26.2503	10.2655	2.44382	10.1947	-2.68325	0.00093076	0.0027703	tyrosine kinase family protein
Medtr3g088220	4317.21	10134.1	9547.62	7039.78	1364.5	1281.56	1518.28	-2.68138	3.14e-39	5.8e-37	protein disulfide isomerase
Medtr8g028800	560.789	1094.32	875.627	544.182	97.0854	146.798	148.828	-2.67767	4.31e-19	1.23e-17	disease resistance protein (TIR-NBS-LRR class), putative
Medtr6g069570	4.86996	5.76054	11.6752	9.3819	0	4.74564	0	-2.6768	0.0187075	0.0394016	snoRNA-binding domain protein, putative
Medtr8g040170	437.362	1058.97	955.689	586.277	137.597	109.08	159.528	-2.67253	4.49e-24	2.17e-22	ABC transporter-like family-protein
Medtr2g016800	64.2939	81.7105	122.162	85.8592	5.83569	11.4207	26.9091	-2.67159	5.77e-09	4.47e-08	transmembrane protein, putative
Medtr6g071340	7.40956	18.5494	13.3459	23.1854	4.25025	2.35558	2.17965	-2.67124	0.000548193	0.00171481	Avr9/Cf-9 rapidly elicited protein
Medtr4g094548	87.5382	732.828	806.448	316.91	110.984	97.4785	83.3954	-2.67112	3.49e-13	4.9e-12	stress up-regulated Nod 19 protein
Medtr8g469820	4.82433	6.66032	11.5047	11.4041	3.02061	0	1.46659	-2.66936	0.0145154	0.0315977	LRR receptor-like kinase family protein
Medtr8g018170	152.675	423.136	350.349	218.163	45.9737	56.4667	53.8246	-2.66701	1.07e-21	4e-20	disease resistance protein (TIR-NBS-LRR class), putative
Medtr1g033630	8.80976	22.0163	23.3923	12.4763	0.950752	4.50867	3.71498	-2.66685	0.000549297	0.00171763	hypothetical protein
Medtr6g084420	20.2685	21.1623	25.2753	34.7208	9.05538	3.63967	0.724448	-2.66523	3.05e-05	0.000124521	monoglyceride lipase
Medtr2g027600	314.202	166.603	154.978	113.879	20.0768	23.7838	24.8546	-2.66235	1.16e-13	1.73e-12	heavy metal transport/detoxification superfamily protein
Medtr4g417270	8.04956	26.8734	20.8558	8.04459	2.04655	4.91483	2.1806	-2.65922	0.00223454	0.00606401	verticillium wilt disease resistance protein
Medtr8g099795	8339.49	12321.1	11337.7	9629.37	1615.2	1933.2	1753.79	-2.65055	3.64e-38	6.03e-36	heat shock 70 kDa protein
Medtr8g479450	14.8041	36.2901	28.9409	11.0291	5.14006	2.4356	4.36246	-2.65	6.01e-05	0.000232053	LRR and NB-ARC domain disease resistance protein
Medtr1g052680	7.39485	18.2058	11.1049	6.60725	1.93857	3.4091	0.754999	-2.64857	0.00284479	0.00752288	hypothetical protein
Medtr3g026088	9.18164	20.6904	16.8613	3.19334	0	7.14304	0	-2.6458	0.0183726	0.0387764	hypothetical protein
Medtr8g037310	59.988	112.733	62.5727	124.743	20.3006	15.8687	12.3628	-2.64496	1.71e-11	1.93e-10	carotenoid 9,10(9',10')-cleavage dioxygenase
Medtr4g040530	24.582	45.5327	40.4874	38.9225	9.1468	6.1042	5.14145	-2.63961	1.18e-09	1.01e-08	hypothetical protein
Medtr7g065640	235.474	118.029	98.6817	79.5141	13.1049	16.7652	17.6828	-2.63358	1.7e-14	2.83e-13	glutathione S-transferase, amino-terminal domain protein
Medtr3g093830	1311.86	3566.34	3322.55	1964.79	373.062	714.815	340.451	-2.63277	2.48e-06	1.24e-05	WRKY family transcription factor
Medtr2g435690	12.8454	18.167	22.1497	9.99383	2.91063	1.13224	3.75651	-2.63123	0.000443845	0.0014214	hypothetical protein
Medtr7g014570	445.834	1062.6	1035.1	807.093	111.5	173.255	185.273	-2.62541	3.09e-24	1.52e-22	isoflavone-7-O-methyltransferase
Medtr3g093780	76.1158	181.682	167.341	143.411	12.2699	26.9881	40.3857	-2.61376	8.59e-08	5.52e-07	DUF3133 family protein
Medtr8g013610	268.732	730.832	743.895	394.702	54.1508	81.6953	168.515	-2.60912	3.9e-11	4.18e-10	G-type lectin S-receptor-like Serine/Threonine-kinase
Medtr1g017700	344.374	1024.37	902.437	750.696	137.31	137.934	163.185	-2.60803	9.88e-30	8.36e-28	phytosulfokine precursor protein
Medtr2g031660	5.55995	19.9379	9.37131	8.22334	2.02723	0	3.66703	-2.60294	0.00696725	0.0166302	receptor-like protein
Medtr4g085590	5217.23	12498.7	12878.7	9505.19	1522.51	2053.13	2198.36	-2.59458	3.25e-50	1.56e-47	caffeoyl-CoA 3-O-methyltransferase
Medtr8g089920	148.338	343.553	360.66	272.887	64.3809	52.8865	45.4763	-2.58866	1.81e-10	1.74e-09	Avr9/Cf-9 rapidly elicited protein, putative
Medtr2g055360	26.5625	92.1811	60.467	31.0981	13.2402	9.7605	7.94778	-2.58063	1.51e-05	6.54e-05	LRR receptor-like kinase family protein
Medtr8g005410	637.969	1276.23	1803.76	883.24	145.95	209.555	308.754	-2.57457	1.02e-11	1.19e-10	acid phosphatase
Medtr6g464720	57.0809	60.0953	48.286	70.6921	13.0928	13.2532	5.13687	-2.56831	5.79e-10	5.17e-09	MADS-box transcription factor
Medtr8g073340	4.27147	8.63523	9.4128	4.06147	1.01627	1.20742	1.45398	-2.5669	0.017801	0.0377636	transmembrane amino acid transporter family protein
Medtr3g023700	1099.15	2484.46	1588.32	1787.36	358.158	353.673	280.143	-2.5654	2.93e-35	3.79e-33	glycoside hydrolase family 79 amino-terminal domain protein
Medtr6g082330	145.183	306.057	438.561	188.493	49.2125	45.2904	62.9106	-2.56069	1.17e-11	1.35e-10	hypothetical protein
Medtr7g024500	3.06619	9.59235	6.28392	6.13566	1.01682	1.21227	1.45957	-2.55975	0.0218929	0.045195	isoflavone-7-O-methyltransferase
Medtr3g063950	16.8939	64.7365	58.4487	49.3539	7.09118	12.1265	10.2613	-2.55741	1.73e-09	1.45e-08	transmembrane protein, putative
Medtr8g079400	22.8374	36.4905	65.0715	16.185	9.19244	8.50639	2.91393	-2.55527	0.000159771	0.000563692	LRR and NB-ARC domain disease resistance protein
Medtr2g014960	35.6159	77.4552	83.543	35.6167	9.21136	13.5043	11.032	-2.55256	3.92e-08	2.65e-07	LRR receptor-like kinase
Medtr4g100380	721.201	1172.11	1257.34	1817.84	252.695	238.141	234.541	-2.54971	6.92e-14	1.06e-12	ethylene response factor
Medtr5g006720	4.75584	12.4204	15.7343	5.15746	3.02665	1.21394	1.46138	-2.54925	0.00996324	0.0228005	12-oxophytodienoate reductase-like protein
Medtr8g011410	186.151	1611.96	1415.09	1475.19	217.773	278.392	273.343	-2.5485	5.5e-49	2.37e-46	cysteine-rich RLK (receptor-like kinase) protein
Medtr1g027880	12.0997	33.4654	25.1404	19.5046	2.01936	7.27739	4.37899	-2.54679	0.000122041	0.000441901	wall-associated receptor kinase galacturonan-binding protein
Medtr2g099465	104.853	1107.44	980.702	867.614	130.615	157.854	218.466	-2.53913	3.5e-20	1.13e-18	class I chitinase
Medtr4g044110	164.546	316.332	311.363	207.249	20.3705	53.6069	69.0886	-2.53537	5.03e-11	5.3e-10	cytokinin oxidase/dehydrogenase-like protein
Medtr8g469570	24.7533	75.5786	57.2022	34.3588	6.13074	10.9037	11.6407	-2.53445	1.16e-06	6.19e-06	LRR receptor-like kinase family protein
Medtr7g023560	5.15993	17.3405	9.57415	11.5101	2.97712	2.37605	1.45483	-2.53281	0.0049938	0.0123817	C2H2-type zinc finger protein
Medtr1g041525	16.7472	31.8934	25.541	33.0357	8.79156	2.2991	4.41093	-2.53272	3.94e-06	1.9e-05	hypothetical protein
Medtr5g012590	4.23142	8.52702	15.5854	6.1641	2.02742	3.65655	0	-2.53154	0.024625	0.0499722	glucuronosyltransferase PGSIP8
Medtr8g099035	73.318	256.394	250.412	166.956	30.1771	41.8951	44.3315	-2.52983	6.78e-13	9.23e-12	late embryogenesis abundant protein
Medtr2g097473	34.7789	470.492	471.698	255.507	62.1865	70.942	74.345	-2.52903	0.000824551	0.00248086	GRAS family transcription factor
Medtr5g026150	6.41126	17.3147	15.5551	7.01887	2.07067	3.65531	1.45577	-2.52719	0.00986021	0.0225972	LRR receptor-like kinase family protein
Medtr7g014180	6.51991	20.3796	17.0675	6.25543	2.00305	3.52719	2.18043	-2.523	0.0226127	0.0464624	anthocyanin 5-aromatic acyltransferase
Medtr0296s0010	12.4779	24.1071	17.8493	11.1803	3.04102	2.40169	3.61729	-2.52085	0.00012827	0.000462747	PIF1-like helicase
Medtr4g099530	10.5523	17.1254	4.15786	9.16257	1.01647	0	3.65391	-2.51966	0.00491664	0.0122213	GNAT family acetyltransferase
Medtr2g105680	558.063	813.603	549.943	511.767	90.7452	116.802	119.719	-2.51797	7.83e-16	1.56e-14	LRR receptor-like kinase family protein
Medtr3g069190	638.135	3465.01	3726.94	2146.25	457.355	546.826	625.59	-2.51795	6.85e-18	1.74e-16	2-nitropropane dioxygenase-like protein
Medtr5g018365	795.572	775.667	842.262	576.211	111.168	148.243	125.357	-2.51609	2.18e-38	3.68e-36	methyl esterase
Medtr8g074335	4639.4	4622.44	4333.39	1654.95	529.432	546.298	783.011	-2.51287	2.53e-05	0.000104859	Chitinase (Class Ib) / Hevein
Medtr7g108930	915.328	2019.91	1725.67	1224.8	337.352	248.734	286.373	-2.50905	1.49e-36	2.12e-34	sucrose synthase
Medtr5g045710	112.777	454.099	381.293	279.884	57.5114	55.2451	81.6361	-2.50852	4.16e-25	2.2e-23	zinc-binding alcohol dehydrogenase family protein
Medtr5g032910	74.2188	243.119	205.575	183.201	35.1831	30.248	44.643	-2.50712	6.56e-15	1.16e-13	plant intracellular ras-group-related LRR protein
Medtr3g092890	369.246	876.722	851.042	600.037	115.688	151.727	142.96	-2.50453	4.39e-18	1.13e-16	2OG-Fe(II) oxygenase family oxidoreductase
Medtr3g100100	1749.47	3589.54	3911.69	2735.17	641.274	552.709	615.972	-2.49925	4.9e-30	4.23e-28	TPR domain protein
Medtr5g015710	6.73295	12.3244	15.8003	14.9178	5.01014	1.19034	1.48249	-2.49622	0.00186577	0.00515611	hypothetical protein
Medtr6g083740	49.2925	109.891	101.686	81.5888	16	16.8561	18.866	-2.49501	3.51e-13	4.93e-12	receptor-like kinase
Medtr3g009030	394.032	3063.54	2291.32	1405.79	320.604	348.123	534.016	-2.48908	7.46e-14	1.14e-12	glycoside hydrolase family 5 protein
[truncated: 4,618 more rows]

## Sheet: Table S3C
Table S3C. Differentially expressed genes (DEGs) that are down, up, and up-down in the apex and leaf of Mting2-1 mutant compared to wild type R108. Genes were selected based on the cut-off of log2 fold-change ≥ 1 or ≤ -1 and adjusted p-value ≤0.05.
[truncated: 676 more rows]

[truncated: 6 more sheets: Table S3D, Table S3E, Table S3F, Table S3G, Table S3H, Table S3I]
