# Supplementary material for: MtING2 encodes an ING domain PHD finger protein which affects Medicago growth, flowering, global patterns of H3K4me3, and gene expression
Source: Plant J. 2022 Oct 17;112(4):1029–50. doi: 10.1111/tpj.15994 (PMC9828230; doi:10.1111/tpj.15994)
Supplement: Supplementary file 12 — Table S4. Gene Ontology (GO) analysis of DEGs in Mting2‐1 relative to wild type R108. [file TPJ-112-1029-s012.xlsx]

## Sheet: Table S4.
Table S4. Gene ontology (GO) analysis of differentially expressed genes in Mting2-1 relative to wild type R108. Genes were selected based on log2 foldchange ≥ 1 or ≤ -1 and adjusted p-value ≤0.05. Only top 30 pathways from GO categories Biological Process (BP), Cellular Components (CC) and Molecular Functions (MF) are presented.
Total DEGs DOWN in Mting2-1 apex and/or leaf
Enrichment FDR	nGenes	Pathway Genes	Fold Enrichment	GO category	Pathway	URL	Genes
1.80467e-56	295	1987	2.81125	MF	Phosphotransferase activity, alcohol group as acceptor	http://amigo.geneontology.org/amigo/term/GO:0016773	MEDTR0015S0030.1 MEDTR0070S0020.1 MEDTR0189S0010.1 MEDTR0280S0040.1 MEDTR0365S0030.1 MEDTR0491S0010.1 MEDTR0640S0020.1 MEDTR1G010220.1 MEDTR1G010250.1 MEDTR1G010260.1 MEDTR1G015050.1 MEDTR1G021610.1 MEDTR1G021635.1 MEDTR1G022265.1 MEDTR1G026940.1 MEDTR1G027030.1 MEDTR1G027040.1 MEDTR1G027050.1 MEDTR1G027060.1 MEDTR1G027070.1 MEDTR1G027140.1 MEDTR1G027150.1 MEDTR1G027600.1 MEDTR1G027640.1 MEDTR1G0…
3.52886e-60	286	1810	2.99201	MF	Protein kinase activity	http://amigo.geneontology.org/amigo/term/GO:0004672	MEDTR0015S0030.1 MEDTR0070S0020.1 MEDTR0189S0010.1 MEDTR0280S0040.1 MEDTR0365S0030.1 MEDTR0491S0010.1 MEDTR0640S0020.1 MEDTR1G010220.1 MEDTR1G010250.1 MEDTR1G010260.1 MEDTR1G015050.1 MEDTR1G021610.1 MEDTR1G021635.1 MEDTR1G022265.1 MEDTR1G026940.1 MEDTR1G027030.1 MEDTR1G027040.1 MEDTR1G027050.1 MEDTR1G027060.1 MEDTR1G027070.1 MEDTR1G027140.1 MEDTR1G027150.1 MEDTR1G027600.1 MEDTR1G027640.1 MEDTR1G0…
2.79202e-53	286	1958	2.76585	BP	Protein phosphorylation	http://amigo.geneontology.org/amigo/term/GO:0006468	MEDTR0015S0030.1 MEDTR0070S0020.1 MEDTR0189S0010.1 MEDTR0280S0040.1 MEDTR0365S0030.1 MEDTR0491S0010.1 MEDTR0640S0020.1 MEDTR1G010220.1 MEDTR1G010250.1 MEDTR1G010260.1 MEDTR1G015050.1 MEDTR1G021610.1 MEDTR1G021635.1 MEDTR1G022265.1 MEDTR1G026940.1 MEDTR1G027030.1 MEDTR1G027040.1 MEDTR1G027050.1 MEDTR1G027060.1 MEDTR1G027070.1 MEDTR1G027140.1 MEDTR1G027150.1 MEDTR1G027600.1 MEDTR1G027640.1 MEDTR1G0…
2.95476e-48	205	1196	3.24562	MF	Protein serine/threonine kinase activity	http://amigo.geneontology.org/amigo/term/GO:0004674	MEDTR0015S0030.1 MEDTR0189S0010.1 MEDTR0280S0040.1 MEDTR0640S0020.1 MEDTR1G010220.1 MEDTR1G010250.1 MEDTR1G010260.1 MEDTR1G021610.1 MEDTR1G021635.1 MEDTR1G027600.1 MEDTR1G027640.1 MEDTR1G027680.1 MEDTR1G027730.1 MEDTR1G027840.1 MEDTR1G028100.1 MEDTR1G028170.1 MEDTR1G029610.1 MEDTR1G031780.1 MEDTR1G032930.1 MEDTR1G034030.1 MEDTR1G052275.1 MEDTR1G059890.1 MEDTR1G082310.1 MEDTR1G098360.1 MEDTR1G1012…
1.29021e-19	196	1790	2.07338	BP	Response to chemical	http://amigo.geneontology.org/amigo/term/GO:0042221	MEDTR0027S0230.1 MEDTR0365S0030.1 MEDTR0491S0010.1 MEDTR1G007380.1 MEDTR1G015165.1 MEDTR1G016390.1 MEDTR1G018420.1 MEDTR1G019480.1 MEDTR1G025430.1 MEDTR1G029750.1 MEDTR1G043190.1 MEDTR1G043350.1 MEDTR1G054205.1 MEDTR1G054450.1 MEDTR1G061170.1 MEDTR1G061510.1 MEDTR1G063330.1 MEDTR1G066680.1 MEDTR1G067650.1 MEDTR1G069430.1 MEDTR1G070220.1 MEDTR1G076910.1 MEDTR1G083290.1 MEDTR1G083960.1 MEDTR1G08416…
9.09021e-19	185	1679	2.08639	BP	Signal transduction	http://amigo.geneontology.org/amigo/term/GO:0007165	MEDTR0012S0290.1 MEDTR0015S0030.1 MEDTR0365S0030.1 MEDTR0491S0010.1 MEDTR0955S0020.1 MEDTR1G007380.1 MEDTR1G010050.1 MEDTR1G010220.1 MEDTR1G010250.1 MEDTR1G010260.1 MEDTR1G014230.1 MEDTR1G016390.1 MEDTR1G017700.1 MEDTR1G027600.1 MEDTR1G027640.1 MEDTR1G029750.1 MEDTR1G034030.1 MEDTR1G034300.1 MEDTR1G043190.1 MEDTR1G043350.1 MEDTR1G050518.1 MEDTR1G052275.1 MEDTR1G059990.1 MEDTR1G061510.1 MEDTR1G067…
4.27627e-18	185	1705	2.05458	BP	Signaling	http://amigo.geneontology.org/amigo/term/GO:0023052	MEDTR0012S0290.1 MEDTR0015S0030.1 MEDTR0365S0030.1 MEDTR0491S0010.1 MEDTR0955S0020.1 MEDTR1G007380.1 MEDTR1G010050.1 MEDTR1G010220.1 MEDTR1G010250.1 MEDTR1G010260.1 MEDTR1G014230.1 MEDTR1G016390.1 MEDTR1G017700.1 MEDTR1G027600.1 MEDTR1G027640.1 MEDTR1G029750.1 MEDTR1G034030.1 MEDTR1G034300.1 MEDTR1G043190.1 MEDTR1G043350.1 MEDTR1G050518.1 MEDTR1G052275.1 MEDTR1G059990.1 MEDTR1G061510.1 MEDTR1G067…
0.000115156	146	1901	1.45427	BP	Small molecule metabolic proc.	http://amigo.geneontology.org/amigo/term/GO:0044281	MEDTR0016S0030.1 MEDTR0082S0160.1 MEDTR0212S0040.1 MEDTR1G009200.1 MEDTR1G014230.1 MEDTR1G021652.1 MEDTR1G037680.1 MEDTR1G062620.1 MEDTR1G069430.1 MEDTR1G076850.1 MEDTR1G081620.1 MEDTR1G086550.1 MEDTR1G099040.1 MEDTR1G107510.1 MEDTR2G008430.1 MEDTR2G008610.1 MEDTR2G011820.1 MEDTR2G019370.1 MEDTR2G023500.1 MEDTR2G032100.1 MEDTR2G043200.1 MEDTR2G045080.1 MEDTR2G070310.1 MEDTR2G070870.1 MEDTR2G08487…
3.33292e-05	145	1839	1.49301	MF	Transporter activity	http://amigo.geneontology.org/amigo/term/GO:0005215	MEDTR0011S0320.1 MEDTR0027S0220.1 MEDTR0031S0060.1 MEDTR0082S0040.1 MEDTR0082S0160.1 MEDTR0212S0040.1 MEDTR0212S0080.1 MEDTR1G007380.1 MEDTR1G009200.1 MEDTR1G021120.1 MEDTR1G029750.1 MEDTR1G045550.1 MEDTR1G074930.1 MEDTR1G075440.1 MEDTR1G081230.1 MEDTR1G088680.1 MEDTR1G099280.1 MEDTR1G109060.1 MEDTR1G492640.1 MEDTR2G009980.1 MEDTR2G015310.1 MEDTR2G030530.1 MEDTR2G032610.1 MEDTR2G037790.1 MEDTR2G0…
0.000192882	140	1828	1.4502	BP	Transmembrane transport	http://amigo.geneontology.org/amigo/term/GO:0055085	MEDTR0011S0320.1 MEDTR0027S0220.1 MEDTR0031S0060.1 MEDTR0082S0160.1 MEDTR0212S0040.1 MEDTR1G007380.1 MEDTR1G009200.1 MEDTR1G021120.1 MEDTR1G029750.1 MEDTR1G045550.1 MEDTR1G066810.1 MEDTR1G074930.1 MEDTR1G075440.1 MEDTR1G081230.1 MEDTR1G088680.1 MEDTR1G099280.1 MEDTR1G109060.1 MEDTR1G492640.1 MEDTR2G009980.1 MEDTR2G015310.1 MEDTR2G032610.1 MEDTR2G062270.1 MEDTR2G089520.1 MEDTR2G097580.1 MEDTR2G098…
9.11156e-05	139	1782	1.47701	MF	Transmembrane transporter activity	http://amigo.geneontology.org/amigo/term/GO:0022857	MEDTR0011S0320.1 MEDTR0027S0220.1 MEDTR0031S0060.1 MEDTR0082S0040.1 MEDTR0082S0160.1 MEDTR0212S0040.1 MEDTR0212S0080.1 MEDTR1G007380.1 MEDTR1G009200.1 MEDTR1G021120.1 MEDTR1G029750.1 MEDTR1G045550.1 MEDTR1G074930.1 MEDTR1G075440.1 MEDTR1G081230.1 MEDTR1G088680.1 MEDTR1G099280.1 MEDTR1G109060.1 MEDTR1G492640.1 MEDTR2G009980.1 MEDTR2G015310.1 MEDTR2G032610.1 MEDTR2G062270.1 MEDTR2G089520.1 MEDTR2G0…
1.92179e-22	134	949	2.67371	BP	Defense response	http://amigo.geneontology.org/amigo/term/GO:0006952	MEDTR0012S0290.1 MEDTR0015S0030.1 MEDTR1G047800.1 MEDTR1G052275.1 MEDTR1G062630.1 MEDTR1G080800.1 MEDTR1G080820.1 MEDTR1G086430.1 MEDTR1G086450.1 MEDTR1G087520.1 MEDTR1G104890.1 MEDTR2G008430.1 MEDTR2G030530.1 MEDTR2G035100.1 MEDTR2G035150.1 MEDTR2G035170.1 MEDTR2G035190.1 MEDTR2G035210.1 MEDTR2G035220.1 MEDTR2G035320.1 MEDTR2G038510.1 MEDTR2G040230.1 MEDTR2G044910.1 MEDTR2G078070.1 MEDTR2G079440…
5.91088e-10	128	1284	1.88764	BP	Response to organic substance	http://amigo.geneontology.org/amigo/term/GO:0010033	MEDTR0365S0030.1 MEDTR0491S0010.1 MEDTR1G007380.1 MEDTR1G016390.1 MEDTR1G018420.1 MEDTR1G019480.1 MEDTR1G029750.1 MEDTR1G043350.1 MEDTR1G054450.1 MEDTR1G061170.1 MEDTR1G061510.1 MEDTR1G063330.1 MEDTR1G067650.1 MEDTR1G069430.1 MEDTR1G070220.1 MEDTR1G083960.1 MEDTR1G084160.1 MEDTR1G085750.1 MEDTR1G086510.1 MEDTR1G089130.1 MEDTR1G089310.1 MEDTR1G115345.1 MEDTR1G492640.1 MEDTR2G008430.1 MEDTR2G014760…
0.00188486	115	1529	1.42418	MF	Hydrolase activity, acting on ester bonds	http://amigo.geneontology.org/amigo/term/GO:0016788	MEDTR0002S1200.1 MEDTR0036S0140.1 MEDTR0099S0120.1 MEDTR0127S0040.1 MEDTR0618S0020.1 MEDTR1995S0010.1 MEDTR1G019940.1 MEDTR1G027030.1 MEDTR1G027040.1 MEDTR1G027070.1 MEDTR1G027150.1 MEDTR1G027700.1 MEDTR1G027730.1 MEDTR1G027960.1 MEDTR1G027990.1 MEDTR1G031280.1 MEDTR1G031470.1 MEDTR1G041390.1 MEDTR1G080800.1 MEDTR1G080820.1 MEDTR1G082360.1 MEDTR1G089310.1 MEDTR1G105020.1 MEDTR1G110510.1 MEDTR1G11…
2.95052e-36	108	470	4.35112	MF	Carbohydrate binding	http://amigo.geneontology.org/amigo/term/GO:0030246	MEDTR0015S0030.1 MEDTR0280S0040.1 MEDTR1G010220.1 MEDTR1G010250.1 MEDTR1G010260.1 MEDTR1G026940.1 MEDTR1G026960.1 MEDTR1G027030.1 MEDTR1G027050.1 MEDTR1G027070.1 MEDTR1G027140.1 MEDTR1G027600.1 MEDTR1G027640.1 MEDTR1G027680.1 MEDTR1G027830.1 MEDTR1G027880.1 MEDTR1G027950.1 MEDTR1G027990.1 MEDTR1G028130.1 MEDTR1G031280.1 MEDTR1G031460.1 MEDTR1G031490.1 MEDTR1G031510.1 MEDTR1G052275.1 MEDTR1G083960…
7.24549e-10	106	993	2.02131	MF	Hydrolase activity, acting on glycosyl bonds	http://amigo.geneontology.org/amigo/term/GO:0016798	MEDTR0012S0290.1 MEDTR1G015970.1 MEDTR1G015980.1 MEDTR1G019440.1 MEDTR1G019480.1 MEDTR1G077480.1 MEDTR1G082890.1 MEDTR1G087240.1 MEDTR1G088610.1 MEDTR1G088630.1 MEDTR1G099310.1 MEDTR1G099320.1 MEDTR2G022760.1 MEDTR2G034440.1 MEDTR2G034470.1 MEDTR2G037690.1 MEDTR2G040230.1 MEDTR2G043200.1 MEDTR2G044830.1 MEDTR2G083510.1 MEDTR2G083520.1 MEDTR2G083650.1 MEDTR2G083830.1 MEDTR2G094020.1 MEDTR2G096030.…
1.38322e-06	106	1159	1.7318	BP	Organic acid metabolic proc.	http://amigo.geneontology.org/amigo/term/GO:0006082	MEDTR0016S0030.1 MEDTR1G009200.1 MEDTR1G021652.1 MEDTR1G062620.1 MEDTR1G081620.1 MEDTR1G086550.1 MEDTR1G099040.1 MEDTR1G107510.1 MEDTR2G008430.1 MEDTR2G008610.1 MEDTR2G019370.1 MEDTR2G023500.1 MEDTR2G043200.1 MEDTR2G070310.1 MEDTR2G070870.1 MEDTR2G084875.1 MEDTR2G090615.1 MEDTR2G091205.1 MEDTR2G096210.1 MEDTR2G101660.1 MEDTR3G005410.1 MEDTR3G008020.1 MEDTR3G025900.1 MEDTR3G028720.1 MEDTR3G041700.…
7.18717e-08	105	1076	1.84779	BP	Cellular response to chemical stimulus	http://amigo.geneontology.org/amigo/term/GO:0070887	MEDTR0365S0030.1 MEDTR0491S0010.1 MEDTR1G007380.1 MEDTR1G016390.1 MEDTR1G029750.1 MEDTR1G043350.1 MEDTR1G054205.1 MEDTR1G061510.1 MEDTR1G066680.1 MEDTR1G069430.1 MEDTR1G070220.1 MEDTR1G083290.1 MEDTR1G083960.1 MEDTR1G084160.1 MEDTR1G085750.1 MEDTR1G088910.1 MEDTR1G089130.1 MEDTR1G089310.1 MEDTR1G492640.1 MEDTR2G008430.1 MEDTR2G008710.1 MEDTR2G014760.1 MEDTR2G019950.1 MEDTR2G029820.1 MEDTR2G029860…
0.00383842	104	1387	1.41982	MF	Transcription regulator activity	http://amigo.geneontology.org/amigo/term/GO:0140110	MEDTR0007S0330.1 MEDTR1G013760.1 MEDTR1G013790.1 MEDTR1G015140.1 MEDTR1G021970.1 MEDTR1G043350.1 MEDTR1G044155.1 MEDTR1G054450.1 MEDTR1G057790.1 MEDTR1G061170.1 MEDTR1G069945.1 MEDTR1G069960.1 MEDTR1G074230.1 MEDTR1G074370.1 MEDTR1G086790.1 MEDTR1G098460.1 MEDTR1G098590.1 MEDTR2G015040.1 MEDTR2G016210.1 MEDTR2G023930.1 MEDTR2G038580.1 MEDTR2G045360.1 MEDTR2G084280.1 MEDTR2G097463.1 MEDTR2G097467.…
5.99118e-06	100	1110	1.7059	BP	Oxoacid metabolic proc.	http://amigo.geneontology.org/amigo/term/GO:0043436	MEDTR0016S0030.1 MEDTR1G009200.1 MEDTR1G021652.1 MEDTR1G062620.1 MEDTR1G081620.1 MEDTR1G099040.1 MEDTR1G107510.1 MEDTR2G008430.1 MEDTR2G008610.1 MEDTR2G023500.1 MEDTR2G043200.1 MEDTR2G070310.1 MEDTR2G084875.1 MEDTR2G090615.1 MEDTR2G091205.1 MEDTR2G096210.1 MEDTR2G101660.1 MEDTR3G005410.1 MEDTR3G008020.1 MEDTR3G025900.1 MEDTR3G028720.1 MEDTR3G041700.1 MEDTR3G051190.1 MEDTR3G064740.1 MEDTR3G065250.…
5.11866e-05	100	1168	1.62118	MF	DNA-binding transcription factor activity	http://amigo.geneontology.org/amigo/term/GO:0003700	MEDTR0007S0330.1 MEDTR1G013760.1 MEDTR1G013790.1 MEDTR1G015140.1 MEDTR1G043350.1 MEDTR1G044155.1 MEDTR1G054450.1 MEDTR1G057790.1 MEDTR1G061170.1 MEDTR1G069945.1 MEDTR1G069960.1 MEDTR1G074230.1 MEDTR1G074370.1 MEDTR1G086790.1 MEDTR1G098460.1 MEDTR1G098590.1 MEDTR2G015040.1 MEDTR2G016210.1 MEDTR2G023930.1 MEDTR2G038580.1 MEDTR2G045360.1 MEDTR2G084280.1 MEDTR2G097463.1 MEDTR2G097467.1 MEDTR2G097473.…
9.42031e-10	98	895	2.07338	BP	Response to hormone	http://amigo.geneontology.org/amigo/term/GO:0009725	MEDTR0365S0030.1 MEDTR0491S0010.1 MEDTR1G007380.1 MEDTR1G016390.1 MEDTR1G019480.1 MEDTR1G029750.1 MEDTR1G043350.1 MEDTR1G054450.1 MEDTR1G061510.1 MEDTR1G063330.1 MEDTR1G070220.1 MEDTR1G084160.1 MEDTR1G085750.1 MEDTR1G086510.1 MEDTR1G089130.1 MEDTR1G089310.1 MEDTR1G492640.1 MEDTR2G014760.1 MEDTR2G035100.1 MEDTR2G035150.1 MEDTR2G035170.1 MEDTR2G035190.1 MEDTR2G035210.1 MEDTR2G035220.1 MEDTR2G035320…
1.17727e-09	98	899	2.06415	BP	Response to endogenous stimulus	http://amigo.geneontology.org/amigo/term/GO:0009719	MEDTR0365S0030.1 MEDTR0491S0010.1 MEDTR1G007380.1 MEDTR1G016390.1 MEDTR1G019480.1 MEDTR1G029750.1 MEDTR1G043350.1 MEDTR1G054450.1 MEDTR1G061510.1 MEDTR1G063330.1 MEDTR1G070220.1 MEDTR1G084160.1 MEDTR1G085750.1 MEDTR1G086510.1 MEDTR1G089130.1 MEDTR1G089310.1 MEDTR1G492640.1 MEDTR2G014760.1 MEDTR2G035100.1 MEDTR2G035150.1 MEDTR2G035170.1 MEDTR2G035190.1 MEDTR2G035210.1 MEDTR2G035220.1 MEDTR2G035320…
4.40858e-11	96	819	2.21954	MF	ADP binding	http://amigo.geneontology.org/amigo/term/GO:0043531	MEDTR0003S0170.1 MEDTR0005S0200.1 MEDTR0012S0290.1 MEDTR0212S0040.1 MEDTR0391S0020.1 MEDTR1G021100.1 MEDTR1G021110.1 MEDTR1G031830.1 MEDTR1G037610.1 MEDTR1G047800.1 MEDTR2G037690.1 MEDTR2G038510.1 MEDTR2G040230.1 MEDTR2G044830.1 MEDTR2G062360.1 MEDTR2G071890.1 MEDTR2G078070.1 MEDTR2G083510.1 MEDTR2G083520.1 MEDTR2G083650.1 MEDTR2G083830.1 MEDTR2G450830.1 MEDTR3G006280.1 MEDTR3G011390.1 MEDTR3G011…
0.000113916	90	1043	1.63393	BP	Carboxylic acid metabolic proc.	http://amigo.geneontology.org/amigo/term/GO:0019752	MEDTR0016S0030.1 MEDTR1G021652.1 MEDTR1G062620.1 MEDTR1G081620.1 MEDTR1G099040.1 MEDTR1G107510.1 MEDTR2G008430.1 MEDTR2G008610.1 MEDTR2G023500.1 MEDTR2G070310.1 MEDTR2G084875.1 MEDTR2G090615.1 MEDTR2G091205.1 MEDTR2G096210.1 MEDTR2G101660.1 MEDTR3G005410.1 MEDTR3G008020.1 MEDTR3G025900.1 MEDTR3G041700.1 MEDTR3G051190.1 MEDTR3G064740.1 MEDTR3G065250.1 MEDTR3G069190.1 MEDTR3G072980.1 MEDTR3G086520.…
3.17996e-06	88	924	1.80337	MF	Glycosyltransferase activity	http://amigo.geneontology.org/amigo/term/GO:0016757	MEDTR0009S0240.1 MEDTR0078S0190.1 MEDTR0428S0010.1 MEDTR1996S0010.1 MEDTR1G006600.1 MEDTR1G022025.1 MEDTR1G029540.1 MEDTR1G032490.1 MEDTR1G061510.1 MEDTR1G073740.1 MEDTR1G088400.1 MEDTR1G090920.1 MEDTR1G094870.1 MEDTR1G110290.1 MEDTR2G087950.1 MEDTR2G097220.1 MEDTR2G098430.1 MEDTR3G009490.1 MEDTR3G049970.1 MEDTR3G060280.1 MEDTR3G069690.1 MEDTR3G069710.1 MEDTR3G073370.1 MEDTR3G079480.1 MEDTR3G0812…
6.37243e-08	87	829	1.98719	MF	Acyltransferase activity	http://amigo.geneontology.org/amigo/term/GO:0016746	MEDTR0057S0080.1 MEDTR0067S0100.1 MEDTR1G007800.1 MEDTR1G040195.1 MEDTR1G040215.1 MEDTR1G040315.1 MEDTR1G056910.1 MEDTR1G064710.1 MEDTR1G076400.1 MEDTR1G087750.1 MEDTR1G097910.1 MEDTR1G097935.1 MEDTR1G098140.1 MEDTR1G112830.1 MEDTR2G028030.1 MEDTR2G089650.1 MEDTR2G089665.1 MEDTR2G096210.1 MEDTR3G008020.1 MEDTR3G049330.1 MEDTR3G055380.1 MEDTR3G069190.1 MEDTR3G072980.1 MEDTR3G083130.1 MEDTR3G083920…
0.0213805	87	1199	1.37396	BP	Lipid metabolic proc.	http://amigo.geneontology.org/amigo/term/GO:0006629	MEDTR1995S0010.1 MEDTR1G014220.1 MEDTR1G019940.1 MEDTR1G021652.1 MEDTR1G037580.1 MEDTR1G050640.1 MEDTR1G086550.1 MEDTR1G484940.1 MEDTR2G011820.1 MEDTR2G012870.1 MEDTR2G019370.1 MEDTR2G070870.1 MEDTR2G096210.1 MEDTR2G097220.1 MEDTR3G005410.1 MEDTR3G041700.1 MEDTR3G069280.1 MEDTR3G070380.1 MEDTR3G072650.1 MEDTR3G072980.1 MEDTR3G078633.1 MEDTR3G079340.1 MEDTR3G088590.1 MEDTR3G090010.1 MEDTR3G090110.…
2.89323e-08	83	761	2.06523	BP	Response to external stimulus	http://amigo.geneontology.org/amigo/term/GO:0009605	MEDTR0015S0030.1 MEDTR1G043190.1 MEDTR1G052275.1 MEDTR1G061510.1 MEDTR1G080800.1 MEDTR1G080820.1 MEDTR1G085160.1 MEDTR1G086430.1 MEDTR1G086450.1 MEDTR1G086510.1 MEDTR1G087520.1 MEDTR1G104890.1 MEDTR2072S0010.1 MEDTR2G008430.1 MEDTR2G016800.1 MEDTR2G030530.1 MEDTR2G079440.1 MEDTR2G095290.1 MEDTR2G097580.1 MEDTR2G450040.1 MEDTR3G025900.1 MEDTR3G051190.1 MEDTR3G062540.1 MEDTR3G069190.1 MEDTR3G086520…
7.32595e-13	80	576	2.62992	BP	Response to biotic stimulus	http://amigo.geneontology.org/amigo/term/GO:0009607	MEDTR0015S0030.1 MEDTR1G052275.1 MEDTR1G061510.1 MEDTR1G080800.1 MEDTR1G080820.1 MEDTR1G086430.1 MEDTR1G086450.1 MEDTR1G087520.1 MEDTR1G104890.1 MEDTR2G008430.1 MEDTR2G030530.1 MEDTR2G035100.1 MEDTR2G035150.1 MEDTR2G035190.1 MEDTR2G035210.1 MEDTR2G035220.1 MEDTR2G035320.1 MEDTR2G079440.1 MEDTR2G450040.1 MEDTR3G025900.1 MEDTR3G051190.1 MEDTR3G055120.1 MEDTR3G069190.1 MEDTR3G086520.1 MEDTR3G088590.…
Total DEGs UP in Mting2-1 apex and/or leaf
Enrichment FDR	nGenes	Pathway Genes	Fold Enrichment	GO category	Pathway	URL	Genes
4.74506e-33	333	1828	2.03301	BP	Transmembrane transport	http://amigo.geneontology.org/amigo/term/GO:0055085	MEDTR0103S0090.1 MEDTR0366S0020.1 MEDTR0459S0020.1 MEDTR0542S0020.1 MEDTR1008S0010.1 MEDTR1G006490.1 MEDTR1G009760.1 MEDTR1G011640.1 MEDTR1G013410.1 MEDTR1G014510.1 MEDTR1G021740.1 MEDTR1G021955.1 MEDTR1G026740.1 MEDTR1G026750.1 MEDTR1G026770.1 MEDTR1G028370.1 MEDTR1G029380.1 MEDTR1G030400.1 MEDTR1G041695.1 MEDTR1G041815.1 MEDTR1G050328.1 MEDTR1G054960.1 MEDTR1G063170.1 MEDTR1G063920.1 MEDTR1G070…
1.59505e-31	329	1839	1.99657	MF	Transporter activity	http://amigo.geneontology.org/amigo/term/GO:0005215	MEDTR0021S0360.1 MEDTR0103S0090.1 MEDTR0366S0020.1 MEDTR0459S0020.1 MEDTR1008S0010.1 MEDTR1G006490.1 MEDTR1G009760.1 MEDTR1G010210.1 MEDTR1G010270.1 MEDTR1G011640.1 MEDTR1G014510.1 MEDTR1G021740.1 MEDTR1G021955.1 MEDTR1G026740.1 MEDTR1G026750.1 MEDTR1G026770.1 MEDTR1G028370.1 MEDTR1G029380.1 MEDTR1G030400.1 MEDTR1G041695.1 MEDTR1G041815.1 MEDTR1G050328.1 MEDTR1G054960.1 MEDTR1G063170.1 MEDTR1G063…
1.50902e-26	329	1958	1.87523	BP	Protein phosphorylation	http://amigo.geneontology.org/amigo/term/GO:0006468	MEDTR0070S0020.1 MEDTR0090S0020.1 MEDTR0690S0010.1 MEDTR1G009270.1 MEDTR1G009310.1 MEDTR1G010250.1 MEDTR1G010260.1 MEDTR1G013360.1 MEDTR1G015020.1 MEDTR1G021590.1 MEDTR1G021642.1 MEDTR1G026075.1 MEDTR1G026160.1 MEDTR1G026940.1 MEDTR1G026990.1 MEDTR1G027050.1 MEDTR1G027060.1 MEDTR1G027070.1 MEDTR1G027140.1 MEDTR1G027150.1 MEDTR1G027160.1 MEDTR1G027370.1 MEDTR1G027410.1 MEDTR1G027420.1 MEDTR1G02744…
2.33902e-24	325	1987	1.82539	MF	Phosphotransferase activity, alcohol group as acceptor	http://amigo.geneontology.org/amigo/term/GO:0016773	MEDTR0026S0160.1 MEDTR0070S0020.1 MEDTR0090S0020.1 MEDTR0690S0010.1 MEDTR1G009270.1 MEDTR1G009310.1 MEDTR1G010250.1 MEDTR1G010260.1 MEDTR1G013360.1 MEDTR1G015020.1 MEDTR1G021590.1 MEDTR1G021642.1 MEDTR1G026075.1 MEDTR1G026160.1 MEDTR1G026940.1 MEDTR1G026990.1 MEDTR1G027050.1 MEDTR1G027060.1 MEDTR1G027070.1 MEDTR1G027140.1 MEDTR1G027150.1 MEDTR1G027160.1 MEDTR1G027370.1 MEDTR1G027410.1 MEDTR1G0274…
7.88311e-32	323	1782	2.02286	MF	Transmembrane transporter activity	http://amigo.geneontology.org/amigo/term/GO:0022857	MEDTR0103S0090.1 MEDTR0366S0020.1 MEDTR0459S0020.1 MEDTR1008S0010.1 MEDTR1G006490.1 MEDTR1G009760.1 MEDTR1G010210.1 MEDTR1G010270.1 MEDTR1G011640.1 MEDTR1G014510.1 MEDTR1G021740.1 MEDTR1G021955.1 MEDTR1G026740.1 MEDTR1G026750.1 MEDTR1G026770.1 MEDTR1G028370.1 MEDTR1G029380.1 MEDTR1G030400.1 MEDTR1G041695.1 MEDTR1G041815.1 MEDTR1G050328.1 MEDTR1G054960.1 MEDTR1G063170.1 MEDTR1G063920.1 MEDTR1G0703…
9.8638e-26	308	1810	1.89908	MF	Protein kinase activity	http://amigo.geneontology.org/amigo/term/GO:0004672	MEDTR0070S0020.1 MEDTR0090S0020.1 MEDTR0690S0010.1 MEDTR1G009270.1 MEDTR1G009310.1 MEDTR1G010250.1 MEDTR1G010260.1 MEDTR1G013360.1 MEDTR1G015020.1 MEDTR1G021590.1 MEDTR1G021642.1 MEDTR1G026075.1 MEDTR1G026160.1 MEDTR1G026940.1 MEDTR1G026990.1 MEDTR1G027050.1 MEDTR1G027060.1 MEDTR1G027070.1 MEDTR1G027140.1 MEDTR1G027150.1 MEDTR1G027160.1 MEDTR1G027370.1 MEDTR1G027410.1 MEDTR1G027420.1 MEDTR1G02744…
6.05848e-27	268	1464	2.04298	BP	Carbohydrate metabolic proc.	http://amigo.geneontology.org/amigo/term/GO:0005975	MEDTR0011S0020.1 MEDTR0034S0060.1 MEDTR0034S0170.1 MEDTR0110S0030.1 MEDTR1G015970.1 MEDTR1G015980.1 MEDTR1G017020.1 MEDTR1G018200.1 MEDTR1G019440.1 MEDTR1G019530.1 MEDTR1G023120.1 MEDTR1G026170.1 MEDTR1G028320.1 MEDTR1G028330.1 MEDTR1G038300.1 MEDTR1G056640.1 MEDTR1G069605.1 MEDTR1G077480.1 MEDTR1G077990.1 MEDTR1G085310.1 MEDTR1G088170.1 MEDTR1G090693.1 MEDTR1G095970.1 MEDTR1G097450.1 MEDTR1G0992…
9.99506e-06	235	1901	1.37961	BP	Small molecule metabolic proc.	http://amigo.geneontology.org/amigo/term/GO:0044281	MEDTR0034S0060.1 MEDTR0219S0070.1 MEDTR0268S0080.1 MEDTR0449S0040.1 MEDTR1G016490.1 MEDTR1G022325.1 MEDTR1G022420.1 MEDTR1G023120.1 MEDTR1G029150.1 MEDTR1G034360.1 MEDTR1G046510.1 MEDTR1G046790.1 MEDTR1G054635.1 MEDTR1G062430.1 MEDTR1G062650.1 MEDTR1G062880.1 MEDTR1G069385.1 MEDTR1G069430.1 MEDTR1G073580.1 MEDTR1G075520.1 MEDTR1G077890.1 MEDTR1G081550.1 MEDTR1G084050.1 MEDTR1G086600.1 MEDTR1G0990…
7.56836e-14	234	1535	1.70129	MF	Transition metal ion binding	http://amigo.geneontology.org/amigo/term/GO:0046914	MEDTR0025S0110.1 MEDTR0171S0010.1 MEDTR0181S0030.1 MEDTR0200S0050.1 MEDTR0219S0070.1 MEDTR0451S0010.1 MEDTR0638S0020.1 MEDTR1G015680.1 MEDTR1G019410.1 MEDTR1G024860.1 MEDTR1G025075.1 MEDTR1G026410.1 MEDTR1G034320.1 MEDTR1G036200.1 MEDTR1G037550.1 MEDTR1G040705.1 MEDTR1G044120.1 MEDTR1G050362.1 MEDTR1G055325.1 MEDTR1G062880.1 MEDTR1G069200.1 MEDTR1G069430.1 MEDTR1G070355.1 MEDTR1G073580.1 MEDTR1G0…
1.78877e-10	226	1585	1.59129	BP	Developmental proc.	http://amigo.geneontology.org/amigo/term/GO:0032502	MEDTR0001S0190.1 MEDTR0020S0120.1 MEDTR0122S0020.1 MEDTR0191S0020.1 MEDTR1G012020.1 MEDTR1G016490.1 MEDTR1G019130.1 MEDTR1G038300.1 MEDTR1G040360.1 MEDTR1G048630.1 MEDTR1G049240.1 MEDTR1G051025.1 MEDTR1G053970.1 MEDTR1G054175.1 MEDTR1G054635.1 MEDTR1G060190.1 MEDTR1G061120.1 MEDTR1G061640.1 MEDTR1G071070.1 MEDTR1G071130.1 MEDTR1G071450.1 MEDTR1G072190.1 MEDTR1G072320.1 MEDTR1G075030.1 MEDTR1G0750…
0.000172276	215	1790	1.34047	BP	Response to chemical	http://amigo.geneontology.org/amigo/term/GO:0042221	MEDTR0034S0060.1 MEDTR0200S0050.1 MEDTR1G009750.1 MEDTR1G022970.1 MEDTR1G032190.1 MEDTR1G038680.1 MEDTR1G044210.1 MEDTR1G050328.1 MEDTR1G051025.1 MEDTR1G054210.1 MEDTR1G061510.1 MEDTR1G061640.1 MEDTR1G069430.1 MEDTR1G070470.1 MEDTR1G071450.1 MEDTR1G072570.1 MEDTR1G075520.1 MEDTR1G076900.1 MEDTR1G080440.1 MEDTR1G082290.1 MEDTR1G083290.1 MEDTR1G087200.1 MEDTR1G088640.1 MEDTR1G088930.1 MEDTR1G089005…
3.51022e-09	211	1504	1.56569	BP	Multicellular organismal proc.	http://amigo.geneontology.org/amigo/term/GO:0032501	MEDTR0020S0120.1 MEDTR0090S0020.1 MEDTR0191S0020.1 MEDTR1G012020.1 MEDTR1G016490.1 MEDTR1G019130.1 MEDTR1G021590.1 MEDTR1G038300.1 MEDTR1G048630.1 MEDTR1G051025.1 MEDTR1G052880.1 MEDTR1G053970.1 MEDTR1G054635.1 MEDTR1G060190.1 MEDTR1G061640.1 MEDTR1G069610.1 MEDTR1G071450.1 MEDTR1G072190.1 MEDTR1G075530.1 MEDTR1G075790.1 MEDTR1G080110.1 MEDTR1G080440.1 MEDTR1G080680.1 MEDTR1G082690.1 MEDTR1G08326…
8.42858e-18	207	1200	1.92513	CC	Extracellular region	http://amigo.geneontology.org/amigo/term/GO:0005576	MEDTR0040S0140.1 MEDTR0122S0020.1 MEDTR1G009750.1 MEDTR1G018200.1 MEDTR1G020090.1 MEDTR1G021020.1 MEDTR1G021945.1 MEDTR1G022970.1 MEDTR1G023120.1 MEDTR1G025420.1 MEDTR1G025720.1 MEDTR1G026020.1 MEDTR1G038680.1 MEDTR1G040370.1 MEDTR1G061120.1 MEDTR1G062340.1 MEDTR1G079490.1 MEDTR1G085310.1 MEDTR1G099290.1 MEDTR1G099310.1 MEDTR1G100040.1 MEDTR1G102940.1 MEDTR1G106860.1 MEDTR2G008160.1 MEDTR2G008330…
3.47716e-10	207	1429	1.61662	BP	Anatomical structure development	http://amigo.geneontology.org/amigo/term/GO:0048856	MEDTR0020S0120.1 MEDTR0122S0020.1 MEDTR0191S0020.1 MEDTR1G012020.1 MEDTR1G016490.1 MEDTR1G019130.1 MEDTR1G038300.1 MEDTR1G040360.1 MEDTR1G048630.1 MEDTR1G051025.1 MEDTR1G053970.1 MEDTR1G054635.1 MEDTR1G060190.1 MEDTR1G061640.1 MEDTR1G071070.1 MEDTR1G071130.1 MEDTR1G071450.1 MEDTR1G072190.1 MEDTR1G072320.1 MEDTR1G075030.1 MEDTR1G075095.1 MEDTR1G075153.1 MEDTR1G075170.1 MEDTR1G075530.1 MEDTR1G07579…
2.40317e-17	205	1196	1.91291	MF	Protein serine/threonine kinase activity	http://amigo.geneontology.org/amigo/term/GO:0004674	MEDTR0090S0020.1 MEDTR1G010250.1 MEDTR1G010260.1 MEDTR1G021590.1 MEDTR1G021642.1 MEDTR1G026075.1 MEDTR1G026160.1 MEDTR1G026990.1 MEDTR1G027160.1 MEDTR1G027410.1 MEDTR1G027440.1 MEDTR1G027460.1 MEDTR1G027640.1 MEDTR1G033000.1 MEDTR1G033010.1 MEDTR1G044120.1 MEDTR1G044210.1 MEDTR1G052880.1 MEDTR1G069340.1 MEDTR1G075610.1 MEDTR1G080740.1 MEDTR1G081000.1 MEDTR1G088930.1 MEDTR1G089280.1 MEDTR1G090020.…
0.000474463	203	1705	1.32875	BP	Signaling	http://amigo.geneontology.org/amigo/term/GO:0023052	MEDTR0026S0160.1 MEDTR0034S0060.1 MEDTR0428S0030.1 MEDTR1G010250.1 MEDTR1G010260.1 MEDTR1G013360.1 MEDTR1G027640.1 MEDTR1G044210.1 MEDTR1G050328.1 MEDTR1G051025.1 MEDTR1G061120.1 MEDTR1G061510.1 MEDTR1G061640.1 MEDTR1G070170.1 MEDTR1G070470.1 MEDTR1G071450.1 MEDTR1G075610.1 MEDTR1G082290.1 MEDTR1G088930.1 MEDTR1G089500.1 MEDTR1G090020.1 MEDTR1G094960.1 MEDTR1G097580.1 MEDTR1G103760.1 MEDTR1G10600…
0.000385452	201	1679	1.33603	BP	Signal transduction	http://amigo.geneontology.org/amigo/term/GO:0007165	MEDTR0026S0160.1 MEDTR0034S0060.1 MEDTR0428S0030.1 MEDTR1G010250.1 MEDTR1G010260.1 MEDTR1G013360.1 MEDTR1G027640.1 MEDTR1G044210.1 MEDTR1G050328.1 MEDTR1G051025.1 MEDTR1G061120.1 MEDTR1G061510.1 MEDTR1G061640.1 MEDTR1G070170.1 MEDTR1G070470.1 MEDTR1G071450.1 MEDTR1G075610.1 MEDTR1G082290.1 MEDTR1G088930.1 MEDTR1G089500.1 MEDTR1G090020.1 MEDTR1G094960.1 MEDTR1G097580.1 MEDTR1G103760.1 MEDTR1G10600…
2.33902e-24	198	993	2.22529	MF	Hydrolase activity, acting on glycosyl bonds	http://amigo.geneontology.org/amigo/term/GO:0016798	MEDTR0110S0030.1 MEDTR0428S0030.1 MEDTR1G015970.1 MEDTR1G015980.1 MEDTR1G017020.1 MEDTR1G018200.1 MEDTR1G019440.1 MEDTR1G023120.1 MEDTR1G026170.1 MEDTR1G056640.1 MEDTR1G077480.1 MEDTR1G077990.1 MEDTR1G085310.1 MEDTR1G090693.1 MEDTR1G095970.1 MEDTR1G099290.1 MEDTR1G099310.1 MEDTR1G100040.1 MEDTR1G102230.1 MEDTR1G105535.1 MEDTR1G106770.1 MEDTR1G106790.1 MEDTR1G106860.1 MEDTR1G106910.1 MEDTR1G110980…
0.0278003	198	1826	1.21014	BP	Organic substance catabolic proc.	http://amigo.geneontology.org/amigo/term/GO:1901575	MEDTR0449S0040.1 MEDTR1G015480.1 MEDTR1G017020.1 MEDTR1G022325.1 MEDTR1G033280.1 MEDTR1G033310.1 MEDTR1G037750.1 MEDTR1G040995.1 MEDTR1G041385.1 MEDTR1G054210.1 MEDTR1G069430.1 MEDTR1G070515.1 MEDTR1G072190.1 MEDTR1G073390.1 MEDTR1G073580.1 MEDTR1G073600.1 MEDTR1G081550.1 MEDTR1G084030.1 MEDTR1G090693.1 MEDTR1G095970.1 MEDTR1G102230.1 MEDTR1G103750.1 MEDTR1G105465.1 MEDTR1G105535.1 MEDTR1G106860.…
1.77866e-05	194	1529	1.41601	MF	Hydrolase activity, acting on ester bonds	http://amigo.geneontology.org/amigo/term/GO:0016788	MEDTR0200S0050.1 MEDTR0280S0030.1 MEDTR1G010130.1 MEDTR1G013800.1 MEDTR1G019760.1 MEDTR1G025720.1 MEDTR1G025780.1 MEDTR1G027070.1 MEDTR1G027150.1 MEDTR1G027370.1 MEDTR1G027690.1 MEDTR1G027970.1 MEDTR1G027990.1 MEDTR1G028320.1 MEDTR1G028330.1 MEDTR1G030230.1 MEDTR1G030262.1 MEDTR1G041385.1 MEDTR1G052505.1 MEDTR1G060360.1 MEDTR1G071680.1 MEDTR1G080800.1 MEDTR1G080810.1 MEDTR1G080820.1 MEDTR1G085570…
1.32713e-11	186	1199	1.73127	BP	Lipid metabolic proc.	http://amigo.geneontology.org/amigo/term/GO:0006629	MEDTR0024S0170.1 MEDTR0449S0040.1 MEDTR1G008160.1 MEDTR1G016070.1 MEDTR1G016490.1 MEDTR1G019410.1 MEDTR1G023120.1 MEDTR1G025720.1 MEDTR1G029150.1 MEDTR1G034320.1 MEDTR1G034360.1 MEDTR1G054635.1 MEDTR1G069385.1 MEDTR1G071680.1 MEDTR1G072190.1 MEDTR1G086600.1 MEDTR1G088170.1 MEDTR1G100910.1 MEDTR1G103020.1 MEDTR1G109110.1 MEDTR1G112230.1 MEDTR2055S0010.1 MEDTR2G017965.1 MEDTR2G019450.1 MEDTR2G02016…
0.0167708	186	1678	1.23706	BP	Cellular catabolic proc.	http://amigo.geneontology.org/amigo/term/GO:0044248	MEDTR0449S0040.1 MEDTR1G009750.1 MEDTR1G015480.1 MEDTR1G017020.1 MEDTR1G022325.1 MEDTR1G022970.1 MEDTR1G033280.1 MEDTR1G033310.1 MEDTR1G037750.1 MEDTR1G038680.1 MEDTR1G040995.1 MEDTR1G041385.1 MEDTR1G054210.1 MEDTR1G057130.1 MEDTR1G069430.1 MEDTR1G070515.1 MEDTR1G073390.1 MEDTR1G073580.1 MEDTR1G073600.1 MEDTR1G081550.1 MEDTR1G084030.1 MEDTR1G090693.1 MEDTR1G095970.1 MEDTR1G103750.1 MEDTR1G105465.…
1.53092e-20	179	924	2.16198	MF	Glycosyltransferase activity	http://amigo.geneontology.org/amigo/term/GO:0016757	MEDTR0011S0020.1 MEDTR0014S0440.1 MEDTR0034S0170.1 MEDTR0036S0220.1 MEDTR0184S0030.1 MEDTR0305S0020.1 MEDTR0428S0010.1 MEDTR1G019530.1 MEDTR1G031060.1 MEDTR1G035730.1 MEDTR1G049240.1 MEDTR1G061510.1 MEDTR1G069605.1 MEDTR1G080460.1 MEDTR1G088170.1 MEDTR1G097450.1 MEDTR1G105480.1 MEDTR1G107315.1 MEDTR1G107340.1 MEDTR1G107360.1 MEDTR1G107375.1 MEDTR1G109620.1 MEDTR1G116370.1 MEDTR1G492700.1 MEDTR2G0…
1.38081e-05	179	1382	1.44549	MF	ATP-dependent activity	http://amigo.geneontology.org/amigo/term/GO:0140657	MEDTR0003S0410.1 MEDTR0021S0360.1 MEDTR0189S0030.1 MEDTR1008S0010.1 MEDTR1G009760.1 MEDTR1G011640.1 MEDTR1G011680.1 MEDTR1G017540.1 MEDTR1G022245.1 MEDTR1G022305.1 MEDTR1G024860.1 MEDTR1G025075.1 MEDTR1G034360.1 MEDTR1G037500.1 MEDTR1G037750.1 MEDTR1G044120.1 MEDTR1G054960.1 MEDTR1G063170.1 MEDTR1G063920.1 MEDTR1G067630.1 MEDTR1G070400.1 MEDTR1G083770.1 MEDTR1G084030.1 MEDTR1G086150.1 MEDTR1G0866…
0.000112624	174	1387	1.40005	MF	Transcription regulator activity	http://amigo.geneontology.org/amigo/term/GO:0140110	MEDTR0198S0030.1 MEDTR1G007670.1 MEDTR1G007700.1 MEDTR1G008060.1 MEDTR1G016490.1 MEDTR1G017400.1 MEDTR1G019130.1 MEDTR1G023170.1 MEDTR1G038300.1 MEDTR1G041895.1 MEDTR1G044155.1 MEDTR1G048720.1 MEDTR1G054285.1 MEDTR1G060190.1 MEDTR1G070070.1 MEDTR1G071360.1 MEDTR1G079810.1 MEDTR1G087920.1 MEDTR1G090170.1 MEDTR1G090783.1 MEDTR1G094930.1 MEDTR1G101550.1 MEDTR1G107185.1 MEDTR1G114070.1 MEDTR2G006150.…
0.0271857	165	1491	1.23503	BP	Cellular component biogenesis	http://amigo.geneontology.org/amigo/term/GO:0044085	MEDTR0011S0020.1 MEDTR0530S0020.1 MEDTR1G011710.1 MEDTR1G017950.1 MEDTR1G018440.1 MEDTR1G019530.1 MEDTR1G022305.1 MEDTR1G024860.1 MEDTR1G025075.1 MEDTR1G045065.1 MEDTR1G054635.1 MEDTR1G069605.1 MEDTR1G070170.1 MEDTR1G076900.1 MEDTR1G077160.1 MEDTR1G083260.1 MEDTR1G084030.1 MEDTR1G088990.1 MEDTR1G090780.1 MEDTR1G102950.1 MEDTR1G106055.1 MEDTR2G017950.1 MEDTR2G017960.1 MEDTR2G017970.1 MEDTR2G020380…
3.47305e-05	158	1209	1.45848	BP	Multicellular organism development	http://amigo.geneontology.org/amigo/term/GO:0007275	MEDTR0020S0120.1 MEDTR0191S0020.1 MEDTR1G012020.1 MEDTR1G016490.1 MEDTR1G019130.1 MEDTR1G038300.1 MEDTR1G048630.1 MEDTR1G051025.1 MEDTR1G053970.1 MEDTR1G054635.1 MEDTR1G060190.1 MEDTR1G061640.1 MEDTR1G071450.1 MEDTR1G075530.1 MEDTR1G075790.1 MEDTR1G080110.1 MEDTR1G080440.1 MEDTR1G080680.1 MEDTR1G082690.1 MEDTR1G083260.1 MEDTR1G088170.1 MEDTR1G094930.1 MEDTR1G094960.1 MEDTR1G102940.1 MEDTR1G110060…
7.93975e-18	157	813	2.15516	MF	Active transmembrane transporter activity	http://amigo.geneontology.org/amigo/term/GO:0022804	MEDTR0366S0020.1 MEDTR0459S0020.1 MEDTR1008S0010.1 MEDTR1G009760.1 MEDTR1G011640.1 MEDTR1G021740.1 MEDTR1G021955.1 MEDTR1G050328.1 MEDTR1G054960.1 MEDTR1G063170.1 MEDTR1G063920.1 MEDTR1G070470.1 MEDTR1G082440.1 MEDTR1G086150.1 MEDTR1G099280.1 MEDTR1G099570.1 MEDTR1G101500.1 MEDTR1G106000.1 MEDTR1G108840.1 MEDTR1G116650.1 MEDTR1G492950.1 MEDTR2G012470.1 MEDTR2G018320.1 MEDTR2G022700.1 MEDTR2G02614…
7.98386e-06	157	1168	1.50013	MF	DNA-binding transcription factor activity	http://amigo.geneontology.org/amigo/term/GO:0003700	MEDTR0198S0030.1 MEDTR1G016490.1 MEDTR1G017400.1 MEDTR1G019130.1 MEDTR1G023170.1 MEDTR1G038300.1 MEDTR1G044155.1 MEDTR1G048720.1 MEDTR1G054285.1 MEDTR1G070070.1 MEDTR1G071360.1 MEDTR1G079810.1 MEDTR1G087920.1 MEDTR1G090170.1 MEDTR1G090783.1 MEDTR1G094930.1 MEDTR1G101550.1 MEDTR1G107185.1 MEDTR2G006150.1 MEDTR2G014200.1 MEDTR2G017865.1 MEDTR2G030570.1 MEDTR2G030600.1 MEDTR2G033820.1 MEDTR2G038720.…
0.000742308	154	1248	1.37714	MF	Hydrolase activity, acting on acid anhydrides	http://amigo.geneontology.org/amigo/term/GO:0016817	MEDTR0003S0410.1 MEDTR1008S0010.1 MEDTR1G009760.1 MEDTR1G011640.1 MEDTR1G011680.1 MEDTR1G013680.1 MEDTR1G022245.1 MEDTR1G024860.1 MEDTR1G025075.1 MEDTR1G032550.1 MEDTR1G044120.1 MEDTR1G054960.1 MEDTR1G063170.1 MEDTR1G063920.1 MEDTR1G068810.1 MEDTR1G070940.1 MEDTR1G084030.1 MEDTR1G086150.1 MEDTR1G089520.1 MEDTR1G099280.1 MEDTR1G099570.1 MEDTR1G099840.1 MEDTR1G492950.1 MEDTR2G009190.1 MEDTR2G018320…
