# Supplementary material for: MtING2 encodes an ING domain PHD finger protein which affects Medicago growth, flowering, global patterns of H3K4me3, and gene expression
Source: Plant J. 2022 Oct 17;112(4):1029–50. doi: 10.1111/tpj.15994 (PMC9828230; doi:10.1111/tpj.15994)
Supplement: Supplementary file 13 — Table S5. H3K4me3 peaks identified in the Mting2‐1 mutant or wild type R108. Genic regions and DEGs enriched with H3K4me3 peaks in the Mting2‐1 mutant. [file TPJ-112-1029-s005.xlsx]

## Sheet: Table S5a.
Table S5a. Location of 5227 H3K4me3 peaks specifically in Mting2-1 mutant and 2736 peaks specifically in wild type R108.
Mting2-1 specific peaks	Peak summit coordinates				R108 specific peaks	Peak summit coordinates
Location	start	end			Location	start	end
NC_016407.2	390263	390264			NC_003119.6	43061	43062
NC_016407.2	488419	488420			NC_003119.6	46471	46472
NC_016407.2	544020	544021			NC_003119.6	63680	63681
NC_016407.2	551097	551098			NC_003119.6	89056	89057
NC_016407.2	624558	624559			NC_003119.6	92285	92286
NC_016407.2	625883	625884			NC_003119.6	96009	96010
NC_016407.2	654002	654003			NC_003119.6	99769	99770
NC_016407.2	709784	709785			NC_003119.6	107654	107655
NC_016407.2	772091	772092			NC_016407.2	96944	96945
NC_016407.2	779462	779463			NC_016407.2	390973	390974
NC_016407.2	805889	805890			NC_016407.2	616030	616031
NC_016407.2	854225	854226			NC_016407.2	842209	842210
NC_016407.2	888605	888606			NC_016407.2	961721	961722
NC_016407.2	991406	991407			NC_016407.2	963632	963633
NC_016407.2	1167226	1167227			NC_016407.2	1018084	1018085
NC_016407.2	1204107	1204108			NC_016407.2	1209269	1209270
NC_016407.2	1240356	1240357			NC_016407.2	1319586	1319587
NC_016407.2	1415122	1415123			NC_016407.2	1431862	1431863
NC_016407.2	1439720	1439721			NC_016407.2	1514109	1514110
NC_016407.2	1444049	1444050			NC_016407.2	1653895	1653896
NC_016407.2	1542360	1542361			NC_016407.2	1729601	1729602
NC_016407.2	1543906	1543907			NC_016407.2	1738916	1738917
NC_016407.2	1612667	1612668			NC_016407.2	2058264	2058265
NC_016407.2	1624787	1624788			NC_016407.2	2325505	2325506
NC_016407.2	1660968	1660969			NC_016407.2	2369128	2369129
NC_016407.2	1661765	1661766			NC_016407.2	2520245	2520246
NC_016407.2	1677675	1677676			NC_016407.2	2540755	2540756
NC_016407.2	1684469	1684470			NC_016407.2	2566200	2566201
NC_016407.2	1722657	1722658			NC_016407.2	2676357	2676358
NC_016407.2	1725953	1725954			NC_016407.2	2712893	2712894
NC_016407.2	1786843	1786844			NC_016407.2	2829095	2829096
NC_016407.2	1807429	1807430			NC_016407.2	3078348	3078349
NC_016407.2	1861435	1861436			NC_016407.2	3102407	3102408
NC_016407.2	1888563	1888564			NC_016407.2	3363393	3363394
NC_016407.2	1893958	1893959			NC_016407.2	3375901	3375902
NC_016407.2	1919117	1919118			NC_016407.2	3377127	3377128
NC_016407.2	2108652	2108653			NC_016407.2	3520769	3520770
NC_016407.2	2109722	2109723			NC_016407.2	3584898	3584899
NC_016407.2	2177420	2177421			NC_016407.2	3716115	3716116
NC_016407.2	2221147	2221148			NC_016407.2	3860859	3860860
NC_016407.2	2257182	2257183			NC_016407.2	3967626	3967627
NC_016407.2	2333321	2333322			NC_016407.2	4067682	4067683
NC_016407.2	2351728	2351729			NC_016407.2	4112949	4112950
NC_016407.2	2399310	2399311			NC_016407.2	4239604	4239605
NC_016407.2	2505038	2505039			NC_016407.2	4272749	4272750
NC_016407.2	2675305	2675306			NC_016407.2	4348019	4348020
NC_016407.2	2693477	2693478			NC_016407.2	4368650	4368651
NC_016407.2	2722200	2722201			NC_016407.2	5043982	5043983
NC_016407.2	2786820	2786821			NC_016407.2	5089976	5089977
NC_016407.2	2798079	2798080			NC_016407.2	5119474	5119475
NC_016407.2	3030449	3030450			NC_016407.2	5154140	5154141
NC_016407.2	3095839	3095840			NC_016407.2	5191535	5191536
NC_016407.2	3103514	3103515			NC_016407.2	5355484	5355485
NC_016407.2	3114410	3114411			NC_016407.2	5389379	5389380
NC_016407.2	3421742	3421743			NC_016407.2	5407052	5407053
NC_016407.2	3503181	3503182			NC_016407.2	5519208	5519209
NC_016407.2	3503942	3503943			NC_016407.2	5924474	5924475
NC_016407.2	3542352	3542353			NC_016407.2	6109428	6109429
NC_016407.2	4001863	4001864			NC_016407.2	6326813	6326814
NC_016407.2	4281437	4281438			NC_016407.2	6419786	6419787
NC_016407.2	4358701	4358702			NC_016407.2	6741020	6741021
NC_016407.2	4367288	4367289			NC_016407.2	6905407	6905408
NC_016407.2	4422869	4422870			NC_016407.2	6936995	6936996
NC_016407.2	4446602	4446603			NC_016407.2	6949611	6949612
NC_016407.2	4902967	4902968			NC_016407.2	7243929	7243930
NC_016407.2	4962117	4962118			NC_016407.2	7275144	7275145
NC_016407.2	5386238	5386239			NC_016407.2	7288843	7288844
NC_016407.2	5391771	5391772			NC_016407.2	7396410	7396411
NC_016407.2	5395564	5395565			NC_016407.2	7472805	7472806
NC_016407.2	5570216	5570217			NC_016407.2	7599863	7599864
NC_016407.2	5708713	5708714			NC_016407.2	7613384	7613385
NC_016407.2	5761453	5761454			NC_016407.2	7746716	7746717
NC_016407.2	5798963	5798964			NC_016407.2	7856791	7856792
NC_016407.2	5889197	5889198			NC_016407.2	7950815	7950816
NC_016407.2	5912829	5912830			NC_016407.2	8081812	8081813
NC_016407.2	5942604	5942605			NC_016407.2	8085136	8085137
NC_016407.2	6048811	6048812			NC_016407.2	8177999	8178000
NC_016407.2	6128018	6128019			NC_016407.2	8304690	8304691
NC_016407.2	6335445	6335446			NC_016407.2	8305716	8305717
NC_016407.2	6354936	6354937			NC_016407.2	8327481	8327482
NC_016407.2	6486730	6486731			NC_016407.2	8520317	8520318
NC_016407.2	6493152	6493153			NC_016407.2	8844185	8844186
NC_016407.2	6522170	6522171			NC_016407.2	8852680	8852681
NC_016407.2	6617406	6617407			NC_016407.2	9444586	9444587
NC_016407.2	6686678	6686679			NC_016407.2	9476695	9476696
NC_016407.2	6743710	6743711			NC_016407.2	10040185	10040186
NC_016407.2	6795185	6795186			NC_016407.2	10201279	10201280
NC_016407.2	6839157	6839158			NC_016407.2	10213080	10213081
NC_016407.2	6880046	6880047			NC_016407.2	10417250	10417251
NC_016407.2	6936419	6936420			NC_016407.2	10497541	10497542
NC_016407.2	6964456	6964457			NC_016407.2	10838962	10838963
NC_016407.2	6977280	6977281			NC_016407.2	10885972	10885973
NC_016407.2	7019017	7019018			NC_016407.2	10886814	10886815
NC_016407.2	7122596	7122597			NC_016407.2	11212215	11212216
NC_016407.2	7149782	7149783			NC_016407.2	11593600	11593601
NC_016407.2	7167004	7167005			NC_016407.2	11698941	11698942
NC_016407.2	7235435	7235436			NC_016407.2	11995684	11995685
NC_016407.2	7254959	7254960			NC_016407.2	12045391	12045392
NC_016407.2	7324589	7324590			NC_016407.2	12113081	12113082
NC_016407.2	7418533	7418534			NC_016407.2	12135028	12135029
NC_016407.2	7569937	7569938			NC_016407.2	12168547	12168548
NC_016407.2	7629434	7629435			NC_016407.2	12308523	12308524
NC_016407.2	7701889	7701890			NC_016407.2	12425318	12425319
NC_016407.2	7742423	7742424			NC_016407.2	12547979	12547980
NC_016407.2	7751096	7751097			NC_016407.2	13030019	13030020
NC_016407.2	7751925	7751926			NC_016407.2	14405585	14405586
NC_016407.2	7821787	7821788			NC_016407.2	14430825	14430826
NC_016407.2	7890965	7890966			NC_016407.2	14620739	14620740
NC_016407.2	7918219	7918220			NC_016407.2	14636331	14636332
NC_016407.2	7924929	7924930			NC_016407.2	14976531	14976532
NC_016407.2	7990854	7990855			NC_016407.2	15925595	15925596
NC_016407.2	8000158	8000159			NC_016407.2	15953327	15953328
NC_016407.2	8016742	8016743			NC_016407.2	16863348	16863349
NC_016407.2	8035134	8035135			NC_016407.2	17241511	17241512
NC_016407.2	8051196	8051197			NC_016407.2	17473604	17473605
NC_016407.2	8087672	8087673			NC_016407.2	17814929	17814930
NC_016407.2	8204086	8204087			NC_016407.2	18119593	18119594
NC_016407.2	8218751	8218752			NC_016407.2	18178340	18178341
NC_016407.2	8219389	8219390			NC_016407.2	18327870	18327871
NC_016407.2	8265151	8265152			NC_016407.2	18374308	18374309
NC_016407.2	8301284	8301285			NC_016407.2	18418876	18418877
NC_016407.2	8386533	8386534			NC_016407.2	18626908	18626909
NC_016407.2	8425229	8425230			NC_016407.2	18650909	18650910
NC_016407.2	8534081	8534082			NC_016407.2	18918980	18918981
NC_016407.2	8571116	8571117			NC_016407.2	18924746	18924747
NC_016407.2	8644251	8644252			NC_016407.2	18944725	18944726
NC_016407.2	8716420	8716421			NC_016407.2	19671613	19671614
NC_016407.2	8723812	8723813			NC_016407.2	19841741	19841742
NC_016407.2	8818158	8818159			NC_016407.2	19994976	19994977
NC_016407.2	8827652	8827653			NC_016407.2	20010676	20010677
NC_016407.2	8834555	8834556			NC_016407.2	20138682	20138683
NC_016407.2	8870847	8870848			NC_016407.2	20209048	20209049
NC_016407.2	8912088	8912089			NC_016407.2	20299695	20299696
NC_016407.2	8913977	8913978			NC_016407.2	20595536	20595537
NC_016407.2	8927375	8927376			NC_016407.2	20727444	20727445
NC_016407.2	9367002	9367003			NC_016407.2	21016325	21016326
NC_016407.2	9421960	9421961			NC_016407.2	21162209	21162210
NC_016407.2	9469745	9469746			NC_016407.2	21662353	21662354
NC_016407.2	9523938	9523939			NC_016407.2	21834139	21834140
NC_016407.2	9587409	9587410			NC_016407.2	22344260	22344261
NC_016407.2	9677652	9677653			NC_016407.2	23220030	23220031
NC_016407.2	9763795	9763796			NC_016407.2	23291281	23291282
NC_016407.2	9798909	9798910			NC_016407.2	23362670	23362671
NC_016407.2	9950655	9950656			NC_016407.2	23376876	23376877
NC_016407.2	10093281	10093282			NC_016407.2	23521458	23521459
NC_016407.2	10132164	10132165			NC_016407.2	23545205	23545206
NC_016407.2	10133229	10133230			NC_016407.2	23893281	23893282
NC_016407.2	10377864	10377865			NC_016407.2	24087971	24087972
NC_016407.2	10456466	10456467			NC_016407.2	24209885	24209886
NC_016407.2	10473888	10473889			NC_016407.2	24763835	24763836
NC_016407.2	10595180	10595181			NC_016407.2	25005254	25005255
NC_016407.2	11009399	11009400			NC_016407.2	25410966	25410967
NC_016407.2	11058368	11058369			NC_016407.2	25439554	25439555
NC_016407.2	11199614	11199615			NC_016407.2	26047875	26047876
NC_016407.2	11390229	11390230			NC_016407.2	26113680	26113681
NC_016407.2	11412710	11412711			NC_016407.2	26643278	26643279
NC_016407.2	11450898	11450899			NC_016407.2	26977580	26977581
NC_016407.2	11594705	11594706			NC_016407.2	27250266	27250267
NC_016407.2	11621164	11621165			NC_016407.2	27401161	27401162
NC_016407.2	11791471	11791472			NC_016407.2	27681712	27681713
NC_016407.2	11834793	11834794			NC_016407.2	27725184	27725185
NC_016407.2	11881675	11881676			NC_016407.2	28114798	28114799
NC_016407.2	11902253	11902254			NC_016407.2	28345741	28345742
NC_016407.2	11905041	11905042			NC_016407.2	28481194	28481195
NC_016407.2	11953079	11953080			NC_016407.2	28690508	28690509
NC_016407.2	12097779	12097780			NC_016407.2	28781086	28781087
NC_016407.2	12114798	12114799			NC_016407.2	28992375	28992376
NC_016407.2	12286503	12286504			NC_016407.2	29344079	29344080
NC_016407.2	12426843	12426844			NC_016407.2	29351742	29351743
NC_016407.2	12455208	12455209			NC_016407.2	29397240	29397241
NC_016407.2	12597487	12597488			NC_016407.2	29435968	29435969
NC_016407.2	12678281	12678282			NC_016407.2	29563869	29563870
NC_016407.2	13062082	13062083			NC_016407.2	29622329	29622330
NC_016407.2	13112888	13112889			NC_016407.2	29761177	29761178
NC_016407.2	13192255	13192256			NC_016407.2	29762426	29762427
NC_016407.2	13280839	13280840			NC_016407.2	29860532	29860533
NC_016407.2	13299858	13299859			NC_016407.2	29955897	29955898
NC_016407.2	13311742	13311743			NC_016407.2	30223377	30223378
NC_016407.2	13312782	13312783			NC_016407.2	30419780	30419781
NC_016407.2	13767467	13767468			NC_016407.2	30544169	30544170
NC_016407.2	13793124	13793125			NC_016407.2	30629300	30629301
NC_016407.2	13917829	13917830			NC_016407.2	30697364	30697365
NC_016407.2	13932730	13932731			NC_016407.2	30881957	30881958
NC_016407.2	14074977	14074978			NC_016407.2	31149071	31149072
NC_016407.2	14093627	14093628			NC_016407.2	31623741	31623742
NC_016407.2	14283002	14283003			NC_016407.2	31996634	31996635
NC_016407.2	14296837	14296838			NC_016407.2	32058970	32058971
NC_016407.2	14406971	14406972			NC_016407.2	32065542	32065543
NC_016407.2	14436670	14436671			NC_016407.2	32069142	32069143
NC_016407.2	14611270	14611271			NC_016407.2	32249026	32249027
NC_016407.2	14634799	14634800			NC_016407.2	32336000	32336001
NC_016407.2	14647588	14647589			NC_016407.2	32432346	32432347
NC_016407.2	14730120	14730121			NC_016407.2	32471262	32471263
NC_016407.2	14767475	14767476			NC_016407.2	32532771	32532772
NC_016407.2	14878511	14878512			NC_016407.2	32545516	32545517
NC_016407.2	15188937	15188938			NC_016407.2	32708308	32708309
NC_016407.2	15239193	15239194			NC_016407.2	32722559	32722560
NC_016407.2	15330466	15330467			NC_016407.2	32854105	32854106
NC_016407.2	15371871	15371872			NC_016407.2	32860458	32860459
NC_016407.2	15576981	15576982			NC_016407.2	33298495	33298496
NC_016407.2	15782755	15782756			NC_016407.2	33387711	33387712
NC_016407.2	15783815	15783816			NC_016407.2	33565489	33565490
NC_016407.2	15914268	15914269			NC_016407.2	33586134	33586135
NC_016407.2	15970458	15970459			NC_016407.2	33639975	33639976
NC_016407.2	16088489	16088490			NC_016407.2	33748272	33748273
NC_016407.2	16204002	16204003			NC_016407.2	33757074	33757075
NC_016407.2	16208039	16208040			NC_016407.2	33794885	33794886
NC_016407.2	16324712	16324713			NC_016407.2	33999952	33999953
NC_016407.2	16387707	16387708			NC_016407.2	34288290	34288291
NC_016407.2	16549544	16549545			NC_016407.2	34375225	34375226
NC_016407.2	16764297	16764298			NC_016407.2	34398521	34398522
NC_016407.2	16821561	16821562			NC_016407.2	34405497	34405498
NC_016407.2	16830919	16830920			NC_016407.2	34610338	34610339
NC_016407.2	16888492	16888493			NC_016407.2	34888160	34888161
NC_016407.2	16961400	16961401			NC_016407.2	34963683	34963684
NC_016407.2	16983094	16983095			NC_016407.2	35095018	35095019
NC_016407.2	17008087	17008088			NC_016407.2	35163538	35163539
NC_016407.2	17041662	17041663			NC_016407.2	35201666	35201667
NC_016407.2	17081423	17081424			NC_016407.2	35230586	35230587
NC_016407.2	17167431	17167432			NC_016407.2	35285988	35285989
NC_016407.2	17185248	17185249			NC_016407.2	35361820	35361821
NC_016407.2	17303987	17303988			NC_016407.2	35713066	35713067
NC_016407.2	17398980	17398981			NC_016407.2	35849778	35849779
NC_016407.2	17528964	17528965			NC_016407.2	35884749	35884750
NC_016407.2	17551451	17551452			NC_016407.2	35915627	35915628
NC_016407.2	17584057	17584058			NC_016407.2	35999821	35999822
NC_016407.2	17653908	17653909			NC_016407.2	36162660	36162661
NC_016407.2	17713410	17713411			NC_016407.2	36181892	36181893
NC_016407.2	17909671	17909672			NC_016407.2	36211536	36211537
NC_016407.2	17927581	17927582			NC_016407.2	36422358	36422359
NC_016407.2	18161519	18161520			NC_016407.2	36798544	36798545
NC_016407.2	18303391	18303392			NC_016407.2	36825221	36825222
NC_016407.2	18332956	18332957			NC_016407.2	36988318	36988319
NC_016407.2	18531622	18531623			NC_016407.2	37131083	37131084
NC_016407.2	18714874	18714875			NC_016407.2	37152029	37152030
NC_016407.2	18717514	18717515			NC_016407.2	37176530	37176531
NC_016407.2	18990325	18990326			NC_016407.2	37339931	37339932
NC_016407.2	19414596	19414597			NC_016407.2	37597988	37597989
NC_016407.2	19450746	19450747			NC_016407.2	37660597	37660598
NC_016407.2	19499911	19499912			NC_016407.2	37749750	37749751
NC_016407.2	19509447	19509448			NC_016407.2	37766215	37766216
NC_016407.2	19532246	19532247			NC_016407.2	37933502	37933503
NC_016407.2	19577919	19577920			NC_016407.2	37943113	37943114
NC_016407.2	19685305	19685306			NC_016407.2	38201307	38201308
NC_016407.2	19701689	19701690			NC_016407.2	38336926	38336927
NC_016407.2	19887652	19887653			NC_016407.2	38488288	38488289
NC_016407.2	19909261	19909262			NC_016407.2	38643047	38643048
NC_016407.2	19928844	19928845			NC_016407.2	38649957	38649958
NC_016407.2	19961248	19961249			NC_016407.2	38775795	38775796
NC_016407.2	20025082	20025083			NC_016407.2	38781624	38781625
NC_016407.2	20041500	20041501			NC_016407.2	39216979	39216980
NC_016407.2	20099268	20099269			NC_016407.2	39314589	39314590
NC_016407.2	20281785	20281786			NC_016407.2	39379775	39379776
NC_016407.2	20296256	20296257			NC_016407.2	39707571	39707572
NC_016407.2	20331807	20331808			NC_016407.2	39806995	39806996
NC_016407.2	20335490	20335491			NC_016407.2	39978863	39978864
NC_016407.2	20353946	20353947			NC_016407.2	40462103	40462104
NC_016407.2	20398373	20398374			NC_016407.2	40601749	40601750
NC_016407.2	20459122	20459123			NC_016407.2	40620390	40620391
NC_016407.2	20465209	20465210			NC_016407.2	40933399	40933400
NC_016407.2	20467391	20467392			NC_016407.2	41214246	41214247
NC_016407.2	20580064	20580065			NC_016407.2	41492218	41492219
NC_016407.2	20714245	20714246			NC_016407.2	41728258	41728259
NC_016407.2	20922084	20922085			NC_016407.2	41920039	41920040
NC_016407.2	20982432	20982433			NC_016407.2	41993372	41993373
NC_016407.2	20989815	20989816			NC_016407.2	42031086	42031087
NC_016407.2	21069174	21069175			NC_016407.2	42049252	42049253
NC_016407.2	21471774	21471775			NC_016407.2	42459132	42459133
NC_016407.2	21688780	21688781			NC_016407.2	42766534	42766535
NC_016407.2	21705149	21705150			NC_016407.2	42959353	42959354
NC_016407.2	21799943	21799944			NC_016407.2	43010238	43010239
NC_016407.2	22092940	22092941			NC_016407.2	43018810	43018811
NC_016407.2	22101313	22101314			NC_016407.2	43301168	43301169
NC_016407.2	22191521	22191522			NC_016407.2	43309628	43309629
NC_016407.2	22379776	22379777			NC_016407.2	43390025	43390026
NC_016407.2	22773819	22773820			NC_016407.2	43657286	43657287
NC_016407.2	22839119	22839120			NC_016407.2	43725799	43725800
NC_016407.2	23188773	23188774			NC_016407.2	43879507	43879508
NC_016407.2	23381233	23381234			NC_016407.2	43889655	43889656
NC_016407.2	23553023	23553024			NC_016407.2	43944413	43944414
NC_016407.2	23653103	23653104			NC_016407.2	43953586	43953587
NC_016407.2	23729776	23729777			NC_016407.2	43969084	43969085
NC_016407.2	23897001	23897002			NC_016407.2	44105736	44105737
NC_016407.2	24309286	24309287			NC_016407.2	44153604	44153605
NC_016407.2	24423083	24423084			NC_016407.2	44258463	44258464
NC_016407.2	24429912	24429913			NC_016407.2	44352664	44352665
NC_016407.2	24440014	24440015			NC_016407.2	44415156	44415157
NC_016407.2	24530542	24530543			NC_016407.2	44498148	44498149
NC_016407.2	24586286	24586287			NC_016407.2	44500769	44500770
NC_016407.2	24701442	24701443			NC_016407.2	44597670	44597671
NC_016407.2	24915736	24915737			NC_016407.2	44688436	44688437
NC_016407.2	25237945	25237946			NC_016407.2	44809337	44809338
NC_016407.2	25272546	25272547			NC_016407.2	44939853	44939854
NC_016407.2	25275880	25275881			NC_016407.2	44953588	44953589
NC_016407.2	25303576	25303577			NC_016407.2	45108741	45108742
NC_016407.2	25444685	25444686			NC_016407.2	45281112	45281113
NC_016407.2	25548731	25548732			NC_016407.2	45422980	45422981
NC_016407.2	25868586	25868587			NC_016407.2	45509016	45509017
NC_016407.2	25919161	25919162			NC_016407.2	45617790	45617791
NC_016407.2	26080971	26080972			NC_016407.2	45853075	45853076
NC_016407.2	26281851	26281852			NC_016407.2	45858804	45858805
NC_016407.2	26348454	26348455			NC_016407.2	46016149	46016150
NC_016407.2	26495488	26495489			NC_016407.2	46261487	46261488
NC_016407.2	26524720	26524721			NC_016407.2	46494518	46494519
NC_016407.2	26554391	26554392			NC_016407.2	46923754	46923755
NC_016407.2	26578345	26578346			NC_016407.2	47006716	47006717
NC_016407.2	26629966	26629967			NC_016407.2	47114766	47114767
NC_016407.2	26684920	26684921			NC_016407.2	47169049	47169050
NC_016407.2	26920400	26920401			NC_016407.2	47242011	47242012
NC_016407.2	26965165	26965166			NC_016407.2	47747191	47747192
NC_016407.2	26968807	26968808			NC_016407.2	47830681	47830682
NC_016407.2	26969599	26969600			NC_016407.2	47861422	47861423
NC_016407.2	27094321	27094322			NC_016407.2	47929596	47929597
NC_016407.2	27410060	27410061			NC_016407.2	48029601	48029602
NC_016407.2	27518147	27518148			NC_016407.2	48114937	48114938
NC_016407.2	27557310	27557311			NC_016407.2	48267322	48267323
NC_016407.2	27571576	27571577			NC_016407.2	48347227	48347228
NC_016407.2	27718290	27718291			NC_016407.2	48393268	48393269
NC_016407.2	27734541	27734542			NC_016407.2	48588422	48588423
NC_016407.2	27812202	27812203			NC_016407.2	48632380	48632381
NC_016407.2	27885255	27885256			NC_016407.2	48735307	48735308
NC_016407.2	27965937	27965938			NC_016407.2	48744166	48744167
NC_016407.2	28060675	28060676			NC_016407.2	48884896	48884897
NC_016407.2	28256028	28256029			NC_016407.2	48927495	48927496
NC_016407.2	28264556	28264557			NC_016407.2	48928722	48928723
NC_016407.2	28348016	28348017			NC_016407.2	49335236	49335237
NC_016407.2	28667832	28667833			NC_016407.2	49433023	49433024
NC_016407.2	28721096	28721097			NC_016407.2	49456499	49456500
NC_016407.2	28733756	28733757			NC_016407.2	49560285	49560286
NC_016407.2	28758359	28758360			NC_016407.2	49657807	49657808
NC_016407.2	28840873	28840874			NC_016407.2	49727097	49727098
NC_016407.2	28849719	28849720			NC_016407.2	49858411	49858412
NC_016407.2	28906952	28906953			NC_016407.2	50033490	50033491
NC_016407.2	28939499	28939500			NC_016407.2	50051866	50051867
NC_016407.2	29035586	29035587			NC_016407.2	50171961	50171962
NC_016407.2	29103764	29103765			NC_016407.2	50328826	50328827
NC_016407.2	29158778	29158779			NC_016407.2	50343019	50343020
NC_016407.2	29191338	29191339			NC_016407.2	50470189	50470190
NC_016407.2	29228587	29228588			NC_016407.2	50581525	50581526
NC_016407.2	29239909	29239910			NC_016407.2	50583001	50583002
NC_016407.2	29350260	29350261			NC_016407.2	50617805	50617806
NC_016407.2	29416184	29416185			NC_016407.2	50641145	50641146
NC_016407.2	29514424	29514425			NC_016407.2	50730001	50730002
NC_016407.2	29592424	29592425			NC_016407.2	50767167	50767168
NC_016407.2	29625068	29625069			NC_016407.2	51103575	51103576
NC_016407.2	29803249	29803250			NC_016407.2	51112917	51112918
NC_016407.2	29855984	29855985			NC_016407.2	51173587	51173588
NC_016407.2	30018288	30018289			NC_016407.2	51330347	51330348
NC_016407.2	30034936	30034937			NC_016407.2	51337070	51337071
NC_016407.2	30044434	30044435			NC_016407.2	51386473	51386474
NC_016407.2	30110805	30110806			NC_016407.2	51733747	51733748
NC_016407.2	30208026	30208027			NC_016407.2	51752186	51752187
NC_016407.2	30224642	30224643			NC_016407.2	52004975	52004976
NC_016407.2	30325581	30325582			NC_016407.2	52031258	52031259
NC_016407.2	30337219	30337220			NC_016407.2	52190898	52190899
NC_016407.2	30504539	30504540			NC_016407.2	52356435	52356436
NC_016407.2	30524104	30524105			NC_016407.2	52539287	52539288
NC_016407.2	30578429	30578430			NC_016407.2	52544629	52544630
NC_016407.2	30722845	30722846			NC_016407.2	52552535	52552536
NC_016407.2	30816444	30816445			NC_016407.2	52721788	52721789
NC_016407.2	30877027	30877028			NC_016407.2	52742572	52742573
NC_016407.2	31127640	31127641			NC_016407.2	52747772	52747773
NC_016407.2	31131377	31131378			NC_016407.2	52857892	52857893
NC_016407.2	31156482	31156483			NC_016407.2	52862655	52862656
NC_016407.2	31162841	31162842			NC_016407.2	52868135	52868136
NC_016407.2	31194640	31194641			NC_016407.2	52883151	52883152
NC_016407.2	31218789	31218790			NC_016407.2	52921138	52921139
NC_016407.2	31253631	31253632			NC_016407.2	52962086	52962087
NC_016407.2	31301928	31301929			NC_016408.2	111360	111361
NC_016407.2	31432292	31432293			NC_016408.2	147342	147343
NC_016407.2	31453171	31453172			NC_016408.2	225499	225500
NC_016407.2	31454286	31454287			NC_016408.2	233139	233140
NC_016407.2	31518380	31518381			NC_016408.2	462388	462389
NC_016407.2	31527992	31527993			NC_016408.2	803423	803424
NC_016407.2	31538665	31538666			NC_016408.2	948614	948615
NC_016407.2	31714587	31714588			NC_016408.2	990809	990810
NC_016407.2	31746579	31746580			NC_016408.2	992416	992417
NC_016407.2	31873792	31873793			NC_016408.2	1160199	1160200
NC_016407.2	31948628	31948629			NC_016408.2	1264081	1264082
NC_016407.2	31959799	31959800			NC_016408.2	1333714	1333715
NC_016407.2	31994851	31994852			NC_016408.2	1424682	1424683
NC_016407.2	31996002	31996003			NC_016408.2	1551383	1551384
NC_016407.2	32061916	32061917			NC_016408.2	1646852	1646853
NC_016407.2	32084657	32084658			NC_016408.2	1976112	1976113
NC_016407.2	32200987	32200988			NC_016408.2	2029899	2029900
NC_016407.2	32243678	32243679			NC_016408.2	2188232	2188233
NC_016407.2	32308519	32308520			NC_016408.2	2548474	2548475
NC_016407.2	32396617	32396618			NC_016408.2	2586834	2586835
NC_016407.2	32485522	32485523			NC_016408.2	2614763	2614764
NC_016407.2	32525322	32525323			NC_016408.2	2659946	2659947
NC_016407.2	32532080	32532081			NC_016408.2	3139062	3139063
NC_016407.2	32681492	32681493			NC_016408.2	3148524	3148525
NC_016407.2	32768268	32768269			NC_016408.2	3236363	3236364
NC_016407.2	32789687	32789688			NC_016408.2	3306228	3306229
NC_016407.2	32804887	32804888			NC_016408.2	3407229	3407230
NC_016407.2	33017800	33017801			NC_016408.2	3408224	3408225
NC_016407.2	33350367	33350368			NC_016408.2	3409177	3409178
NC_016407.2	33450891	33450892			NC_016408.2	3460172	3460173
NC_016407.2	33715624	33715625			NC_016408.2	3488905	3488906
NC_016407.2	34033949	34033950			NC_016408.2	3586526	3586527
NC_016407.2	34098806	34098807			NC_016408.2	3610874	3610875
NC_016407.2	34138383	34138384			NC_016408.2	3623041	3623042
NC_016407.2	34249235	34249236			NC_016408.2	3654140	3654141
NC_016407.2	34374583	34374584			NC_016408.2	3664024	3664025
NC_016407.2	34397337	34397338			NC_016408.2	3774963	3774964
NC_016407.2	34404750	34404751			NC_016408.2	3868952	3868953
NC_016407.2	34472383	34472384			NC_016408.2	3889710	3889711
NC_016407.2	34580803	34580804			NC_016408.2	4084395	4084396
NC_016407.2	34712317	34712318			NC_016408.2	4145779	4145780
NC_016407.2	34787769	34787770			NC_016408.2	4223899	4223900
NC_016407.2	34849785	34849786			NC_016408.2	4906936	4906937
NC_016407.2	34876302	34876303			NC_016408.2	5040870	5040871
NC_016407.2	34884974	34884975			NC_016408.2	5143226	5143227
NC_016407.2	34897702	34897703			NC_016408.2	5323909	5323910
NC_016407.2	34909863	34909864			NC_016408.2	5335248	5335249
NC_016407.2	34910942	34910943			NC_016408.2	5689888	5689889
NC_016407.2	34915951	34915952			NC_016408.2	5738015	5738016
NC_016407.2	34962639	34962640			NC_016408.2	5784903	5784904
NC_016407.2	34985876	34985877			NC_016408.2	5946525	5946526
NC_016407.2	34992770	34992771			NC_016408.2	6042093	6042094
NC_016407.2	35065622	35065623			NC_016408.2	6055409	6055410
NC_016407.2	35182501	35182502			NC_016408.2	6118052	6118053
NC_016407.2	35230002	35230003			NC_016408.2	6419613	6419614
NC_016407.2	35253236	35253237			NC_016408.2	6425052	6425053
NC_016407.2	35265706	35265707			NC_016408.2	6475335	6475336
NC_016407.2	35294915	35294916			NC_016408.2	6637693	6637694
NC_016407.2	35428114	35428115			NC_016408.2	6822322	6822323
NC_016407.2	35477292	35477293			NC_016408.2	6863882	6863883
NC_016407.2	35505908	35505909			NC_016408.2	6892757	6892758
NC_016407.2	35560306	35560307			NC_016408.2	6970795	6970796
NC_016407.2	35577139	35577140			NC_016408.2	7155104	7155105
NC_016407.2	35611738	35611739			NC_016408.2	7226175	7226176
NC_016407.2	35678258	35678259			NC_016408.2	7501527	7501528
NC_016407.2	35782636	35782637			NC_016408.2	7502102	7502103
NC_016407.2	35859705	35859706			NC_016408.2	7764828	7764829
NC_016407.2	35866675	35866676			NC_016408.2	8277869	8277870
NC_016407.2	35926359	35926360			NC_016408.2	8314669	8314670
NC_016407.2	36155119	36155120			NC_016408.2	8463181	8463182
NC_016407.2	36178166	36178167			NC_016408.2	9129116	9129117
NC_016407.2	36309731	36309732			NC_016408.2	9331108	9331109
NC_016407.2	36313992	36313993			NC_016408.2	9403998	9403999
NC_016407.2	36414985	36414986			NC_016408.2	9461023	9461024
NC_016407.2	36451644	36451645			NC_016408.2	9464394	9464395
NC_016407.2	36453042	36453043			NC_016408.2	9494285	9494286
NC_016407.2	36513996	36513997			NC_016408.2	9728465	9728466
NC_016407.2	36792796	36792797			NC_016408.2	9891185	9891186
NC_016407.2	36806083	36806084			NC_016408.2	10140493	10140494
NC_016407.2	36822839	36822840			NC_016408.2	10148399	10148400
NC_016407.2	36893843	36893844			NC_016408.2	10222404	10222405
NC_016407.2	36900109	36900110			NC_016408.2	10261449	10261450
NC_016407.2	36931413	36931414			NC_016408.2	10440290	10440291
NC_016407.2	37030794	37030795			NC_016408.2	10588049	10588050
NC_016407.2	37049950	37049951			NC_016408.2	10678355	10678356
NC_016407.2	37055808	37055809			NC_016408.2	10779781	10779782
NC_016407.2	37075664	37075665			NC_016408.2	10861973	10861974
NC_016407.2	37081567	37081568			NC_016408.2	10952925	10952926
NC_016407.2	37179390	37179391			NC_016408.2	10965516	10965517
NC_016407.2	37202552	37202553			NC_016408.2	11196904	11196905
NC_016407.2	37249820	37249821			NC_016408.2	11368176	11368177
NC_016407.2	37366019	37366020			NC_016408.2	11466460	11466461
NC_016407.2	37427226	37427227			NC_016408.2	11636554	11636555
NC_016407.2	37485088	37485089			NC_016408.2	11642626	11642627
NC_016407.2	37549019	37549020			NC_016408.2	11776621	11776622
NC_016407.2	37638356	37638357			NC_016408.2	11805739	11805740
NC_016407.2	37727735	37727736			NC_016408.2	11864439	11864440
NC_016407.2	37756092	37756093			NC_016408.2	11958240	11958241
NC_016407.2	37764646	37764647			NC_016408.2	11978529	11978530
NC_016407.2	37882402	37882403			NC_016408.2	12026757	12026758
NC_016407.2	37932103	37932104			NC_016408.2	12042422	12042423
NC_016407.2	37932952	37932953			NC_016408.2	12149797	12149798
NC_016407.2	37934648	37934649			NC_016408.2	12289517	12289518
NC_016407.2	38025617	38025618			NC_016408.2	12573074	12573075
NC_016407.2	38066600	38066601			NC_016408.2	12645857	12645858
NC_016407.2	38129627	38129628			NC_016408.2	12699723	12699724
NC_016407.2	38138446	38138447			NC_016408.2	12748177	12748178
NC_016407.2	38234089	38234090			NC_016408.2	12752733	12752734
NC_016407.2	38577697	38577698			NC_016408.2	12785440	12785441
NC_016407.2	38582698	38582699			NC_016408.2	13163758	13163759
NC_016407.2	38587573	38587574			NC_016408.2	13165352	13165353
NC_016407.2	38600365	38600366			NC_016408.2	13262432	13262433
NC_016407.2	38618675	38618676			NC_016408.2	13609938	13609939
NC_016407.2	38631656	38631657			NC_016408.2	13830485	13830486
NC_016407.2	38640859	38640860			NC_016408.2	14107114	14107115
NC_016407.2	38641986	38641987			NC_016408.2	14213159	14213160
NC_016407.2	38687968	38687969			NC_016408.2	14244912	14244913
NC_016407.2	38840570	38840571			NC_016408.2	14372595	14372596
NC_016407.2	38904256	38904257			NC_016408.2	14476395	14476396
NC_016407.2	38963208	38963209			NC_016408.2	15101308	15101309
NC_016407.2	39005695	39005696			NC_016408.2	15204226	15204227
NC_016407.2	39088619	39088620			NC_016408.2	15642786	15642787
NC_016407.2	39119080	39119081			NC_016408.2	15756981	15756982
NC_016407.2	39136154	39136155			NC_016408.2	15806259	15806260
NC_016407.2	39158879	39158880			NC_016408.2	16419455	16419456
NC_016407.2	39357903	39357904			NC_016408.2	17423152	17423153
NC_016407.2	39406075	39406076			NC_016408.2	17423683	17423684
NC_016407.2	39408215	39408216			NC_016408.2	17429596	17429597
NC_016407.2	39410730	39410731			NC_016408.2	17503986	17503987
NC_016407.2	39591714	39591715			NC_016408.2	17808581	17808582
NC_016407.2	39614922	39614923			NC_016408.2	18025650	18025651
NC_016407.2	39666036	39666037			NC_016408.2	18199684	18199685
NC_016407.2	39707288	39707289			NC_016408.2	18263140	18263141
NC_016407.2	39811339	39811340			NC_016408.2	18277117	18277118
NC_016407.2	39975092	39975093			NC_016408.2	18562392	18562393
NC_016407.2	39975730	39975731			NC_016408.2	18637033	18637034
NC_016407.2	39979828	39979829			NC_016408.2	18818991	18818992
NC_016407.2	40023695	40023696			NC_016408.2	18844729	18844730
NC_016407.2	40041792	40041793			NC_016408.2	18892063	18892064
NC_016407.2	40067940	40067941			NC_016408.2	19290682	19290683
NC_016407.2	40068632	40068633			NC_016408.2	19502480	19502481
NC_016407.2	40087833	40087834			NC_016408.2	19702929	19702930
NC_016407.2	40248203	40248204			NC_016408.2	19981422	19981423
NC_016407.2	40297557	40297558			NC_016408.2	20303045	20303046
NC_016407.2	40360997	40360998			NC_016408.2	20454033	20454034
NC_016407.2	40362187	40362188			NC_016408.2	20947294	20947295
NC_016407.2	40385782	40385783			NC_016408.2	21138751	21138752
NC_016407.2	40548130	40548131			NC_016408.2	21200791	21200792
NC_016407.2	40552773	40552774			NC_016408.2	21341231	21341232
NC_016407.2	40574226	40574227			NC_016408.2	22159346	22159347
NC_016407.2	40629633	40629634			NC_016408.2	22740448	22740449
NC_016407.2	40635456	40635457			NC_016408.2	22896527	22896528
NC_016407.2	40691095	40691096			NC_016408.2	23010523	23010524
NC_016407.2	40774167	40774168			NC_016408.2	23286503	23286504
NC_016407.2	40795946	40795947			NC_016408.2	23407411	23407412
NC_016407.2	40851602	40851603			NC_016408.2	23644400	23644401
NC_016407.2	40852357	40852358			NC_016408.2	23927996	23927997
NC_016407.2	40951838	40951839			NC_016408.2	23929402	23929403
NC_016407.2	41017967	41017968			NC_016408.2	24015323	24015324
NC_016407.2	41355012	41355013			NC_016408.2	24017107	24017108
NC_016407.2	41377021	41377022			NC_016408.2	24132999	24133000
NC_016407.2	41380912	41380913			NC_016408.2	24622062	24622063
NC_016407.2	41381850	41381851			NC_016408.2	25120838	25120839
NC_016407.2	41382628	41382629			NC_016408.2	25246713	25246714
NC_016407.2	41466618	41466619			NC_016408.2	25951659	25951660
NC_016407.2	41602509	41602510			NC_016408.2	25975953	25975954
NC_016407.2	41636601	41636602			NC_016408.2	26391430	26391431
NC_016407.2	42088907	42088908			NC_016408.2	26550945	26550946
NC_016407.2	42118247	42118248			NC_016408.2	26583259	26583260
NC_016407.2	42238213	42238214			NC_016408.2	26601635	26601636
NC_016407.2	42318895	42318896			NC_016408.2	26612283	26612284
NC_016407.2	42570814	42570815			NC_016408.2	26614600	26614601
NC_016407.2	42615105	42615106			NC_016408.2	26798596	26798597
NC_016407.2	42653141	42653142			NC_016408.2	27037671	27037672
NC_016407.2	42654420	42654421			NC_016408.2	27257232	27257233
NC_016407.2	42757275	42757276			NC_016408.2	27345930	27345931
NC_016407.2	43016729	43016730			NC_016408.2	27495968	27495969
NC_016407.2	43053595	43053596			NC_016408.2	27620909	27620910
NC_016407.2	43059711	43059712			NC_016408.2	28045668	28045669
NC_016407.2	43094926	43094927			NC_016408.2	28386079	28386080
NC_016407.2	43176063	43176064			NC_016408.2	28935636	28935637
NC_016407.2	43232816	43232817			NC_016408.2	28970698	28970699
NC_016407.2	43270797	43270798			NC_016408.2	29049067	29049068
NC_016407.2	43300179	43300180			NC_016408.2	29382265	29382266
NC_016407.2	43305309	43305310			NC_016408.2	29413182	29413183
NC_016407.2	43308271	43308272			NC_016408.2	29511202	29511203
NC_016407.2	43340506	43340507			NC_016408.2	29518298	29518299
NC_016407.2	43460491	43460492			NC_016408.2	29582019	29582020
NC_016407.2	43533320	43533321			NC_016408.2	29629736	29629737
NC_016407.2	43654663	43654664			NC_016408.2	29973609	29973610
NC_016407.2	43823110	43823111			NC_016408.2	30266718	30266719
NC_016407.2	43830455	43830456			NC_016408.2	30464490	30464491
NC_016407.2	43871493	43871494			NC_016408.2	30804860	30804861
NC_016407.2	43979697	43979698			NC_016408.2	30989723	30989724
NC_016407.2	44005616	44005617			NC_016408.2	31018057	31018058
NC_016407.2	44136044	44136045			NC_016408.2	31731514	31731515
NC_016407.2	44141483	44141484			NC_016408.2	31762444	31762445
NC_016407.2	44217016	44217017			NC_016408.2	31915491	31915492
NC_016407.2	44277140	44277141			NC_016408.2	31929107	31929108
NC_016407.2	44285747	44285748			NC_016408.2	31968892	31968893
NC_016407.2	44333350	44333351			NC_016408.2	32199013	32199014
NC_016407.2	44469539	44469540			NC_016408.2	32316721	32316722
NC_016407.2	44500191	44500192			NC_016408.2	32320680	32320681
NC_016407.2	44624734	44624735			NC_016408.2	32408191	32408192
NC_016407.2	44728302	44728303			NC_016408.2	32595060	32595061
NC_016407.2	44752646	44752647			NC_016408.2	32611744	32611745
NC_016407.2	44889409	44889410			NC_016408.2	32690461	32690462
NC_016407.2	44942024	44942025			NC_016408.2	32754162	32754163
NC_016407.2	44946848	44946849			NC_016408.2	32958877	32958878
NC_016407.2	44952823	44952824			NC_016408.2	32965402	32965403
NC_016407.2	44991020	44991021			NC_016408.2	33115004	33115005
NC_016407.2	45024182	45024183			NC_016408.2	33569135	33569136
NC_016407.2	45073936	45073937			NC_016408.2	33582280	33582281
NC_016407.2	45098174	45098175			NC_016408.2	33991211	33991212
NC_016407.2	45144452	45144453			NC_016408.2	34015274	34015275
NC_016407.2	45184850	45184851			NC_016408.2	34080191	34080192
NC_016407.2	45206649	45206650			NC_016408.2	34315138	34315139
NC_016407.2	45266873	45266874			NC_016408.2	34418306	34418307
NC_016407.2	45283908	45283909			NC_016408.2	34419116	34419117
NC_016407.2	45304911	45304912			NC_016408.2	34621264	34621265
NC_016407.2	45307112	45307113			NC_016408.2	34627098	34627099
NC_016407.2	45338926	45338927			NC_016408.2	34655857	34655858
NC_016407.2	45342729	45342730			NC_016408.2	34672824	34672825
NC_016407.2	45364137	45364138			NC_016408.2	34787475	34787476
NC_016407.2	45516460	45516461			NC_016408.2	35124021	35124022
NC_016407.2	45637500	45637501			NC_016408.2	35217609	35217610
NC_016407.2	45744066	45744067			NC_016408.2	35601221	35601222
NC_016407.2	45787199	45787200			NC_016408.2	36125744	36125745
NC_016407.2	46138656	46138657			NC_016408.2	36141163	36141164
NC_016407.2	46248014	46248015			NC_016408.2	36395906	36395907
NC_016407.2	46321123	46321124			NC_016408.2	36678431	36678432
NC_016407.2	46323544	46323545			NC_016408.2	36679944	36679945
NC_016407.2	46331534	46331535			NC_016408.2	36681977	36681978
NC_016407.2	46430429	46430430			NC_016408.2	36818674	36818675
NC_016407.2	46627354	46627355			NC_016408.2	36849066	36849067
NC_016407.2	46652653	46652654			NC_016408.2	36877966	36877967
NC_016407.2	46664308	46664309			NC_016408.2	36886271	36886272
NC_016407.2	46712568	46712569			NC_016408.2	36962300	36962301
NC_016407.2	46746810	46746811			NC_016408.2	37165588	37165589
NC_016407.2	46843222	46843223			NC_016408.2	37185521	37185522
NC_016407.2	46913431	46913432			NC_016408.2	37417416	37417417
NC_016407.2	46920607	46920608			NC_016408.2	37447911	37447912
NC_016407.2	46921378	46921379			NC_016408.2	37471082	37471083
NC_016407.2	47286005	47286006			NC_016408.2	37562956	37562957
NC_016407.2	47289255	47289256			NC_016408.2	37638843	37638844
NC_016407.2	47361815	47361816			NC_016408.2	37649217	37649218
NC_016407.2	47432403	47432404			NC_016408.2	37906979	37906980
NC_016407.2	47442354	47442355			NC_016408.2	38062116	38062117
NC_016407.2	47498167	47498168			NC_016408.2	38200093	38200094
NC_016407.2	47582277	47582278			NC_016408.2	38201544	38201545
NC_016407.2	47625674	47625675			NC_016408.2	38263830	38263831
NC_016407.2	47673737	47673738			NC_016408.2	38268123	38268124
NC_016407.2	47799841	47799842			NC_016408.2	38298605	38298606
NC_016407.2	47840697	47840698			NC_016408.2	38426426	38426427
NC_016407.2	47876051	47876052			NC_016408.2	38522345	38522346
NC_016407.2	47991530	47991531			NC_016408.2	38536944	38536945
NC_016407.2	48005306	48005307			NC_016408.2	38548226	38548227
NC_016407.2	48118807	48118808			NC_016408.2	38808340	38808341
NC_016407.2	48123986	48123987			NC_016408.2	38853389	38853390
NC_016407.2	48218383	48218384			NC_016408.2	38883142	38883143
NC_016407.2	48220917	48220918			NC_016408.2	38951801	38951802
NC_016407.2	48268471	48268472			NC_016408.2	39027748	39027749
NC_016407.2	48271925	48271926			NC_016408.2	39539975	39539976
NC_016407.2	48304337	48304338			NC_016408.2	39540838	39540839
NC_016407.2	48719309	48719310			NC_016408.2	39740627	39740628
NC_016407.2	48732387	48732388			NC_016408.2	39940175	39940176
NC_016407.2	48794550	48794551			NC_016408.2	40256125	40256126
NC_016407.2	48969965	48969966			NC_016408.2	40292002	40292003
NC_016407.2	49125369	49125370			NC_016408.2	40311920	40311921
NC_016407.2	49449979	49449980			NC_016408.2	40312869	40312870
NC_016407.2	49556768	49556769			NC_016408.2	40316180	40316181
NC_016407.2	49671265	49671266			NC_016408.2	40429060	40429061
NC_016407.2	49705580	49705581			NC_016408.2	40538437	40538438
NC_016407.2	49732051	49732052			NC_016408.2	40673461	40673462
NC_016407.2	49812512	49812513			NC_016408.2	40734168	40734169
NC_016407.2	49889227	49889228			NC_016408.2	40788315	40788316
NC_016407.2	49921880	49921881			NC_016408.2	40794634	40794635
NC_016407.2	50016730	50016731			NC_016408.2	40894771	40894772
NC_016407.2	50017815	50017816			NC_016408.2	40905682	40905683
NC_016407.2	50157173	50157174			NC_016408.2	40970392	40970393
NC_016407.2	50168297	50168298			NC_016408.2	41031967	41031968
NC_016407.2	50182296	50182297			NC_016408.2	41050783	41050784
NC_016407.2	50183764	50183765			NC_016408.2	41103800	41103801
NC_016407.2	50234841	50234842			NC_016408.2	41198154	41198155
NC_016407.2	50261450	50261451			NC_016408.2	41293856	41293857
NC_016407.2	50324238	50324239			NC_016408.2	41570039	41570040
NC_016407.2	50345860	50345861			NC_016408.2	41620520	41620521
NC_016407.2	50393012	50393013			NC_016408.2	41632544	41632545
NC_016407.2	50443755	50443756			NC_016408.2	41800746	41800747
NC_016407.2	50473771	50473772			NC_016408.2	41868893	41868894
NC_016407.2	50486778	50486779			NC_016408.2	41880025	41880026
NC_016407.2	50633384	50633385			NC_016408.2	41910628	41910629
NC_016407.2	50651865	50651866			NC_016408.2	41952886	41952887
NC_016407.2	50672014	50672015			NC_016408.2	41977226	41977227
NC_016407.2	50732802	50732803			NC_016408.2	42013170	42013171
NC_016407.2	50753306	50753307			NC_016408.2	42027118	42027119
NC_016407.2	50760302	50760303			NC_016408.2	42027799	42027800
NC_016407.2	50857204	50857205			NC_016408.2	42041639	42041640
NC_016407.2	50890081	50890082			NC_016408.2	42086145	42086146
NC_016407.2	50925159	50925160			NC_016408.2	42149448	42149449
NC_016407.2	50993334	50993335			NC_016408.2	42150446	42150447
NC_016407.2	51115874	51115875			NC_016408.2	42218357	42218358
NC_016407.2	51150646	51150647			NC_016408.2	42527996	42527997
NC_016407.2	51211084	51211085			NC_016408.2	42622001	42622002
NC_016407.2	51393394	51393395			NC_016408.2	43022318	43022319
NC_016407.2	51459731	51459732			NC_016408.2	43147115	43147116
NC_016407.2	51542214	51542215			NC_016408.2	43685143	43685144
NC_016407.2	51545687	51545688			NC_016408.2	44072994	44072995
NC_016407.2	51763694	51763695			NC_016408.2	44090490	44090491
NC_016407.2	51947445	51947446			NC_016408.2	44238660	44238661
NC_016407.2	52009436	52009437			NC_016408.2	44380751	44380752
NC_016407.2	52029918	52029919			NC_016408.2	44659512	44659513
NC_016407.2	52068986	52068987			NC_016408.2	44842589	44842590
NC_016407.2	52113704	52113705			NC_016408.2	44933425	44933426
NC_016407.2	52148478	52148479			NC_016408.2	44975577	44975578
NC_016407.2	52200010	52200011			NC_016408.2	45307228	45307229
NC_016407.2	52219085	52219086			NC_016408.2	45483941	45483942
NC_016407.2	52275370	52275371			NC_016408.2	45691280	45691281
NC_016407.2	52318564	52318565			NC_016408.2	45696912	45696913
NC_016407.2	52334518	52334519			NC_016408.2	45715062	45715063
NC_016407.2	52481979	52481980			NC_016409.2	453492	453493
NC_016407.2	52499234	52499235			NC_016409.2	456529	456530
NC_016407.2	52693922	52693923			NC_016409.2	511332	511333
NC_016407.2	52796450	52796451			NC_016409.2	622888	622889
NC_016407.2	52851802	52851803			NC_016409.2	758353	758354
NC_016407.2	52870983	52870984			NC_016409.2	816312	816313
NC_016408.2	32178	32179			NC_016409.2	1113833	1113834
NC_016408.2	112583	112584			NC_016409.2	1282835	1282836
NC_016408.2	154775	154776			NC_016409.2	1603702	1603703
NC_016408.2	177713	177714			NC_016409.2	1665394	1665395
NC_016408.2	214110	214111			NC_016409.2	2053546	2053547
NC_016408.2	235172	235173			NC_016409.2	2266452	2266453
NC_016408.2	321253	321254			NC_016409.2	2275907	2275908
NC_016408.2	364387	364388			NC_016409.2	2312860	2312861
NC_016408.2	394663	394664			NC_016409.2	2648417	2648418
NC_016408.2	487019	487020			NC_016409.2	2692642	2692643
NC_016408.2	515348	515349			NC_016409.2	2810996	2810997
NC_016408.2	532802	532803			NC_016409.2	2918912	2918913
NC_016408.2	593688	593689			NC_016409.2	2986797	2986798
NC_016408.2	718575	718576			NC_016409.2	3001240	3001241
NC_016408.2	949948	949949			NC_016409.2	3024730	3024731
NC_016408.2	955712	955713			NC_016409.2	3126804	3126805
NC_016408.2	1046026	1046027			NC_016409.2	3529546	3529547
NC_016408.2	1080375	1080376			NC_016409.2	3579184	3579185
NC_016408.2	1123339	1123340			NC_016409.2	3913889	3913890
NC_016408.2	1182765	1182766			NC_016409.2	3976595	3976596
NC_016408.2	1201024	1201025			NC_016409.2	4094571	4094572
NC_016408.2	1263295	1263296			NC_016409.2	4180051	4180052
NC_016408.2	1330019	1330020			NC_016409.2	4264147	4264148
NC_016408.2	1343435	1343436			NC_016409.2	4310722	4310723
NC_016408.2	1368371	1368372			NC_016409.2	4368101	4368102
NC_016408.2	1441314	1441315			NC_016409.2	4448396	4448397
NC_016408.2	1554808	1554809			NC_016409.2	4494860	4494861
NC_016408.2	1584775	1584776			NC_016409.2	4769263	4769264
NC_016408.2	1632121	1632122			NC_016409.2	5108162	5108163
NC_016408.2	1674127	1674128			NC_016409.2	5292788	5292789
NC_016408.2	1768039	1768040			NC_016409.2	5399428	5399429
NC_016408.2	1810362	1810363			NC_016409.2	5419870	5419871
NC_016408.2	1829201	1829202			NC_016409.2	5429314	5429315
NC_016408.2	1833042	1833043			NC_016409.2	5988604	5988605
NC_016408.2	1848070	1848071			NC_016409.2	6102172	6102173
NC_016408.2	1854249	1854250			NC_016409.2	6928249	6928250
NC_016408.2	1861103	1861104			NC_016409.2	7136543	7136544
NC_016408.2	1869199	1869200			NC_016409.2	7244610	7244611
NC_016408.2	2017204	2017205			NC_016409.2	7888287	7888288
NC_016408.2	2055547	2055548			NC_016409.2	7906638	7906639
NC_016408.2	2174706	2174707			NC_016409.2	7947167	7947168
NC_016408.2	2237355	2237356			NC_016409.2	8130188	8130189
NC_016408.2	2239315	2239316			NC_016409.2	8248265	8248266
NC_016408.2	2252479	2252480			NC_016409.2	8276422	8276423
NC_016408.2	2320465	2320466			NC_016409.2	8414599	8414600
NC_016408.2	2336764	2336765			NC_016409.2	8672296	8672297
NC_016408.2	2351079	2351080			NC_016409.2	9308884	9308885
NC_016408.2	2397737	2397738			NC_016409.2	9331972	9331973
NC_016408.2	2426200	2426201			NC_016409.2	9341036	9341037
NC_016408.2	2457891	2457892			NC_016409.2	9450803	9450804
NC_016408.2	2516001	2516002			NC_016409.2	9473154	9473155
NC_016408.2	2536123	2536124			NC_016409.2	9839154	9839155
NC_016408.2	2608140	2608141			NC_016409.2	10126908	10126909
NC_016408.2	2791175	2791176			NC_016409.2	10236200	10236201
NC_016408.2	2926377	2926378			NC_016409.2	10697033	10697034
NC_016408.2	3003763	3003764			NC_016409.2	11042468	11042469
NC_016408.2	3027587	3027588			NC_016409.2	11254320	11254321
NC_016408.2	3103949	3103950			NC_016409.2	11507819	11507820
NC_016408.2	3115382	3115383			NC_016409.2	11626417	11626418
NC_016408.2	3131806	3131807			NC_016409.2	11781355	11781356
NC_016408.2	3220512	3220513			NC_016409.2	11905250	11905251
NC_016408.2	3469802	3469803			NC_016409.2	11992862	11992863
NC_016408.2	3490875	3490876			NC_016409.2	12173364	12173365
NC_016408.2	3577092	3577093			NC_016409.2	12246719	12246720
NC_016408.2	3639386	3639387			NC_016409.2	12545549	12545550
NC_016408.2	3652605	3652606			NC_016409.2	12917965	12917966
NC_016408.2	3662828	3662829			NC_016409.2	13255751	13255752
NC_016408.2	3777508	3777509			NC_016409.2	13508367	13508368
NC_016408.2	3814006	3814007			NC_016409.2	13859472	13859473
NC_016408.2	3840559	3840560			NC_016409.2	13868831	13868832
NC_016408.2	3928665	3928666			NC_016409.2	14271164	14271165
NC_016408.2	3935338	3935339			NC_016409.2	14413235	14413236
NC_016408.2	3987990	3987991			NC_016409.2	14529444	14529445
NC_016408.2	4142484	4142485			NC_016409.2	14578011	14578012
NC_016408.2	4263032	4263033			NC_016409.2	14599264	14599265
NC_016408.2	4341834	4341835			NC_016409.2	14878086	14878087
NC_016408.2	4412919	4412920			NC_016409.2	14906339	14906340
NC_016408.2	4417879	4417880			NC_016409.2	15030766	15030767
NC_016408.2	4489043	4489044			NC_016409.2	16017751	16017752
NC_016408.2	4535930	4535931			NC_016409.2	16083385	16083386
NC_016408.2	4544786	4544787			NC_016409.2	16268768	16268769
NC_016408.2	4596552	4596553			NC_016409.2	16744907	16744908
NC_016408.2	4654239	4654240			NC_016409.2	16748443	16748444
NC_016408.2	4670452	4670453			NC_016409.2	16797632	16797633
NC_016408.2	4702265	4702266			NC_016409.2	16811301	16811302
NC_016408.2	4714793	4714794			NC_016409.2	16823270	16823271
NC_016408.2	4759902	4759903			NC_016409.2	16828629	16828630
NC_016408.2	5055885	5055886			NC_016409.2	16987269	16987270
NC_016408.2	5110975	5110976			NC_016409.2	17071510	17071511
NC_016408.2	5173426	5173427			NC_016409.2	17129068	17129069
NC_016408.2	5260035	5260036			NC_016409.2	17253706	17253707
NC_016408.2	5313482	5313483			NC_016409.2	17485699	17485700
NC_016408.2	5322949	5322950			NC_016409.2	18039776	18039777
NC_016408.2	5414094	5414095			NC_016409.2	18202155	18202156
NC_016408.2	5511084	5511085			NC_016409.2	18322128	18322129
NC_016408.2	5573378	5573379			NC_016409.2	18383489	18383490
NC_016408.2	5586854	5586855			NC_016409.2	18399076	18399077
NC_016408.2	5683839	5683840			NC_016409.2	18961368	18961369
NC_016408.2	5693764	5693765			NC_016409.2	19235513	19235514
NC_016408.2	5845078	5845079			NC_016409.2	19317364	19317365
NC_016408.2	5874941	5874942			NC_016409.2	19323172	19323173
NC_016408.2	5910302	5910303			NC_016409.2	19357810	19357811
NC_016408.2	5945907	5945908			NC_016409.2	19652768	19652769
NC_016408.2	5955080	5955081			NC_016409.2	19747659	19747660
NC_016408.2	6016395	6016396			NC_016409.2	19890975	19890976
NC_016408.2	6056827	6056828			NC_016409.2	20100086	20100087
NC_016408.2	6072497	6072498			NC_016409.2	20171671	20171672
NC_016408.2	6133612	6133613			NC_016409.2	20205304	20205305
NC_016408.2	6183488	6183489			NC_016409.2	20227944	20227945
NC_016408.2	6209529	6209530			NC_016409.2	20584557	20584558
NC_016408.2	6226566	6226567			NC_016409.2	20655626	20655627
NC_016408.2	6489298	6489299			NC_016409.2	21109469	21109470
NC_016408.2	6501550	6501551			NC_016409.2	21649538	21649539
NC_016408.2	6578349	6578350			NC_016409.2	21755755	21755756
NC_016408.2	6639860	6639861			NC_016409.2	21863302	21863303
NC_016408.2	6667828	6667829			NC_016409.2	22018112	22018113
NC_016408.2	6756533	6756534			NC_016409.2	22226531	22226532
NC_016408.2	6777518	6777519			NC_016409.2	22254535	22254536
NC_016408.2	6787581	6787582			NC_016409.2	22729217	22729218
NC_016408.2	6914170	6914171			NC_016409.2	23264266	23264267
NC_016408.2	7009238	7009239			NC_016409.2	23535429	23535430
NC_016408.2	7043126	7043127			NC_016409.2	23548146	23548147
NC_016408.2	7048857	7048858			NC_016409.2	23779517	23779518
NC_016408.2	7156936	7156937			NC_016409.2	23808730	23808731
NC_016408.2	7223254	7223255			NC_016409.2	24090076	24090077
NC_016408.2	7332334	7332335			NC_016409.2	24101044	24101045
NC_016408.2	7342353	7342354			NC_016409.2	24696690	24696691
NC_016408.2	7375740	7375741			NC_016409.2	24705690	24705691
NC_016408.2	7380883	7380884			NC_016409.2	24748244	24748245
NC_016408.2	7423493	7423494			NC_016409.2	25084971	25084972
NC_016408.2	7565082	7565083			NC_016409.2	25192525	25192526
NC_016408.2	7640266	7640267			NC_016409.2	25449965	25449966
NC_016408.2	7652609	7652610			NC_016409.2	25495926	25495927
NC_016408.2	7896137	7896138			NC_016409.2	25714326	25714327
NC_016408.2	8004705	8004706			NC_016409.2	25940891	25940892
NC_016408.2	8036011	8036012			NC_016409.2	25959091	25959092
NC_016408.2	8206776	8206777			NC_016409.2	26033491	26033492
NC_016408.2	8368737	8368738			NC_016409.2	26374043	26374044
NC_016408.2	8380618	8380619			NC_016409.2	26542006	26542007
NC_016408.2	8537698	8537699			NC_016409.2	26569925	26569926
NC_016408.2	8587903	8587904			NC_016409.2	26687263	26687264
NC_016408.2	8771560	8771561			NC_016409.2	26723308	26723309
NC_016408.2	8810210	8810211			NC_016409.2	26889927	26889928
NC_016408.2	8823089	8823090			NC_016409.2	27120470	27120471
NC_016408.2	8949930	8949931			NC_016409.2	27356176	27356177
NC_016408.2	9035850	9035851			NC_016409.2	27476908	27476909
NC_016408.2	9147853	9147854			NC_016409.2	27477853	27477854
NC_016408.2	9168123	9168124			NC_016409.2	28537413	28537414
NC_016408.2	9233818	9233819			NC_016409.2	28918025	28918026
NC_016408.2	9251011	9251012			NC_016409.2	28960697	28960698
NC_016408.2	9269060	9269061			NC_016409.2	28971128	28971129
NC_016408.2	9357816	9357817			NC_016409.2	29192509	29192510
NC_016408.2	9387244	9387245			NC_016409.2	29522407	29522408
NC_016408.2	9412776	9412777			NC_016409.2	30485246	30485247
NC_016408.2	9557857	9557858			NC_016409.2	30576999	30577000
NC_016408.2	9940657	9940658			NC_016409.2	30596321	30596322
NC_016408.2	9942534	9942535			NC_016409.2	30623686	30623687
NC_016408.2	10081379	10081380			NC_016409.2	30629936	30629937
NC_016408.2	10095334	10095335			NC_016409.2	30666618	30666619
NC_016408.2	10168518	10168519			NC_016409.2	30810479	30810480
NC_016408.2	10255462	10255463			NC_016409.2	30848482	30848483
NC_016408.2	10348461	10348462			NC_016409.2	30855628	30855629
NC_016408.2	10372541	10372542			NC_016409.2	30877129	30877130
NC_016408.2	10547601	10547602			NC_016409.2	30929427	30929428
NC_016408.2	10611432	10611433			NC_016409.2	31118650	31118651
NC_016408.2	10626124	10626125			NC_016409.2	31284434	31284435
NC_016408.2	10640239	10640240			NC_016409.2	31503817	31503818
NC_016408.2	10679353	10679354			NC_016409.2	31528336	31528337
NC_016408.2	10761180	10761181			NC_016409.2	31573388	31573389
NC_016408.2	10777765	10777766			NC_016409.2	31931930	31931931
NC_016408.2	10818166	10818167			NC_016409.2	32136022	32136023
NC_016408.2	10851403	10851404			NC_016409.2	32469100	32469101
NC_016408.2	10864950	10864951			NC_016409.2	32711940	32711941
NC_016408.2	10910928	10910929			NC_016409.2	32762353	32762354
NC_016408.2	10914637	10914638			NC_016409.2	33033012	33033013
NC_016408.2	10983092	10983093			NC_016409.2	33150360	33150361
NC_016408.2	11081673	11081674			NC_016409.2	33169245	33169246
NC_016408.2	11087807	11087808			NC_016409.2	33355201	33355202
NC_016408.2	11247424	11247425			NC_016409.2	33394082	33394083
NC_016408.2	11258089	11258090			NC_016409.2	33903178	33903179
NC_016408.2	11351390	11351391			NC_016409.2	34119086	34119087
NC_016408.2	11358172	11358173			NC_016409.2	34128900	34128901
NC_016408.2	11380241	11380242			NC_016409.2	34318244	34318245
NC_016408.2	11422587	11422588			NC_016409.2	34386023	34386024
NC_016408.2	11439026	11439027			NC_016409.2	34406398	34406399
NC_016408.2	11568860	11568861			NC_016409.2	34408889	34408890
NC_016408.2	11669364	11669365			NC_016409.2	34550407	34550408
NC_016408.2	11807335	11807336			NC_016409.2	34720088	34720089
NC_016408.2	12005612	12005613			NC_016409.2	34807158	34807159
NC_016408.2	12037589	12037590			NC_016409.2	34910400	34910401
NC_016408.2	12211662	12211663			NC_016409.2	34919507	34919508
NC_016408.2	12237901	12237902			NC_016409.2	35252990	35252991
NC_016408.2	12313569	12313570			NC_016409.2	35263737	35263738
NC_016408.2	12444074	12444075			NC_016409.2	35428196	35428197
NC_016408.2	12452210	12452211			NC_016409.2	35445145	35445146
NC_016408.2	12465318	12465319			NC_016409.2	35462881	35462882
NC_016408.2	12490585	12490586			NC_016409.2	35479915	35479916
NC_016408.2	12559090	12559091			NC_016409.2	35551986	35551987
NC_016408.2	12573970	12573971			NC_016409.2	35602466	35602467
NC_016408.2	12640432	12640433			NC_016409.2	35607853	35607854
NC_016408.2	12700226	12700227			NC_016409.2	35624953	35624954
NC_016408.2	12801753	12801754			NC_016409.2	35625726	35625727
NC_016408.2	12804605	12804606			NC_016409.2	35640181	35640182
NC_016408.2	12868859	12868860			NC_016409.2	35740138	35740139
NC_016408.2	12979485	12979486			NC_016409.2	35776077	35776078
NC_016408.2	12991966	12991967			NC_016409.2	35943691	35943692
NC_016408.2	13147063	13147064			NC_016409.2	35988020	35988021
NC_016408.2	13160925	13160926			NC_016409.2	36038947	36038948
NC_016408.2	13189155	13189156			NC_016409.2	36263454	36263455
NC_016408.2	13240311	13240312			NC_016409.2	36299771	36299772
NC_016408.2	13301504	13301505			NC_016409.2	36605414	36605415
NC_016408.2	13401502	13401503			NC_016409.2	37215811	37215812
NC_016408.2	13441134	13441135			NC_016409.2	37377241	37377242
NC_016408.2	13448439	13448440			NC_016409.2	37610037	37610038
NC_016408.2	13454910	13454911			NC_016409.2	37619127	37619128
NC_016408.2	13462395	13462396			NC_016409.2	38015573	38015574
NC_016408.2	13960438	13960439			NC_016409.2	38109965	38109966
NC_016408.2	13961110	13961111			NC_016409.2	38136844	38136845
NC_016408.2	13967591	13967592			NC_016409.2	38244503	38244504
NC_016408.2	14150365	14150366			NC_016409.2	38591366	38591367
NC_016408.2	14160900	14160901			NC_016409.2	38673950	38673951
NC_016408.2	14169145	14169146			NC_016409.2	38761347	38761348
NC_016408.2	14170315	14170316			NC_016409.2	38789571	38789572
NC_016408.2	14171402	14171403			NC_016409.2	38946132	38946133
NC_016408.2	14231962	14231963			NC_016409.2	38974575	38974576
NC_016408.2	14305353	14305354			NC_016409.2	39016592	39016593
NC_016408.2	14407981	14407982			NC_016409.2	39173328	39173329
NC_016408.2	14450780	14450781			NC_016409.2	39204287	39204288
NC_016408.2	14486951	14486952			NC_016409.2	39208022	39208023
NC_016408.2	14494222	14494223			NC_016409.2	39220627	39220628
NC_016408.2	14497909	14497910			NC_016409.2	39336105	39336106
NC_016408.2	14544144	14544145			NC_016409.2	39348079	39348080
NC_016408.2	14848991	14848992			NC_016409.2	39349318	39349319
NC_016408.2	14953480	14953481			NC_016409.2	39510220	39510221
NC_016408.2	15109812	15109813			NC_016409.2	39528227	39528228
NC_016408.2	15206501	15206502			NC_016409.2	39546487	39546488
NC_016408.2	15235257	15235258			NC_016409.2	39613352	39613353
NC_016408.2	15275486	15275487			NC_016409.2	39792307	39792308
NC_016408.2	15415165	15415166			NC_016409.2	39843610	39843611
NC_016408.2	15420844	15420845			NC_016409.2	39858463	39858464
NC_016408.2	15424694	15424695			NC_016409.2	40610345	40610346
NC_016408.2	15797782	15797783			NC_016409.2	40636668	40636669
NC_016408.2	15822817	15822818			NC_016409.2	41148711	41148712
NC_016408.2	15922131	15922132			NC_016409.2	41359705	41359706
NC_016408.2	15948460	15948461			NC_016409.2	41444143	41444144
NC_016408.2	16024632	16024633			NC_016409.2	41596835	41596836
NC_016408.2	16059168	16059169			NC_016409.2	41769494	41769495
NC_016408.2	16237303	16237304			NC_016409.2	42036266	42036267
NC_016408.2	16348995	16348996			NC_016409.2	42065678	42065679
NC_016408.2	16353227	16353228			NC_016409.2	42084787	42084788
NC_016408.2	16421443	16421444			NC_016409.2	42290004	42290005
NC_016408.2	16557699	16557700			NC_016409.2	42305748	42305749
NC_016408.2	16631328	16631329			NC_016409.2	42443914	42443915
NC_016408.2	16797492	16797493			NC_016409.2	42447155	42447156
NC_016408.2	16919858	16919859			NC_016409.2	42546102	42546103
NC_016408.2	16999123	16999124			NC_016409.2	42723746	42723747
NC_016408.2	17103027	17103028			NC_016409.2	42759760	42759761
NC_016408.2	17105130	17105131			NC_016409.2	42966954	42966955
NC_016408.2	17127658	17127659			NC_016409.2	43116788	43116789
NC_016408.2	17194943	17194944			NC_016409.2	43272829	43272830
NC_016408.2	17426760	17426761			NC_016409.2	43469751	43469752
NC_016408.2	17465508	17465509			NC_016409.2	43522371	43522372
NC_016408.2	17534977	17534978			NC_016409.2	43530165	43530166
NC_016408.2	17553260	17553261			NC_016409.2	43539234	43539235
NC_016408.2	17725423	17725424			NC_016409.2	43721905	43721906
NC_016408.2	17782038	17782039			NC_016409.2	43823677	43823678
NC_016408.2	17824342	17824343			NC_016409.2	43848313	43848314
NC_016408.2	17831344	17831345			NC_016409.2	43882647	43882648
NC_016408.2	17901092	17901093			NC_016409.2	44179137	44179138
NC_016408.2	17948865	17948866			NC_016409.2	44201930	44201931
NC_016408.2	17950793	17950794			NC_016409.2	44252557	44252558
NC_016408.2	18029852	18029853			NC_016409.2	44329961	44329962
NC_016408.2	18030661	18030662			NC_016409.2	44566412	44566413
NC_016408.2	18074650	18074651			NC_016409.2	44573829	44573830
NC_016408.2	18100322	18100323			NC_016409.2	44622993	44622994
NC_016408.2	18123170	18123171			NC_016409.2	44711407	44711408
NC_016408.2	18221907	18221908			NC_016409.2	44715148	44715149
NC_016408.2	18279446	18279447			NC_016409.2	44925289	44925290
NC_016408.2	18617874	18617875			NC_016409.2	44929424	44929425
NC_016408.2	18622031	18622032			NC_016409.2	44959189	44959190
NC_016408.2	18629483	18629484			NC_016409.2	44968824	44968825
NC_016408.2	18632435	18632436			NC_016409.2	45034505	45034506
NC_016408.2	18643876	18643877			NC_016409.2	45104122	45104123
NC_016408.2	18716668	18716669			NC_016409.2	45272533	45272534
NC_016408.2	18735765	18735766			NC_016409.2	45290235	45290236
NC_016408.2	18905558	18905559			NC_016409.2	45494721	45494722
NC_016408.2	18968570	18968571			NC_016409.2	45684511	45684512
NC_016408.2	19075985	19075986			NC_016409.2	45820571	45820572
NC_016408.2	19102079	19102080			NC_016409.2	45971829	45971830
NC_016408.2	19137391	19137392			NC_016409.2	45996957	45996958
NC_016408.2	19155607	19155608			NC_016409.2	46000740	46000741
NC_016408.2	19172507	19172508			NC_016409.2	46169974	46169975
NC_016408.2	19213389	19213390			NC_016409.2	46171074	46171075
NC_016408.2	19238591	19238592			NC_016409.2	46185446	46185447
NC_016408.2	19314446	19314447			NC_016409.2	46335297	46335298
NC_016408.2	19326549	19326550			NC_016409.2	46443037	46443038
NC_016408.2	19339451	19339452			NC_016409.2	46712588	46712589
NC_016408.2	19377608	19377609			NC_016409.2	46733996	46733997
NC_016408.2	19450763	19450764			NC_016409.2	46734745	46734746
NC_016408.2	19512893	19512894			NC_016409.2	47078392	47078393
NC_016408.2	19586817	19586818			NC_016409.2	47079013	47079014
NC_016408.2	19634761	19634762			NC_016409.2	47315060	47315061
NC_016408.2	19661895	19661896			NC_016409.2	47378428	47378429
NC_016408.2	19852539	19852540			NC_016409.2	47430705	47430706
NC_016408.2	19968112	19968113			NC_016409.2	47445230	47445231
NC_016408.2	20066899	20066900			NC_016409.2	47563180	47563181
NC_016408.2	20104822	20104823			NC_016409.2	47651155	47651156
NC_016408.2	20192876	20192877			NC_016409.2	47657408	47657409
NC_016408.2	20318371	20318372			NC_016409.2	47896087	47896088
NC_016408.2	20585427	20585428			NC_016409.2	47923184	47923185
NC_016408.2	20914404	20914405			NC_016409.2	48018000	48018001
NC_016408.2	21144180	21144181			NC_016409.2	48088862	48088863
NC_016408.2	21262438	21262439			NC_016409.2	48116278	48116279
NC_016408.2	21308979	21308980			NC_016409.2	48162595	48162596
NC_016408.2	21633567	21633568			NC_016409.2	48164754	48164755
NC_016408.2	21637236	21637237			NC_016409.2	48326507	48326508
NC_016408.2	21664167	21664168			NC_016409.2	48564654	48564655
NC_016408.2	21699469	21699470			NC_016409.2	48636385	48636386
NC_016408.2	21706395	21706396			NC_016409.2	48774141	48774142
NC_016408.2	21761971	21761972			NC_016409.2	48883336	48883337
NC_016408.2	22048105	22048106			NC_016409.2	48891540	48891541
NC_016408.2	22157882	22157883			NC_016409.2	49013515	49013516
NC_016408.2	22193633	22193634			NC_016409.2	49031273	49031274
NC_016408.2	22363274	22363275			NC_016409.2	49033959	49033960
NC_016408.2	22493234	22493235			NC_016409.2	49138615	49138616
NC_016408.2	22527745	22527746			NC_016409.2	49177623	49177624
NC_016408.2	22662607	22662608			NC_016409.2	49195417	49195418
NC_016408.2	22718957	22718958			NC_016409.2	49258341	49258342
NC_016408.2	22732573	22732574			NC_016409.2	49268434	49268435
NC_016408.2	22827587	22827588			NC_016409.2	49374312	49374313
NC_016408.2	22953334	22953335			NC_016409.2	49461844	49461845
NC_016408.2	22971016	22971017			NC_016409.2	49610492	49610493
NC_016408.2	22979012	22979013			NC_016409.2	49731806	49731807
NC_016408.2	23011471	23011472			NC_016409.2	50020613	50020614
NC_016408.2	23042534	23042535			NC_016409.2	50057058	50057059
NC_016408.2	23203172	23203173			NC_016409.2	50132614	50132615
NC_016408.2	23499223	23499224			NC_016409.2	50159077	50159078
NC_016408.2	23668690	23668691			NC_016409.2	50214954	50214955
NC_016408.2	23710641	23710642			NC_016409.2	50451589	50451590
NC_016408.2	23840547	23840548			NC_016409.2	50600682	50600683
NC_016408.2	23884266	23884267			NC_016409.2	50709226	50709227
NC_016408.2	23935238	23935239			NC_016409.2	50880395	50880396
NC_016408.2	24003291	24003292			NC_016409.2	50881840	50881841
NC_016408.2	24009344	24009345			NC_016409.2	51038358	51038359
NC_016408.2	24209904	24209905			NC_016409.2	51172923	51172924
NC_016408.2	24399007	24399008			NC_016409.2	51215824	51215825
NC_016408.2	24452260	24452261			NC_016409.2	51485334	51485335
NC_016408.2	24563443	24563444			NC_016409.2	51527865	51527866
NC_016408.2	24675009	24675010			NC_016409.2	51681622	51681623
NC_016408.2	24859754	24859755			NC_016409.2	51706656	51706657
NC_016408.2	25073340	25073341			NC_016409.2	51745401	51745402
NC_016408.2	25088944	25088945			NC_016409.2	51897070	51897071
NC_016408.2	25144483	25144484			NC_016409.2	51926540	51926541
NC_016408.2	25186521	25186522			NC_016409.2	52036472	52036473
NC_016408.2	25250306	25250307			NC_016409.2	52079540	52079541
NC_016408.2	25384550	25384551			NC_016409.2	52194713	52194714
NC_016408.2	25513892	25513893			NC_016409.2	52273841	52273842
NC_016408.2	25694729	25694730			NC_016409.2	52324666	52324667
NC_016408.2	25696549	25696550			NC_016409.2	52422342	52422343
NC_016408.2	25712285	25712286			NC_016409.2	52542769	52542770
NC_016408.2	25902517	25902518			NC_016409.2	52568459	52568460
NC_016408.2	26048224	26048225			NC_016409.2	52612630	52612631
NC_016408.2	26380183	26380184			NC_016409.2	52943813	52943814
NC_016408.2	26580180	26580181			NC_016409.2	53054433	53054434
NC_016408.2	26633355	26633356			NC_016409.2	53074375	53074376
NC_016408.2	26669589	26669590			NC_016409.2	53080945	53080946
NC_016408.2	26871152	26871153			NC_016409.2	53148450	53148451
NC_016408.2	26884199	26884200			NC_016409.2	53556060	53556061
NC_016408.2	27120090	27120091			NC_016409.2	53561599	53561600
NC_016408.2	27316693	27316694			NC_016409.2	53746757	53746758
NC_016408.2	27365359	27365360			NC_016409.2	53788055	53788056
NC_016408.2	27460177	27460178			NC_016409.2	53941285	53941286
NC_016408.2	27483037	27483038			NC_016409.2	53951794	53951795
NC_016408.2	27576676	27576677			NC_016409.2	53953836	53953837
NC_016408.2	27622778	27622779			NC_016409.2	53992386	53992387
NC_016408.2	27629817	27629818			NC_016409.2	54017819	54017820
NC_016408.2	27642285	27642286			NC_016409.2	54156929	54156930
NC_016408.2	27737892	27737893			NC_016409.2	54194723	54194724
NC_016408.2	28433346	28433347			NC_016409.2	54207624	54207625
NC_016408.2	28442826	28442827			NC_016409.2	54214396	54214397
NC_016408.2	28453864	28453865			NC_016409.2	54271011	54271012
NC_016408.2	28490005	28490006			NC_016409.2	54555017	54555018
NC_016408.2	28548342	28548343			NC_016409.2	54638224	54638225
NC_016408.2	28591185	28591186			NC_016409.2	54656949	54656950
NC_016408.2	28686757	28686758			NC_016409.2	54699388	54699389
NC_016408.2	28794411	28794412			NC_016409.2	54941399	54941400
NC_016408.2	28915591	28915592			NC_016409.2	54959699	54959700
NC_016408.2	28966390	28966391			NC_016409.2	54961685	54961686
NC_016408.2	29176406	29176407			NC_016409.2	54998706	54998707
NC_016408.2	29286225	29286226			NC_016409.2	55072116	55072117
NC_016408.2	29323526	29323527			NC_016409.2	55178598	55178599
NC_016408.2	29374483	29374484			NC_016409.2	55272206	55272207
NC_016408.2	29643988	29643989			NC_016409.2	55275096	55275097
NC_016408.2	29782705	29782706			NC_016409.2	55345583	55345584
NC_016408.2	29817739	29817740			NC_016409.2	55381105	55381106
NC_016408.2	29969642	29969643			NC_016409.2	55475427	55475428
NC_016408.2	29970989	29970990			NC_016410.2	3553	3554
NC_016408.2	30219685	30219686			NC_016410.2	50013	50014
NC_016408.2	30238566	30238567			NC_016410.2	71823	71824
NC_016408.2	30402217	30402218			NC_016410.2	104325	104326
NC_016408.2	30508936	30508937			NC_016410.2	225471	225472
NC_016408.2	30533117	30533118			NC_016410.2	296442	296443
NC_016408.2	31018603	31018604			NC_016410.2	391221	391222
NC_016408.2	31257775	31257776			NC_016410.2	628862	628863
NC_016408.2	31699079	31699080			NC_016410.2	720276	720277
NC_016408.2	31700881	31700882			NC_016410.2	797795	797796
NC_016408.2	31743724	31743725			NC_016410.2	849919	849920
NC_016408.2	31930369	31930370			NC_016410.2	1019566	1019567
NC_016408.2	32019203	32019204			NC_016410.2	1218178	1218179
NC_016408.2	32136024	32136025			NC_016410.2	1286409	1286410
NC_016408.2	32200661	32200662			NC_016410.2	1318739	1318740
NC_016408.2	32224362	32224363			NC_016410.2	1579048	1579049
NC_016408.2	32272618	32272619			NC_016410.2	1584595	1584596
NC_016408.2	32327857	32327858			NC_016410.2	1899054	1899055
NC_016408.2	32573264	32573265			NC_016410.2	1901084	1901085
NC_016408.2	32695553	32695554			NC_016410.2	2035701	2035702
NC_016408.2	32814477	32814478			NC_016410.2	2071683	2071684
NC_016408.2	32838397	32838398			NC_016410.2	2077401	2077402
NC_016408.2	32882596	32882597			NC_016410.2	2104328	2104329
NC_016408.2	33115548	33115549			NC_016410.2	2207525	2207526
NC_016408.2	33168954	33168955			NC_016410.2	2247084	2247085
NC_016408.2	33196813	33196814			NC_016410.2	2252391	2252392
NC_016408.2	33376860	33376861			NC_016410.2	2341533	2341534
NC_016408.2	33455938	33455939			NC_016410.2	2450179	2450180
NC_016408.2	33519720	33519721			NC_016410.2	2558425	2558426
NC_016408.2	33540978	33540979			NC_016410.2	2631724	2631725
NC_016408.2	33580923	33580924			NC_016410.2	2747540	2747541
NC_016408.2	33634053	33634054			NC_016410.2	2821850	2821851
NC_016408.2	33698257	33698258			NC_016410.2	3126224	3126225
NC_016408.2	33783935	33783936			NC_016410.2	3137175	3137176
NC_016408.2	33840829	33840830			NC_016410.2	3183590	3183591
NC_016408.2	33871567	33871568			NC_016410.2	3259474	3259475
NC_016408.2	33873179	33873180			NC_016410.2	3261035	3261036
NC_016408.2	33941577	33941578			NC_016410.2	3266091	3266092
NC_016408.2	34233604	34233605			NC_016410.2	3680996	3680997
NC_016408.2	34337124	34337125			NC_016410.2	4072656	4072657
NC_016408.2	34431353	34431354			NC_016410.2	4111636	4111637
NC_016408.2	34439275	34439276			NC_016410.2	4213311	4213312
NC_016408.2	34530452	34530453			NC_016410.2	4452197	4452198
NC_016408.2	34562958	34562959			NC_016410.2	4681167	4681168
NC_016408.2	34571782	34571783			NC_016410.2	4791574	4791575
NC_016408.2	34637458	34637459			NC_016410.2	4800422	4800423
NC_016408.2	34671322	34671323			NC_016410.2	5005681	5005682
NC_016408.2	34769278	34769279			NC_016410.2	5538282	5538283
NC_016408.2	34788186	34788187			NC_016410.2	5646588	5646589
NC_016408.2	34934951	34934952			NC_016410.2	5659767	5659768
NC_016408.2	35010568	35010569			NC_016410.2	5918254	5918255
NC_016408.2	35011699	35011700			NC_016410.2	6278756	6278757
NC_016408.2	35017877	35017878			NC_016410.2	6382606	6382607
NC_016408.2	35163309	35163310			NC_016410.2	6831613	6831614
NC_016408.2	35415482	35415483			NC_016410.2	6861587	6861588
NC_016408.2	35491667	35491668			NC_016410.2	7033892	7033893
NC_016408.2	35641643	35641644			NC_016410.2	7044367	7044368
NC_016408.2	35800301	35800302			NC_016410.2	7077904	7077905
NC_016408.2	35949925	35949926			NC_016410.2	7089242	7089243
NC_016408.2	36226089	36226090			NC_016410.2	7374265	7374266
NC_016408.2	36313133	36313134			NC_016410.2	7513396	7513397
NC_016408.2	36405547	36405548			NC_016410.2	7661357	7661358
NC_016408.2	36429287	36429288			NC_016410.2	7900695	7900696
NC_016408.2	36455526	36455527			NC_016410.2	7920777	7920778
NC_016408.2	36457322	36457323			NC_016410.2	8517716	8517717
NC_016408.2	36533953	36533954			NC_016410.2	8765079	8765080
NC_016408.2	36569264	36569265			NC_016410.2	9007582	9007583
NC_016408.2	36617995	36617996			NC_016410.2	9375622	9375623
NC_016408.2	36742308	36742309			NC_016410.2	9468699	9468700
NC_016408.2	36814224	36814225			NC_016410.2	9902012	9902013
NC_016408.2	36945439	36945440			NC_016410.2	10195150	10195151
NC_016408.2	37005214	37005215			NC_016410.2	11016458	11016459
NC_016408.2	37028284	37028285			NC_016410.2	11256660	11256661
NC_016408.2	37160807	37160808			NC_016410.2	11301065	11301066
NC_016408.2	37253229	37253230			NC_016410.2	11940183	11940184
NC_016408.2	37318515	37318516			NC_016410.2	11945756	11945757
NC_016408.2	37530861	37530862			NC_016410.2	12577779	12577780
NC_016408.2	37717537	37717538			NC_016410.2	12683806	12683807
NC_016408.2	37976680	37976681			NC_016410.2	13033740	13033741
NC_016408.2	38092766	38092767			NC_016410.2	13051600	13051601
NC_016408.2	38123863	38123864			NC_016410.2	13087815	13087816
NC_016408.2	38129488	38129489			NC_016410.2	13126960	13126961
NC_016408.2	38134079	38134080			NC_016410.2	13183829	13183830
NC_016408.2	38171941	38171942			NC_016410.2	13454427	13454428
NC_016408.2	38264798	38264799			NC_016410.2	14053093	14053094
NC_016408.2	38337884	38337885			NC_016410.2	14088102	14088103
NC_016408.2	38394205	38394206			NC_016410.2	14691061	14691062
NC_016408.2	38492258	38492259			NC_016410.2	14738429	14738430
NC_016408.2	38537812	38537813			NC_016410.2	15789943	15789944
NC_016408.2	38571547	38571548			NC_016410.2	15816086	15816087
NC_016408.2	38588541	38588542			NC_016410.2	16012394	16012395
NC_016408.2	38725444	38725445			NC_016410.2	16074208	16074209
NC_016408.2	38740825	38740826			NC_016410.2	16200793	16200794
NC_016408.2	38774261	38774262			NC_016410.2	16500707	16500708
NC_016408.2	38818421	38818422			NC_016410.2	16660100	16660101
NC_016408.2	38831299	38831300			NC_016410.2	16683210	16683211
NC_016408.2	38908417	38908418			NC_016410.2	16876489	16876490
NC_016408.2	38945796	38945797			NC_016410.2	16901276	16901277
NC_016408.2	38955475	38955476			NC_016410.2	16990250	16990251
NC_016408.2	38972974	38972975			NC_016410.2	17047937	17047938
NC_016408.2	39001943	39001944			NC_016410.2	17059872	17059873
NC_016408.2	39036606	39036607			NC_016410.2	17307578	17307579
NC_016408.2	39250258	39250259			NC_016410.2	17327962	17327963
NC_016408.2	39308697	39308698			NC_016410.2	17544190	17544191
NC_016408.2	39537241	39537242			NC_016410.2	17810826	17810827
NC_016408.2	39556644	39556645			NC_016410.2	17907816	17907817
NC_016408.2	39613017	39613018			NC_016410.2	18023894	18023895
NC_016408.2	39684775	39684776			NC_016410.2	18597475	18597476
NC_016408.2	39705752	39705753			NC_016410.2	18870518	18870519
NC_016408.2	39739683	39739684			NC_016410.2	18933060	18933061
NC_016408.2	39754588	39754589			NC_016410.2	18972942	18972943
NC_016408.2	39936266	39936267			NC_016410.2	19020226	19020227
NC_016408.2	40045068	40045069			NC_016410.2	19155027	19155028
NC_016408.2	40048531	40048532			NC_016410.2	19210227	19210228
NC_016408.2	40093772	40093773			NC_016410.2	19219693	19219694
NC_016408.2	40094648	40094649			NC_016410.2	19367668	19367669
NC_016408.2	40118739	40118740			NC_016410.2	19395412	19395413
NC_016408.2	40119402	40119403			NC_016410.2	20076595	20076596
NC_016408.2	40313378	40313379			NC_016410.2	20109843	20109844
NC_016408.2	40314379	40314380			NC_016410.2	20239166	20239167
NC_016408.2	40329830	40329831			NC_016410.2	20359839	20359840
NC_016408.2	40402201	40402202			NC_016410.2	20889714	20889715
NC_016408.2	40432992	40432993			NC_016410.2	21188425	21188426
NC_016408.2	40610803	40610804			NC_016410.2	21194152	21194153
NC_016408.2	40617531	40617532			NC_016410.2	21341087	21341088
NC_016408.2	40641184	40641185			NC_016410.2	21730692	21730693
NC_016408.2	40712802	40712803			NC_016410.2	21756987	21756988
NC_016408.2	40741099	40741100			NC_016410.2	22028326	22028327
NC_016408.2	41103000	41103001			NC_016410.2	22245099	22245100
NC_016408.2	41174367	41174368			NC_016410.2	22559382	22559383
NC_016408.2	41197637	41197638			NC_016410.2	22582063	22582064
NC_016408.2	41207070	41207071			NC_016410.2	22596213	22596214
NC_016408.2	41226400	41226401			NC_016410.2	23029751	23029752
NC_016408.2	41246442	41246443			NC_016410.2	23053984	23053985
NC_016408.2	41387544	41387545			NC_016410.2	23122375	23122376
NC_016408.2	41546974	41546975			NC_016410.2	23148864	23148865
NC_016408.2	41553207	41553208			NC_016410.2	23173913	23173914
NC_016408.2	41559651	41559652			NC_016410.2	23334915	23334916
NC_016408.2	41566192	41566193			NC_016410.2	23493582	23493583
NC_016408.2	41572582	41572583			NC_016410.2	23586523	23586524
NC_016408.2	41597686	41597687			NC_016410.2	23827480	23827481
NC_016408.2	41609298	41609299			NC_016410.2	23831536	23831537
NC_016408.2	41621773	41621774			NC_016410.2	23895838	23895839
NC_016408.2	41624313	41624314			NC_016410.2	23959589	23959590
NC_016408.2	41627250	41627251			NC_016410.2	24166478	24166479
NC_016408.2	41655717	41655718			NC_016410.2	24186476	24186477
NC_016408.2	41692546	41692547			NC_016410.2	24194062	24194063
NC_016408.2	41719288	41719289			NC_016410.2	24249357	24249358
NC_016408.2	41728452	41728453			NC_016410.2	24252079	24252080
NC_016408.2	41763914	41763915			NC_016410.2	24327448	24327449
NC_016408.2	41769279	41769280			NC_016410.2	24375737	24375738
NC_016408.2	41769897	41769898			NC_016410.2	25048804	25048805
NC_016408.2	41784411	41784412			NC_016410.2	25146074	25146075
NC_016408.2	41820349	41820350			NC_016410.2	25295910	25295911
NC_016408.2	41821722	41821723			NC_016410.2	25332356	25332357
NC_016408.2	41867873	41867874			NC_016410.2	25400604	25400605
NC_016408.2	41899970	41899971			NC_016410.2	25536664	25536665
NC_016408.2	41954514	41954515			NC_016410.2	25557643	25557644
NC_016408.2	42104020	42104021			NC_016410.2	25565758	25565759
NC_016408.2	42113285	42113286			NC_016410.2	25619851	25619852
NC_016408.2	42219174	42219175			NC_016410.2	25629161	25629162
NC_016408.2	42305347	42305348			NC_016410.2	25753149	25753150
NC_016408.2	42329327	42329328			NC_016410.2	25761644	25761645
NC_016408.2	42335496	42335497			NC_016410.2	25768644	25768645
NC_016408.2	42717828	42717829			NC_016410.2	25952968	25952969
NC_016408.2	42751812	42751813			NC_016410.2	26350904	26350905
NC_016408.2	42752508	42752509			NC_016410.2	26396101	26396102
NC_016408.2	42832921	42832922			NC_016410.2	26432532	26432533
NC_016408.2	42851338	42851339			NC_016410.2	26485005	26485006
NC_016408.2	42860141	42860142			NC_016410.2	26590847	26590848
NC_016408.2	42889612	42889613			NC_016410.2	26630684	26630685
NC_016408.2	42899320	42899321			NC_016410.2	26780885	26780886
NC_016408.2	42927256	42927257			NC_016410.2	27331922	27331923
NC_016408.2	42936827	42936828			NC_016410.2	27363370	27363371
NC_016408.2	43020998	43020999			NC_016410.2	27412705	27412706
NC_016408.2	43121187	43121188			NC_016410.2	27424321	27424322
NC_016408.2	43236755	43236756			NC_016410.2	27444259	27444260
NC_016408.2	43381499	43381500			NC_016410.2	27916436	27916437
NC_016408.2	43430099	43430100			NC_016410.2	28141685	28141686
NC_016408.2	43567084	43567085			NC_016410.2	28177650	28177651
NC_016408.2	43585735	43585736			NC_016410.2	28198625	28198626
NC_016408.2	43727222	43727223			NC_016410.2	28268066	28268067
NC_016408.2	43757701	43757702			NC_016410.2	28505938	28505939
NC_016408.2	43763732	43763733			NC_016410.2	28567251	28567252
NC_016408.2	43876140	43876141			NC_016410.2	28664179	28664180
NC_016408.2	43880724	43880725			NC_016410.2	28776931	28776932
NC_016408.2	43952674	43952675			NC_016410.2	28807665	28807666
NC_016408.2	43966242	43966243			NC_016410.2	29008509	29008510
NC_016408.2	43970243	43970244			NC_016410.2	29075947	29075948
NC_016408.2	43970835	43970836			NC_016410.2	29125550	29125551
NC_016408.2	43985093	43985094			NC_016410.2	29157289	29157290
NC_016408.2	44060367	44060368			NC_016410.2	29643480	29643481
NC_016408.2	44199327	44199328			NC_016410.2	29729159	29729160
NC_016408.2	44270271	44270272			NC_016410.2	29877225	29877226
NC_016408.2	44383130	44383131			NC_016410.2	29921882	29921883
NC_016408.2	44395203	44395204			NC_016410.2	30239213	30239214
NC_016408.2	44411382	44411383			NC_016410.2	30347717	30347718
NC_016408.2	44525611	44525612			NC_016410.2	30496772	30496773
NC_016408.2	44529675	44529676			NC_016410.2	30589472	30589473
NC_016408.2	44554274	44554275			NC_016410.2	30856310	30856311
NC_016408.2	44559772	44559773			NC_016410.2	30900867	30900868
NC_016408.2	44692380	44692381			NC_016410.2	30991051	30991052
NC_016408.2	44806110	44806111			NC_016410.2	31225738	31225739
NC_016408.2	44819895	44819896			NC_016410.2	31256861	31256862
NC_016408.2	44822786	44822787			NC_016410.2	31287230	31287231
NC_016408.2	44836962	44836963			NC_016410.2	31289031	31289032
NC_016408.2	44853979	44853980			NC_016410.2	31372139	31372140
NC_016408.2	44857991	44857992			NC_016410.2	31384593	31384594
NC_016408.2	44970507	44970508			NC_016410.2	31425671	31425672
NC_016408.2	45046856	45046857			NC_016410.2	31560960	31560961
NC_016408.2	45089408	45089409			NC_016410.2	31665711	31665712
NC_016408.2	45122791	45122792			NC_016410.2	31816060	31816061
NC_016408.2	45147550	45147551			NC_016410.2	31954563	31954564
NC_016408.2	45152716	45152717			NC_016410.2	32036978	32036979
NC_016408.2	45171235	45171236			NC_016410.2	32077357	32077358
NC_016408.2	45197858	45197859			NC_016410.2	32142828	32142829
NC_016408.2	45330883	45330884			NC_016410.2	32415353	32415354
NC_016408.2	45345291	45345292			NC_016410.2	32594195	32594196
NC_016408.2	45368041	45368042			NC_016410.2	32685483	32685484
NC_016408.2	45379512	45379513			NC_016410.2	32769106	32769107
NC_016408.2	45514518	45514519			NC_016410.2	32962010	32962011
NC_016408.2	45521217	45521218			NC_016410.2	33014530	33014531
NC_016408.2	45560339	45560340			NC_016410.2	33081783	33081784
NC_016409.2	78342	78343			NC_016410.2	33182155	33182156
NC_016409.2	82237	82238			NC_016410.2	33587688	33587689
NC_016409.2	137568	137569			NC_016410.2	33757776	33757777
NC_016409.2	156025	156026			NC_016410.2	33842525	33842526
NC_016409.2	201111	201112			NC_016410.2	33861713	33861714
NC_016409.2	206840	206841			NC_016410.2	33875933	33875934
NC_016409.2	208191	208192			NC_016410.2	34013303	34013304
NC_016409.2	312149	312150			NC_016410.2	34031123	34031124
NC_016409.2	345336	345337			NC_016410.2	34311272	34311273
NC_016409.2	680052	680053			NC_016410.2	34384206	34384207
NC_016409.2	759598	759599			NC_016410.2	34468966	34468967
NC_016409.2	772326	772327			NC_016410.2	34594478	34594479
NC_016409.2	924569	924570			NC_016410.2	34633942	34633943
NC_016409.2	963218	963219			NC_016410.2	34718691	34718692
NC_016409.2	1121338	1121339			NC_016410.2	34772518	34772519
NC_016409.2	1178286	1178287			NC_016410.2	34856761	34856762
NC_016409.2	1356260	1356261			NC_016410.2	34867189	34867190
NC_016409.2	1481591	1481592			NC_016410.2	35102608	35102609
NC_016409.2	1537365	1537366			NC_016410.2	35106778	35106779
NC_016409.2	1565038	1565039			NC_016410.2	35217727	35217728
NC_016409.2	1623652	1623653			NC_016410.2	35302493	35302494
NC_016409.2	1796586	1796587			NC_016410.2	35625983	35625984
NC_016409.2	2386913	2386914			NC_016410.2	36642208	36642209
NC_016409.2	2397053	2397054			NC_016410.2	36644343	36644344
NC_016409.2	2428489	2428490			NC_016410.2	36661806	36661807
NC_016409.2	2672655	2672656			NC_016410.2	36722164	36722165
NC_016409.2	2806343	2806344			NC_016410.2	36820448	36820449
NC_016409.2	2892823	2892824			NC_016410.2	36836946	36836947
NC_016409.2	2911077	2911078			NC_016410.2	37355644	37355645
NC_016409.2	2931066	2931067			NC_016410.2	37631862	37631863
NC_016409.2	3060166	3060167			NC_016410.2	37854563	37854564
NC_016409.2	3106431	3106432			NC_016410.2	37957640	37957641
NC_016409.2	3129609	3129610			NC_016410.2	37984567	37984568
NC_016409.2	3335827	3335828			NC_016410.2	38186821	38186822
NC_016409.2	3408840	3408841			NC_016410.2	38265510	38265511
NC_016409.2	3513255	3513256			NC_016410.2	38325931	38325932
NC_016409.2	3531543	3531544			NC_016410.2	38336568	38336569
NC_016409.2	3558674	3558675			NC_016410.2	38514988	38514989
NC_016409.2	3610652	3610653			NC_016410.2	39265975	39265976
NC_016409.2	3698761	3698762			NC_016410.2	39509129	39509130
NC_016409.2	3730156	3730157			NC_016410.2	39679375	39679376
NC_016409.2	3760456	3760457			NC_016410.2	40169426	40169427
NC_016409.2	3761176	3761177			NC_016410.2	40268920	40268921
NC_016409.2	3846347	3846348			NC_016410.2	40300516	40300517
NC_016409.2	3932432	3932433			NC_016410.2	40602215	40602216
NC_016409.2	3933952	3933953			NC_016410.2	40805186	40805187
NC_016409.2	4201668	4201669			NC_016410.2	40882046	40882047
NC_016409.2	4286654	4286655			NC_016410.2	40886525	40886526
NC_016409.2	4289294	4289295			NC_016410.2	40899251	40899252
NC_016409.2	4330461	4330462			NC_016410.2	41042529	41042530
NC_016409.2	4368978	4368979			NC_016410.2	41071011	41071012
NC_016409.2	4417076	4417077			NC_016410.2	41074365	41074366
NC_016409.2	4453855	4453856			NC_016410.2	41124441	41124442
NC_016409.2	4460240	4460241			NC_016410.2	41162047	41162048
NC_016409.2	4773944	4773945			NC_016410.2	41217845	41217846
NC_016409.2	5049503	5049504			NC_016410.2	41254954	41254955
NC_016409.2	5127375	5127376			NC_016410.2	41356538	41356539
NC_016409.2	5287341	5287342			NC_016410.2	41362004	41362005
NC_016409.2	5289590	5289591			NC_016410.2	41446370	41446371
NC_016409.2	5290939	5290940			NC_016410.2	41452700	41452701
NC_016409.2	5448331	5448332			NC_016410.2	41554488	41554489
NC_016409.2	5690266	5690267			NC_016410.2	41641068	41641069
NC_016409.2	5705989	5705990			NC_016410.2	41667162	41667163
NC_016409.2	5819459	5819460			NC_016410.2	41673638	41673639
NC_016409.2	5837412	5837413			NC_016410.2	41930948	41930949
NC_016409.2	5838936	5838937			NC_016410.2	42004108	42004109
NC_016409.2	5889569	5889570			NC_016410.2	42137424	42137425
NC_016409.2	5913165	5913166			NC_016410.2	42351580	42351581
NC_016409.2	6040503	6040504			NC_016410.2	42491086	42491087
NC_016409.2	6111218	6111219			NC_016410.2	42697837	42697838
NC_016409.2	6143683	6143684			NC_016410.2	42821316	42821317
NC_016409.2	6247088	6247089			NC_016410.2	42852593	42852594
NC_016409.2	6306092	6306093			NC_016410.2	42931929	42931930
NC_016409.2	6490230	6490231			NC_016410.2	43130981	43130982
NC_016409.2	6493294	6493295			NC_016410.2	43210909	43210910
NC_016409.2	6497197	6497198			NC_016410.2	43412765	43412766
NC_016409.2	6498537	6498538			NC_016410.2	43421804	43421805
NC_016409.2	6499343	6499344			NC_016410.2	43434778	43434779
NC_016409.2	6501016	6501017			NC_016410.2	43437962	43437963
NC_016409.2	6600396	6600397			NC_016410.2	43703305	43703306
NC_016409.2	6732580	6732581			NC_016410.2	43963789	43963790
NC_016409.2	6741159	6741160			NC_016410.2	43970858	43970859
NC_016409.2	6757913	6757914			NC_016410.2	43972247	43972248
NC_016409.2	6876025	6876026			NC_016410.2	43986708	43986709
NC_016409.2	6909325	6909326			NC_016410.2	44079011	44079012
NC_016409.2	7002360	7002361			NC_016410.2	44094297	44094298
NC_016409.2	7031291	7031292			NC_016410.2	44193938	44193939
NC_016409.2	7060872	7060873			NC_016410.2	44207551	44207552
NC_016409.2	7135769	7135770			NC_016410.2	44229624	44229625
NC_016409.2	7194404	7194405			NC_016410.2	44414984	44414985
NC_016409.2	7243502	7243503			NC_016410.2	44430974	44430975
NC_016409.2	7268226	7268227			NC_016410.2	44471292	44471293
NC_016409.2	7298999	7299000			NC_016410.2	44582907	44582908
NC_016409.2	7398981	7398982			NC_016410.2	44699070	44699071
NC_016409.2	7419740	7419741			NC_016410.2	44769298	44769299
NC_016409.2	7513060	7513061			NC_016410.2	44813989	44813990
NC_016409.2	7878954	7878955			NC_016410.2	44903204	44903205
NC_016409.2	7903229	7903230			NC_016410.2	44928477	44928478
NC_016409.2	7946291	7946292			NC_016410.2	44949981	44949982
NC_016409.2	7988477	7988478			NC_016410.2	45001696	45001697
NC_016409.2	8009828	8009829			NC_016410.2	45497931	45497932
NC_016409.2	8199680	8199681			NC_016410.2	45575563	45575564
NC_016409.2	8227872	8227873			NC_016410.2	45626602	45626603
NC_016409.2	8273155	8273156			NC_016410.2	45650149	45650150
NC_016409.2	8318940	8318941			NC_016410.2	45752472	45752473
NC_016409.2	8377994	8377995			NC_016410.2	45936661	45936662
NC_016409.2	8447168	8447169			NC_016410.2	45959198	45959199
NC_016409.2	8513359	8513360			NC_016410.2	46009657	46009658
NC_016409.2	8515047	8515048			NC_016410.2	46038075	46038076
NC_016409.2	8525066	8525067			NC_016410.2	46109898	46109899
NC_016409.2	8592060	8592061			NC_016410.2	46313549	46313550
NC_016409.2	8743697	8743698			NC_016410.2	46470944	46470945
NC_016409.2	8759252	8759253			NC_016410.2	46716212	46716213
NC_016409.2	8903492	8903493			NC_016410.2	46974757	46974758
NC_016409.2	8986041	8986042			NC_016410.2	47020091	47020092
NC_016409.2	9023469	9023470			NC_016410.2	47024506	47024507
NC_016409.2	9141747	9141748			NC_016410.2	47090814	47090815
NC_016409.2	9142844	9142845			NC_016410.2	47130367	47130368
NC_016409.2	9199254	9199255			NC_016410.2	47415328	47415329
NC_016409.2	9289271	9289272			NC_016410.2	47589595	47589596
NC_016409.2	9358915	9358916			NC_016410.2	47726735	47726736
NC_016409.2	9366164	9366165			NC_016410.2	47771416	47771417
NC_016409.2	9475188	9475189			NC_016410.2	47782042	47782043
NC_016409.2	9531709	9531710			NC_016410.2	47864632	47864633
NC_016409.2	9577948	9577949			NC_016410.2	47908135	47908136
NC_016409.2	9640976	9640977			NC_016410.2	47942627	47942628
NC_016409.2	9687082	9687083			NC_016410.2	48156853	48156854
NC_016409.2	9801931	9801932			NC_016410.2	48173314	48173315
NC_016409.2	9812086	9812087			NC_016410.2	48216511	48216512
NC_016409.2	9877734	9877735			NC_016410.2	48228851	48228852
NC_016409.2	9991309	9991310			NC_016410.2	48329202	48329203
NC_016409.2	10150629	10150630			NC_016410.2	48375177	48375178
NC_016409.2	10210469	10210470			NC_016410.2	48448002	48448003
NC_016409.2	10314388	10314389			NC_016410.2	48587080	48587081
NC_016409.2	10383984	10383985			NC_016410.2	48682126	48682127
NC_016409.2	10385155	10385156			NC_016410.2	48722895	48722896
NC_016409.2	10418017	10418018			NC_016410.2	48735790	48735791
NC_016409.2	10419675	10419676			NC_016410.2	48880872	48880873
NC_016409.2	10604465	10604466			NC_016410.2	49190621	49190622
NC_016409.2	10621603	10621604			NC_016410.2	49427069	49427070
NC_016409.2	10634387	10634388			NC_016410.2	49684655	49684656
NC_016409.2	10750487	10750488			NC_016410.2	49803571	49803572
NC_016409.2	10761434	10761435			NC_016410.2	49981991	49981992
NC_016409.2	10790632	10790633			NC_016410.2	50009044	50009045
NC_016409.2	10791662	10791663			NC_016410.2	50022486	50022487
NC_016409.2	10909222	10909223			NC_016410.2	50111671	50111672
NC_016409.2	10956038	10956039			NC_016410.2	50284331	50284332
NC_016409.2	10988048	10988049			NC_016410.2	50288832	50288833
NC_016409.2	10989955	10989956			NC_016410.2	50338718	50338719
NC_016409.2	10995781	10995782			NC_016410.2	50346450	50346451
NC_016409.2	11000478	11000479			NC_016410.2	50350541	50350542
NC_016409.2	11016764	11016765			NC_016410.2	50358710	50358711
NC_016409.2	11137053	11137054			NC_016410.2	50388044	50388045
NC_016409.2	11300289	11300290			NC_016410.2	50399177	50399178
NC_016409.2	11344239	11344240			NC_016410.2	50609506	50609507
NC_016409.2	11452347	11452348			NC_016410.2	50744450	50744451
NC_016409.2	11506513	11506514			NC_016410.2	50902463	50902464
NC_016409.2	11573934	11573935			NC_016410.2	51100919	51100920
NC_016409.2	11624250	11624251			NC_016410.2	51118476	51118477
NC_016409.2	11782280	11782281			NC_016410.2	51160732	51160733
NC_016409.2	11839940	11839941			NC_016410.2	51260104	51260105
NC_016409.2	11879440	11879441			NC_016410.2	51407041	51407042
NC_016409.2	12072030	12072031			NC_016410.2	51409246	51409247
NC_016409.2	12138661	12138662			NC_016410.2	51465783	51465784
NC_016409.2	12143022	12143023			NC_016410.2	51469477	51469478
NC_016409.2	12184210	12184211			NC_016410.2	51470262	51470263
NC_016409.2	12217557	12217558			NC_016410.2	51555110	51555111
NC_016409.2	12238306	12238307			NC_016410.2	51796123	51796124
NC_016409.2	12248097	12248098			NC_016410.2	51805070	51805071
NC_016409.2	12271848	12271849			NC_016410.2	51858138	51858139
NC_016409.2	12375477	12375478			NC_016410.2	51884963	51884964
NC_016409.2	12542597	12542598			NC_016410.2	51959524	51959525
NC_016409.2	12700701	12700702			NC_016410.2	52033234	52033235
NC_016409.2	12915369	12915370			NC_016410.2	52138105	52138106
NC_016409.2	12964399	12964400			NC_016410.2	52220473	52220474
NC_016409.2	13161312	13161313			NC_016410.2	52239593	52239594
NC_016409.2	13305642	13305643			NC_016410.2	52342698	52342699
NC_016409.2	13307528	13307529			NC_016410.2	52651567	52651568
NC_016409.2	13504640	13504641			NC_016410.2	52754964	52754965
NC_016409.2	13580613	13580614			NC_016410.2	52832324	52832325
NC_016409.2	13635660	13635661			NC_016410.2	52844422	52844423
NC_016409.2	13724654	13724655			NC_016410.2	52918170	52918171
NC_016409.2	13740538	13740539			NC_016410.2	53199828	53199829
NC_016409.2	13744494	13744495			NC_016410.2	53368550	53368551
NC_016409.2	13763123	13763124			NC_016410.2	53495654	53495655
NC_016409.2	13785755	13785756			NC_016410.2	53749879	53749880
NC_016409.2	13869341	13869342			NC_016410.2	54064681	54064682
NC_016409.2	13910407	13910408			NC_016410.2	54138421	54138422
NC_016409.2	14014929	14014930			NC_016410.2	54169258	54169259
NC_016409.2	14074590	14074591			NC_016410.2	54196557	54196558
NC_016409.2	14175288	14175289			NC_016410.2	54280191	54280192
NC_016409.2	14185504	14185505			NC_016410.2	54422083	54422084
NC_016409.2	14196269	14196270			NC_016410.2	54513716	54513717
NC_016409.2	14278620	14278621			NC_016410.2	54602769	54602770
NC_016409.2	14610773	14610774			NC_016410.2	54622035	54622036
NC_016409.2	14631466	14631467			NC_016410.2	54730369	54730370
NC_016409.2	14686372	14686373			NC_016410.2	54952789	54952790
NC_016409.2	14690030	14690031			NC_016410.2	54973886	54973887
NC_016409.2	14692505	14692506			NC_016410.2	54986226	54986227
NC_016409.2	14693880	14693881			NC_016410.2	55278719	55278720
NC_016409.2	14694732	14694733			NC_016410.2	55347791	55347792
NC_016409.2	14763212	14763213			NC_016410.2	55437068	55437069
NC_016409.2	14765377	14765378			NC_016410.2	55568389	55568390
NC_016409.2	14774547	14774548			NC_016410.2	56263420	56263421
NC_016409.2	14787456	14787457			NC_016410.2	56264397	56264398
NC_016409.2	14813962	14813963			NC_016410.2	56290380	56290381
NC_016409.2	14824885	14824886			NC_016410.2	56330114	56330115
NC_016409.2	14855004	14855005			NC_016410.2	56384944	56384945
NC_016409.2	14863243	14863244			NC_016410.2	56472457	56472458
NC_016409.2	14883738	14883739			NC_016410.2	56487992	56487993
NC_016409.2	14951973	14951974			NC_016410.2	56581593	56581594
NC_016409.2	14996341	14996342			NC_016411.2	15568	15569
NC_016409.2	15284261	15284262			NC_016411.2	18428	18429
NC_016409.2	15335027	15335028			NC_016411.2	55783	55784
NC_016409.2	15345558	15345559			NC_016411.2	160798	160799
NC_016409.2	15389761	15389762			NC_016411.2	273630	273631
NC_016409.2	15529146	15529147			NC_016411.2	325749	325750
NC_016409.2	15530072	15530073			NC_016411.2	465466	465467
NC_016409.2	15576216	15576217			NC_016411.2	473881	473882
NC_016409.2	15598333	15598334			NC_016411.2	511915	511916
NC_016409.2	15599953	15599954			NC_016411.2	696731	696732
NC_016409.2	15728462	15728463			NC_016411.2	751030	751031
NC_016409.2	15948527	15948528			NC_016411.2	775877	775878
NC_016409.2	15991903	15991904			NC_016411.2	825492	825493
NC_016409.2	16080315	16080316			NC_016411.2	861022	861023
NC_016409.2	16081591	16081592			NC_016411.2	881128	881129
NC_016409.2	16171677	16171678			NC_016411.2	920263	920264
NC_016409.2	16329857	16329858			NC_016411.2	939196	939197
NC_016409.2	16360184	16360185			NC_016411.2	1082823	1082824
NC_016409.2	16383075	16383076			NC_016411.2	1181637	1181638
NC_016409.2	16747340	16747341			NC_016411.2	1188182	1188183
NC_016409.2	16761683	16761684			NC_016411.2	1290287	1290288
NC_016409.2	16790963	16790964			NC_016411.2	1342471	1342472
NC_016409.2	16803975	16803976			NC_016411.2	1517969	1517970
NC_016409.2	16831221	16831222			NC_016411.2	1550465	1550466
NC_016409.2	16836539	16836540			NC_016411.2	1646915	1646916
NC_016409.2	16841346	16841347			NC_016411.2	1709154	1709155
NC_016409.2	16901367	16901368			NC_016411.2	1770578	1770579
NC_016409.2	16939907	16939908			NC_016411.2	1771272	1771273
NC_016409.2	16979698	16979699			NC_016411.2	1857548	1857549
NC_016409.2	17129729	17129730			NC_016411.2	2409516	2409517
NC_016409.2	17276759	17276760			NC_016411.2	2439786	2439787
NC_016409.2	17448011	17448012			NC_016411.2	2624014	2624015
NC_016409.2	17489454	17489455			NC_016411.2	2704051	2704052
NC_016409.2	18028778	18028779			NC_016411.2	2704882	2704883
NC_016409.2	18097727	18097728			NC_016411.2	2743502	2743503
NC_016409.2	18316580	18316581			NC_016411.2	2972776	2972777
NC_016409.2	18389600	18389601			NC_016411.2	3357933	3357934
NC_016409.2	18397948	18397949			NC_016411.2	3376554	3376555
NC_016409.2	18404222	18404223			NC_016411.2	3568700	3568701
NC_016409.2	18556644	18556645			NC_016411.2	3585102	3585103
NC_016409.2	18559610	18559611			NC_016411.2	3617637	3617638
NC_016409.2	18887224	18887225			NC_016411.2	3636244	3636245
NC_016409.2	19282133	19282134			NC_016411.2	3931862	3931863
NC_016409.2	19308696	19308697			NC_016411.2	4011139	4011140
NC_016409.2	19324062	19324063			NC_016411.2	4057774	4057775
NC_016409.2	19985220	19985221			NC_016411.2	4146310	4146311
NC_016409.2	20009162	20009163			NC_016411.2	4172064	4172065
NC_016409.2	20103659	20103660			NC_016411.2	4338416	4338417
NC_016409.2	20176897	20176898			NC_016411.2	4445736	4445737
NC_016409.2	20219904	20219905			NC_016411.2	4527267	4527268
NC_016409.2	20305646	20305647			NC_016411.2	4640186	4640187
NC_016409.2	20391175	20391176			NC_016411.2	5155417	5155418
NC_016409.2	20400183	20400184			NC_016411.2	5212272	5212273
NC_016409.2	20413293	20413294			NC_016411.2	5349276	5349277
NC_016409.2	20814430	20814431			NC_016411.2	5483371	5483372
NC_016409.2	20947543	20947544			NC_016411.2	5521011	5521012
NC_016409.2	21073466	21073467			NC_016411.2	5729428	5729429
NC_016409.2	21140715	21140716			NC_016411.2	5745526	5745527
NC_016409.2	21149408	21149409			NC_016411.2	5818235	5818236
NC_016409.2	21243938	21243939			NC_016411.2	6165499	6165500
NC_016409.2	21256492	21256493			NC_016411.2	6215905	6215906
NC_016409.2	21293249	21293250			NC_016411.2	6259156	6259157
NC_016409.2	21379219	21379220			NC_016411.2	6364158	6364159
NC_016409.2	21405741	21405742			NC_016411.2	6471589	6471590
NC_016409.2	21584777	21584778			NC_016411.2	6520318	6520319
NC_016409.2	21590061	21590062			NC_016411.2	6544284	6544285
NC_016409.2	21590901	21590902			NC_016411.2	6658658	6658659
NC_016409.2	21591706	21591707			NC_016411.2	6705135	6705136
NC_016409.2	21593000	21593001			NC_016411.2	6787421	6787422
NC_016409.2	21782268	21782269			NC_016411.2	6856110	6856111
NC_016409.2	21888579	21888580			NC_016411.2	6951842	6951843
NC_016409.2	22022074	22022075			NC_016411.2	7262962	7262963
NC_016409.2	22024319	22024320			NC_016411.2	7328833	7328834
NC_016409.2	22253775	22253776			NC_016411.2	7392676	7392677
NC_016409.2	22272957	22272958			NC_016411.2	7585752	7585753
NC_016409.2	22533576	22533577			NC_016411.2	7655172	7655173
NC_016409.2	22805839	22805840			NC_016411.2	7656997	7656998
NC_016409.2	22852884	22852885			NC_016411.2	7942618	7942619
NC_016409.2	23013922	23013923			NC_016411.2	7990274	7990275
NC_016409.2	23024756	23024757			NC_016411.2	8051796	8051797
NC_016409.2	23025912	23025913			NC_016411.2	8085584	8085585
NC_016409.2	23261663	23261664			NC_016411.2	8122084	8122085
NC_016409.2	23283549	23283550			NC_016411.2	8393276	8393277
NC_016409.2	23385131	23385132			NC_016411.2	8580939	8580940
NC_016409.2	23524003	23524004			NC_016411.2	8974238	8974239
NC_016409.2	23607648	23607649			NC_016411.2	9107661	9107662
NC_016409.2	23634819	23634820			NC_016411.2	9214032	9214033
NC_016409.2	23776825	23776826			NC_016411.2	9214868	9214869
NC_016409.2	24133051	24133052			NC_016411.2	9411915	9411916
NC_016409.2	24281405	24281406			NC_016411.2	9497606	9497607
NC_016409.2	24416151	24416152			NC_016411.2	9788779	9788780
NC_016409.2	24532432	24532433			NC_016411.2	9800549	9800550
NC_016409.2	24540696	24540697			NC_016411.2	9805046	9805047
NC_016409.2	24578927	24578928			NC_016411.2	9920932	9920933
NC_016409.2	24628991	24628992			NC_016411.2	10016207	10016208
NC_016409.2	24712663	24712664			NC_016411.2	10083403	10083404
NC_016409.2	24837351	24837352			NC_016411.2	10163023	10163024
NC_016409.2	24847177	24847178			NC_016411.2	10372682	10372683
NC_016409.2	24879509	24879510			NC_016411.2	10502887	10502888
NC_016409.2	24968523	24968524			NC_016411.2	10610163	10610164
NC_016409.2	25074863	25074864			NC_016411.2	10797576	10797577
NC_016409.2	25107407	25107408			NC_016411.2	10804673	10804674
NC_016409.2	25132323	25132324			NC_016411.2	10812188	10812189
NC_016409.2	25193257	25193258			NC_016411.2	10993214	10993215
NC_016409.2	25195889	25195890			NC_016411.2	11046604	11046605
NC_016409.2	25243271	25243272			NC_016411.2	11240456	11240457
NC_016409.2	25255056	25255057			NC_016411.2	11256177	11256178
NC_016409.2	25393175	25393176			NC_016411.2	11271221	11271222
NC_016409.2	25540437	25540438			NC_016411.2	11695935	11695936
NC_016409.2	25637229	25637230			NC_016411.2	11866002	11866003
NC_016409.2	25644066	25644067			NC_016411.2	12196953	12196954
NC_016409.2	25696326	25696327			NC_016411.2	12263829	12263830
NC_016409.2	25798789	25798790			NC_016411.2	12666795	12666796
NC_016409.2	25813092	25813093			NC_016411.2	12988107	12988108
NC_016409.2	25869009	25869010			NC_016411.2	13404433	13404434
NC_016409.2	25926241	25926242			NC_016411.2	13505337	13505338
NC_016409.2	25968825	25968826			NC_016411.2	13982849	13982850
NC_016409.2	26074292	26074293			NC_016411.2	14092381	14092382
NC_016409.2	26088041	26088042			NC_016411.2	14129803	14129804
NC_016409.2	26451756	26451757			NC_016411.2	14279431	14279432
NC_016409.2	26557432	26557433			NC_016411.2	14294669	14294670
NC_016409.2	26560868	26560869			NC_016411.2	14327463	14327464
NC_016409.2	26565206	26565207			NC_016411.2	14472530	14472531
NC_016409.2	26620457	26620458			NC_016411.2	14497892	14497893
NC_016409.2	26762365	26762366			NC_016411.2	14600776	14600777
NC_016409.2	26783338	26783339			NC_016411.2	14682265	14682266
NC_016409.2	26861102	26861103			NC_016411.2	14747996	14747997
NC_016409.2	26884294	26884295			NC_016411.2	14977365	14977366
NC_016409.2	26900884	26900885			NC_016411.2	15072932	15072933
NC_016409.2	26967974	26967975			NC_016411.2	15193419	15193420
NC_016409.2	27156229	27156230			NC_016411.2	15257585	15257586
NC_016409.2	27240901	27240902			NC_016411.2	15732957	15732958
NC_016409.2	27267766	27267767			NC_016411.2	15951876	15951877
NC_016409.2	27277933	27277934			NC_016411.2	16462493	16462494
NC_016409.2	27540369	27540370			NC_016411.2	16654449	16654450
NC_016409.2	27629895	27629896			NC_016411.2	16941737	16941738
NC_016409.2	27769250	27769251			NC_016411.2	16955450	16955451
NC_016409.2	27783162	27783163			NC_016411.2	17100757	17100758
NC_016409.2	28223259	28223260			NC_016411.2	17260111	17260112
NC_016409.2	28297416	28297417			NC_016411.2	17360477	17360478
NC_016409.2	28399760	28399761			NC_016411.2	17732776	17732777
NC_016409.2	28524540	28524541			NC_016411.2	18337195	18337196
NC_016409.2	28541648	28541649			NC_016411.2	18348035	18348036
NC_016409.2	28617986	28617987			NC_016411.2	18623127	18623128
NC_016409.2	28742072	28742073			NC_016411.2	18647442	18647443
NC_016409.2	28815029	28815030			NC_016411.2	18692276	18692277
NC_016409.2	28988161	28988162			NC_016411.2	18728562	18728563
NC_016409.2	29004177	29004178			NC_016411.2	18894432	18894433
NC_016409.2	29122905	29122906			NC_016411.2	19029182	19029183
NC_016409.2	29133271	29133272			NC_016411.2	19092192	19092193
NC_016409.2	29258571	29258572			NC_016411.2	19109782	19109783
NC_016409.2	29281332	29281333			NC_016411.2	19168615	19168616
NC_016409.2	29305303	29305304			NC_016411.2	19209288	19209289
NC_016409.2	29428055	29428056			NC_016411.2	19452573	19452574
NC_016409.2	29475096	29475097			NC_016411.2	20135716	20135717
NC_016409.2	29483645	29483646			NC_016411.2	20463623	20463624
NC_016409.2	29537939	29537940			NC_016411.2	20770894	20770895
NC_016409.2	29554432	29554433			NC_016411.2	21348210	21348211
NC_016409.2	29609674	29609675			NC_016411.2	21503598	21503599
NC_016409.2	29766185	29766186			NC_016411.2	21792122	21792123
NC_016409.2	29812147	29812148			NC_016411.2	21846181	21846182
NC_016409.2	29842869	29842870			NC_016411.2	21898858	21898859
NC_016409.2	30371131	30371132			NC_016411.2	21901283	21901284
NC_016409.2	30502373	30502374			NC_016411.2	22625000	22625001
NC_016409.2	30560320	30560321			NC_016411.2	22744566	22744567
NC_016409.2	30659218	30659219			NC_016411.2	22888625	22888626
NC_016409.2	30836992	30836993			NC_016411.2	23111676	23111677
NC_016409.2	30928228	30928229			NC_016411.2	23201940	23201941
NC_016409.2	30941980	30941981			NC_016411.2	23270656	23270657
NC_016409.2	30981341	30981342			NC_016411.2	23495357	23495358
NC_016409.2	31281991	31281992			NC_016411.2	23550552	23550553
NC_016409.2	31390783	31390784			NC_016411.2	23600385	23600386
NC_016409.2	31447131	31447132			NC_016411.2	24317528	24317529
NC_016409.2	31484857	31484858			NC_016411.2	24380628	24380629
NC_016409.2	31509505	31509506			NC_016411.2	24424417	24424418
NC_016409.2	31619788	31619789			NC_016411.2	24835459	24835460
NC_016409.2	31643276	31643277			NC_016411.2	24935336	24935337
NC_016409.2	31756081	31756082			NC_016411.2	26285152	26285153
NC_016409.2	31854750	31854751			NC_016411.2	26585645	26585646
NC_016409.2	31893531	31893532			NC_016411.2	26614346	26614347
NC_016409.2	32060490	32060491			NC_016411.2	26994146	26994147
NC_016409.2	32104898	32104899			NC_016411.2	27145799	27145800
NC_016409.2	32194733	32194734			NC_016411.2	27389282	27389283
NC_016409.2	32272080	32272081			NC_016411.2	27671689	27671690
NC_016409.2	32450946	32450947			NC_016411.2	27760248	27760249
NC_016409.2	32477717	32477718			NC_016411.2	27822339	27822340
NC_016409.2	32520145	32520146			NC_016411.2	27825865	27825866
NC_016409.2	32524011	32524012			NC_016411.2	27836715	27836716
NC_016409.2	32616852	32616853			NC_016411.2	27969447	27969448
NC_016409.2	32674762	32674763			NC_016411.2	28185283	28185284
NC_016409.2	32692791	32692792			NC_016411.2	28187752	28187753
NC_016409.2	32715109	32715110			NC_016411.2	28233999	28234000
NC_016409.2	32716675	32716676			NC_016411.2	28351054	28351055
NC_016409.2	32849151	32849152			NC_016411.2	28381820	28381821
NC_016409.2	32850051	32850052			NC_016411.2	28475414	28475415
NC_016409.2	32904064	32904065			NC_016411.2	28603213	28603214
NC_016409.2	33034207	33034208			NC_016411.2	28879427	28879428
NC_016409.2	33092771	33092772			NC_016411.2	29162378	29162379
NC_016409.2	33137105	33137106			NC_016411.2	29190824	29190825
NC_016409.2	33161442	33161443			NC_016411.2	29422028	29422029
NC_016409.2	33182200	33182201			NC_016411.2	29439054	29439055
NC_016409.2	33219847	33219848			NC_016411.2	29526599	29526600
NC_016409.2	33262154	33262155			NC_016411.2	29623046	29623047
NC_016409.2	33395136	33395137			NC_016411.2	29662334	29662335
NC_016409.2	33397713	33397714			NC_016411.2	29675740	29675741
NC_016409.2	33403459	33403460			NC_016411.2	29794431	29794432
NC_016409.2	33433940	33433941			NC_016411.2	30401208	30401209
NC_016409.2	33530556	33530557			NC_016411.2	30410910	30410911
NC_016409.2	33608947	33608948			NC_016411.2	30759342	30759343
NC_016409.2	33618127	33618128			NC_016411.2	31544899	31544900
NC_016409.2	33755834	33755835			NC_016411.2	31728429	31728430
NC_016409.2	33894338	33894339			NC_016411.2	32942987	32942988
NC_016409.2	33900866	33900867			NC_016411.2	32998204	32998205
NC_016409.2	33991834	33991835			NC_016411.2	33434344	33434345
NC_016409.2	33993307	33993308			NC_016411.2	34036025	34036026
NC_016409.2	34139298	34139299			NC_016411.2	34511388	34511389
NC_016409.2	34367949	34367950			NC_016411.2	34739114	34739115
NC_016409.2	34400690	34400691			NC_016411.2	34829619	34829620
NC_016409.2	34445173	34445174			NC_016411.2	35064393	35064394
NC_016409.2	34451079	34451080			NC_016411.2	35164730	35164731
NC_016409.2	34541829	34541830			NC_016411.2	35180047	35180048
NC_016409.2	34547119	34547120			NC_016411.2	35298465	35298466
NC_016409.2	34576076	34576077			NC_016411.2	35350050	35350051
NC_016409.2	34652126	34652127			NC_016411.2	35414162	35414163
NC_016409.2	34675307	34675308			NC_016411.2	35576304	35576305
NC_016409.2	34698520	34698521			NC_016411.2	35757631	35757632
NC_016409.2	34706828	34706829			NC_016411.2	35838271	35838272
NC_016409.2	34770111	34770112			NC_016411.2	36000211	36000212
NC_016409.2	34781416	34781417			NC_016411.2	36146173	36146174
NC_016409.2	34812021	34812022			NC_016411.2	36733924	36733925
NC_016409.2	34825738	34825739			NC_016411.2	37325545	37325546
NC_016409.2	34829651	34829652			NC_016411.2	37804405	37804406
NC_016409.2	34894897	34894898			NC_016411.2	37829849	37829850
NC_016409.2	34986671	34986672			NC_016411.2	37865226	37865227
NC_016409.2	35028101	35028102			NC_016411.2	37996031	37996032
NC_016409.2	35057371	35057372			NC_016411.2	38008226	38008227
NC_016409.2	35312165	35312166			NC_016411.2	38130845	38130846
NC_016409.2	35313333	35313334			NC_016411.2	38341880	38341881
NC_016409.2	35314038	35314039			NC_016411.2	38366022	38366023
NC_016409.2	35439100	35439101			NC_016411.2	38466595	38466596
NC_016409.2	35444595	35444596			NC_016411.2	38487383	38487384
NC_016409.2	35451218	35451219			NC_016411.2	38559371	38559372
NC_016409.2	35476668	35476669			NC_016411.2	38561120	38561121
NC_016409.2	35629958	35629959			NC_016411.2	38592813	38592814
NC_016409.2	35651336	35651337			NC_016411.2	38643468	38643469
NC_016409.2	35700096	35700097			NC_016411.2	38678977	38678978
NC_016409.2	35958918	35958919			NC_016411.2	38807519	38807520
NC_016409.2	35990533	35990534			NC_016411.2	38949722	38949723
NC_016409.2	35993598	35993599			NC_016411.2	38971176	38971177
NC_016409.2	36037568	36037569			NC_016411.2	39259691	39259692
NC_016409.2	36167198	36167199			NC_016411.2	39299281	39299282
NC_016409.2	36175826	36175827			NC_016411.2	39343066	39343067
NC_016409.2	36363493	36363494			NC_016411.2	39426842	39426843
NC_016409.2	36463534	36463535			NC_016411.2	39432754	39432755
NC_016409.2	36602132	36602133			NC_016411.2	39512391	39512392
NC_016409.2	36713694	36713695			NC_016411.2	39605990	39605991
NC_016409.2	36962015	36962016			NC_016411.2	39651618	39651619
NC_016409.2	37022643	37022644			NC_016411.2	39702192	39702193
NC_016409.2	37086296	37086297			NC_016411.2	39795179	39795180
NC_016409.2	37092654	37092655			NC_016411.2	39919768	39919769
NC_016409.2	37108504	37108505			NC_016411.2	40055626	40055627
NC_016409.2	37159284	37159285			NC_016411.2	40142616	40142617
NC_016409.2	37246043	37246044			NC_016411.2	40227606	40227607
NC_016409.2	37373492	37373493			NC_016411.2	40229449	40229450
NC_016409.2	37385622	37385623			NC_016411.2	40341179	40341180
NC_016409.2	37415602	37415603			NC_016411.2	40492791	40492792
NC_016409.2	37449226	37449227			NC_016411.2	40500615	40500616
NC_016409.2	37463150	37463151			NC_016411.2	40539663	40539664
NC_016409.2	37494674	37494675			NC_016411.2	40554600	40554601
NC_016409.2	37615651	37615652			NC_016411.2	40622916	40622917
NC_016409.2	37619724	37619725			NC_016411.2	40681724	40681725
NC_016409.2	37621793	37621794			NC_016411.2	40981591	40981592
NC_016409.2	37628155	37628156			NC_016411.2	41079363	41079364
NC_016409.2	37634423	37634424			NC_016411.2	41116881	41116882
NC_016409.2	37688431	37688432			NC_016411.2	41133631	41133632
NC_016409.2	37862708	37862709			NC_016411.2	41220394	41220395
NC_016409.2	37922195	37922196			NC_016411.2	41300669	41300670
NC_016409.2	38013898	38013899			NC_016411.2	41345075	41345076
NC_016409.2	38023951	38023952			NC_016411.2	41548507	41548508
NC_016409.2	38030366	38030367			NC_016411.2	41578041	41578042
NC_016409.2	38052968	38052969			NC_016411.2	41835712	41835713
NC_016409.2	38078603	38078604			NC_016411.2	42014357	42014358
NC_016409.2	38160923	38160924			NC_016411.2	42086358	42086359
NC_016409.2	38229932	38229933			NC_016411.2	42159477	42159478
NC_016409.2	38333233	38333234			NC_016411.2	42167063	42167064
NC_016409.2	38367684	38367685			NC_016411.2	42172930	42172931
NC_016409.2	38414537	38414538			NC_016411.2	42319582	42319583
NC_016409.2	38425362	38425363			NC_016411.2	42484818	42484819
NC_016409.2	38480693	38480694			NC_016411.2	42541048	42541049
NC_016409.2	38512850	38512851			NC_016411.2	42559193	42559194
NC_016409.2	38586697	38586698			NC_016411.2	42570120	42570121
NC_016409.2	38630680	38630681			NC_016411.2	42646541	42646542
NC_016409.2	38634850	38634851			NC_016411.2	42664949	42664950
NC_016409.2	38751929	38751930			NC_016411.2	42747995	42747996
NC_016409.2	38767640	38767641			NC_016411.2	42928636	42928637
NC_016409.2	38768844	38768845			NC_016411.2	42966249	42966250
NC_016409.2	38861240	38861241			NC_016411.2	43220644	43220645
NC_016409.2	38930664	38930665			NC_016411.2	43260382	43260383
NC_016409.2	39010725	39010726			NC_016411.2	43285420	43285421
NC_016409.2	39058529	39058530			NC_016411.2	43315944	43315945
NC_016409.2	39196186	39196187			NC_016411.2	43452264	43452265
NC_016409.2	39397633	39397634			NC_016411.2	43464740	43464741
NC_016409.2	39521086	39521087			NC_016411.2	43494750	43494751
NC_016409.2	39563261	39563262			NC_016411.2	43526651	43526652
NC_016409.2	39637666	39637667			NC_016412.2	51825	51826
NC_016409.2	39734689	39734690			NC_016412.2	118617	118618
NC_016409.2	39865037	39865038			NC_016412.2	124515	124516
NC_016409.2	40054227	40054228			NC_016412.2	137050	137051
NC_016409.2	40077168	40077169			NC_016412.2	161459	161460
NC_016409.2	40146617	40146618			NC_016412.2	262506	262507
NC_016409.2	40160782	40160783			NC_016412.2	267473	267474
NC_016409.2	40170282	40170283			NC_016412.2	429999	430000
NC_016409.2	40241040	40241041			NC_016412.2	577915	577916
NC_016409.2	40296527	40296528			NC_016412.2	732638	732639
NC_016409.2	40305593	40305594			NC_016412.2	998962	998963
NC_016409.2	40377296	40377297			NC_016412.2	1207277	1207278
NC_016409.2	40411793	40411794			NC_016412.2	1259089	1259090
NC_016409.2	40471629	40471630			NC_016412.2	1622301	1622302
NC_016409.2	40566429	40566430			NC_016412.2	1777862	1777863
NC_016409.2	40631919	40631920			NC_016412.2	1895666	1895667
NC_016409.2	40695536	40695537			NC_016412.2	2006772	2006773
NC_016409.2	40789772	40789773			NC_016412.2	2156971	2156972
NC_016409.2	40879977	40879978			NC_016412.2	2454634	2454635
NC_016409.2	41165591	41165592			NC_016412.2	2735561	2735562
NC_016409.2	41314296	41314297			NC_016412.2	2817799	2817800
NC_016409.2	41319524	41319525			NC_016412.2	2822609	2822610
NC_016409.2	41365646	41365647			NC_016412.2	2871555	2871556
NC_016409.2	41470232	41470233			NC_016412.2	2975121	2975122
NC_016409.2	41638863	41638864			NC_016412.2	3110500	3110501
NC_016409.2	41675960	41675961			NC_016412.2	3142196	3142197
NC_016409.2	41723130	41723131			NC_016412.2	3188732	3188733
NC_016409.2	41735613	41735614			NC_016412.2	3211456	3211457
NC_016409.2	41806822	41806823			NC_016412.2	3488866	3488867
NC_016409.2	41985998	41985999			NC_016412.2	3766031	3766032
NC_016409.2	42002728	42002729			NC_016412.2	3960443	3960444
NC_016409.2	42018197	42018198			NC_016412.2	4056799	4056800
NC_016409.2	42027492	42027493			NC_016412.2	4153606	4153607
NC_016409.2	42028262	42028263			NC_016412.2	4159357	4159358
NC_016409.2	42336091	42336092			NC_016412.2	4185360	4185361
NC_016409.2	42420957	42420958			NC_016412.2	4315222	4315223
NC_016409.2	42431886	42431887			NC_016412.2	4409340	4409341
NC_016409.2	42492172	42492173			NC_016412.2	4558355	4558356
NC_016409.2	42555713	42555714			NC_016412.2	4581212	4581213
NC_016409.2	42561529	42561530			NC_016412.2	4586856	4586857
NC_016409.2	42639128	42639129			NC_016412.2	4715412	4715413
NC_016409.2	42649029	42649030			NC_016412.2	4737706	4737707
NC_016409.2	42793751	42793752			NC_016412.2	5429537	5429538
NC_016409.2	42825258	42825259			NC_016412.2	5528404	5528405
NC_016409.2	42853038	42853039			NC_016412.2	5620071	5620072
NC_016409.2	42860404	42860405			NC_016412.2	5733496	5733497
NC_016409.2	42881699	42881700			NC_016412.2	5967072	5967073
NC_016409.2	43065245	43065246			NC_016412.2	6071040	6071041
NC_016409.2	43073477	43073478			NC_016412.2	6212408	6212409
NC_016409.2	43102880	43102881			NC_016412.2	6318756	6318757
NC_016409.2	43114894	43114895			NC_016412.2	6376959	6376960
NC_016409.2	43147187	43147188			NC_016412.2	6557871	6557872
NC_016409.2	43249791	43249792			NC_016412.2	6694575	6694576
NC_016409.2	43251335	43251336			NC_016412.2	6893686	6893687
NC_016409.2	43281035	43281036			NC_016412.2	7009816	7009817
NC_016409.2	43286466	43286467			NC_016412.2	7024325	7024326
NC_016409.2	43351150	43351151			NC_016412.2	7248454	7248455
NC_016409.2	43497325	43497326			NC_016412.2	7258340	7258341
NC_016409.2	43501522	43501523			NC_016412.2	7268345	7268346
NC_016409.2	43527938	43527939			NC_016412.2	7346317	7346318
NC_016409.2	43666145	43666146			NC_016412.2	7762522	7762523
NC_016409.2	43690092	43690093			NC_016412.2	7931340	7931341
NC_016409.2	43733558	43733559			NC_016412.2	8205433	8205434
NC_016409.2	43788373	43788374			NC_016412.2	8530820	8530821
NC_016409.2	43896560	43896561			NC_016412.2	9052776	9052777
NC_016409.2	43907372	43907373			NC_016412.2	9185595	9185596
NC_016409.2	43908205	43908206			NC_016412.2	9196347	9196348
NC_016409.2	43965874	43965875			NC_016412.2	9403401	9403402
NC_016409.2	44020511	44020512			NC_016412.2	9624254	9624255
NC_016409.2	44026649	44026650			NC_016412.2	9640179	9640180
NC_016409.2	44056296	44056297			NC_016412.2	9659290	9659291
NC_016409.2	44210531	44210532			NC_016412.2	9699036	9699037
NC_016409.2	44236121	44236122			NC_016412.2	9750594	9750595
NC_016409.2	44327232	44327233			NC_016412.2	9757639	9757640
NC_016409.2	44502595	44502596			NC_016412.2	10341573	10341574
NC_016409.2	44547131	44547132			NC_016412.2	10686726	10686727
NC_016409.2	44607402	44607403			NC_016412.2	10770231	10770232
NC_016409.2	44640905	44640906			NC_016412.2	10933831	10933832
NC_016409.2	44649756	44649757			NC_016412.2	11197639	11197640
NC_016409.2	44682904	44682905			NC_016412.2	11603310	11603311
NC_016409.2	44712321	44712322			NC_016412.2	11793131	11793132
NC_016409.2	44791769	44791770			NC_016412.2	12167375	12167376
NC_016409.2	44826208	44826209			NC_016412.2	12810503	12810504
NC_016409.2	44828796	44828797			NC_016412.2	13189808	13189809
NC_016409.2	44840201	44840202			NC_016412.2	13596838	13596839
NC_016409.2	44877940	44877941			NC_016412.2	13823920	13823921
NC_016409.2	44943467	44943468			NC_016412.2	14184777	14184778
NC_016409.2	44978064	44978065			NC_016412.2	14244410	14244411
NC_016409.2	44987829	44987830			NC_016412.2	14977532	14977533
NC_016409.2	45012201	45012202			NC_016412.2	16223208	16223209
NC_016409.2	45013987	45013988			NC_016412.2	16502576	16502577
NC_016409.2	45021645	45021646			NC_016412.2	16522934	16522935
NC_016409.2	45091802	45091803			NC_016412.2	16738532	16738533
NC_016409.2	45389917	45389918			NC_016412.2	16768337	16768338
NC_016409.2	45450532	45450533			NC_016412.2	16813137	16813138
NC_016409.2	45451817	45451818			NC_016412.2	16867456	16867457
NC_016409.2	45642984	45642985			NC_016412.2	17401900	17401901
NC_016409.2	45650248	45650249			NC_016412.2	17498917	17498918
NC_016409.2	45660636	45660637			NC_016412.2	17770283	17770284
NC_016409.2	45719301	45719302			NC_016412.2	18006195	18006196
NC_016409.2	45782648	45782649			NC_016412.2	18751064	18751065
NC_016409.2	45887195	45887196			NC_016412.2	18824071	18824072
NC_016409.2	45901029	45901030			NC_016412.2	18964473	18964474
NC_016409.2	45973595	45973596			NC_016412.2	19137265	19137266
NC_016409.2	46072742	46072743			NC_016412.2	20382458	20382459
NC_016409.2	46079016	46079017			NC_016412.2	20638040	20638041
NC_016409.2	46127472	46127473			NC_016412.2	20662650	20662651
NC_016409.2	46308958	46308959			NC_016412.2	20669559	20669560
NC_016409.2	46343873	46343874			NC_016412.2	21528845	21528846
NC_016409.2	46414465	46414466			NC_016412.2	21620607	21620608
NC_016409.2	46439575	46439576			NC_016412.2	21972319	21972320
NC_016409.2	46497342	46497343			NC_016412.2	22304382	22304383
NC_016409.2	46504977	46504978			NC_016412.2	22696982	22696983
NC_016409.2	46554846	46554847			NC_016412.2	22821946	22821947
NC_016409.2	46595459	46595460			NC_016412.2	22832151	22832152
NC_016409.2	46696982	46696983			NC_016412.2	22919949	22919950
NC_016409.2	46813899	46813900			NC_016412.2	24052480	24052481
NC_016409.2	46842718	46842719			NC_016412.2	24264847	24264848
NC_016409.2	46899179	46899180			NC_016412.2	24421319	24421320
NC_016409.2	46958200	46958201			NC_016412.2	24701081	24701082
NC_016409.2	46958948	46958949			NC_016412.2	25108695	25108696
NC_016409.2	47093473	47093474			NC_016412.2	25403087	25403088
NC_016409.2	47151404	47151405			NC_016412.2	25513626	25513627
NC_016409.2	47171175	47171176			NC_016412.2	25553275	25553276
NC_016409.2	47219225	47219226			NC_016412.2	25579914	25579915
NC_016409.2	47276114	47276115			NC_016412.2	25739078	25739079
NC_016409.2	47382642	47382643			NC_016412.2	26602913	26602914
NC_016409.2	47415024	47415025			NC_016412.2	26903060	26903061
NC_016409.2	47537653	47537654			NC_016412.2	27290593	27290594
NC_016409.2	47689958	47689959			NC_016412.2	27415490	27415491
NC_016409.2	47712453	47712454			NC_016412.2	27645377	27645378
NC_016409.2	47772529	47772530			NC_016412.2	27656056	27656057
NC_016409.2	47820026	47820027			NC_016412.2	27698019	27698020
NC_016409.2	47884061	47884062			NC_016412.2	27767878	27767879
NC_016409.2	47970649	47970650			NC_016412.2	28084010	28084011
NC_016409.2	48065547	48065548			NC_016412.2	28313595	28313596
NC_016409.2	48148052	48148053			NC_016412.2	28315197	28315198
NC_016409.2	48186382	48186383			NC_016412.2	28359598	28359599
NC_016409.2	48217342	48217343			NC_016412.2	28638848	28638849
NC_016409.2	48292564	48292565			NC_016412.2	28639592	28639593
NC_016409.2	48303241	48303242			NC_016412.2	28679324	28679325
NC_016409.2	48354398	48354399			NC_016412.2	28918920	28918921
NC_016409.2	48451854	48451855			NC_016412.2	29012142	29012143
NC_016409.2	48454548	48454549			NC_016412.2	29250289	29250290
NC_016409.2	48536689	48536690			NC_016412.2	29660807	29660808
NC_016409.2	48561323	48561324			NC_016412.2	29933353	29933354
NC_016409.2	48575032	48575033			NC_016412.2	29950753	29950754
NC_016409.2	48814827	48814828			NC_016412.2	30238107	30238108
NC_016409.2	48818935	48818936			NC_016412.2	30252096	30252097
NC_016409.2	48954399	48954400			NC_016412.2	30324441	30324442
NC_016409.2	48970269	48970270			NC_016412.2	30514490	30514491
NC_016409.2	49144458	49144459			NC_016412.2	30877033	30877034
NC_016409.2	49188286	49188287			NC_016412.2	31420704	31420705
NC_016409.2	49192008	49192009			NC_016412.2	31770158	31770159
NC_016409.2	49203168	49203169			NC_016412.2	31770965	31770966
NC_016409.2	49213762	49213763			NC_016412.2	31956787	31956788
NC_016409.2	49325998	49325999			NC_016412.2	32171458	32171459
NC_016409.2	49360326	49360327			NC_016412.2	32327825	32327826
NC_016409.2	49410686	49410687			NC_016412.2	32348468	32348469
NC_016409.2	49537171	49537172			NC_016412.2	32377244	32377245
NC_016409.2	49539725	49539726			NC_016412.2	32641751	32641752
NC_016409.2	49698791	49698792			NC_016412.2	32643088	32643089
NC_016409.2	49729822	49729823			NC_016412.2	33025016	33025017
NC_016409.2	49776129	49776130			NC_016412.2	33313081	33313082
NC_016409.2	49820087	49820088			NC_016412.2	33674574	33674575
NC_016409.2	49839768	49839769			NC_016412.2	33862727	33862728
NC_016409.2	49840969	49840970			NC_016412.2	34082593	34082594
NC_016409.2	49943926	49943927			NC_016412.2	34332844	34332845
NC_016409.2	49980721	49980722			NC_016412.2	34370524	34370525
[truncated: 3,230 more rows]

## Sheet: Table S5b.
Table S5b. List of genes enriched with H3K4me3 marks specifically in the Mting2-1 mutant.
Gene ID	forward/reverse	Chromosome	start	end	Gene Description
Medtr1g007670	+	NC_016407.2	488419	488420	histone-lysine N-methyltransferase ATXR6-like protein
Medtr1g007920	-	NC_016407.2	624558	624559	IQ calmodulin-binding motif protein
Medtr1g007920	-	NC_016407.2	625883	625884	IQ calmodulin-binding motif protein
Medtr1g008060	+	NC_016407.2	709784	709785	transcription factor jumonji (JmjC) domain protein, putative
Medtr1g008170	-	NC_016407.2	772091	772092	nuclear movement family protein
Medtr1g008195	+	NC_016407.2	779462	779463	nuclear movement family protein
Medtr1g008220	+	NC_016407.2	805889	805890	CCT motif protein
Medtr1g008310	-	NC_016407.2	854225	854226	PPR containing plant-like protein
Medtr1g008380	-	NC_016407.2	888605	888606	indole-3-pyruvate monooxygenase
Medtr1g008600	-	NC_016407.2	991406	991407	ATP-binding protein
Medtr1g009180	+	NC_016407.2	1204107	1204108	nucleotide-diphospho-sugar transferase-like protein
Medtr1g009230	-	NC_016407.2	1240356	1240357	extracellular ligand-gated ion channel protein
Medtr1g009650	+	NC_016407.2	1415122	1415123	pentatricopeptide (PPR) repeat protein
Medtr1g009690	-	NC_016407.2	1439720	1439721	transcriptional regulator of RNA polII, SAGA, subunit
Medtr1g009840	+	NC_016407.2	1542360	1542361	plastid developmental protein DAG
Medtr1g009840	+	NC_016407.2	1543906	1543907	plastid developmental protein DAG
Medtr1g009910	-	NC_016407.2	1612667	1612668	fasciclin-like arabinogalactan protein
Medtr1g009980	+	NC_016407.2	1660968	1660969	plastid lipid-associated protein
Medtr1g009980	+	NC_016407.2	1661765	1661766	plastid lipid-associated protein
Medtr1g010010	+	NC_016407.2	1677675	1677676	transmembrane protein, putative
Medtr1g010020	+	NC_016407.2	1684469	1684470	PPR containing plant-like protein
Medtr1g010070	+	NC_016407.2	1725953	1725954	16S rRNA (cytosine(1402)-N(4))-methyltransferase
Medtr1g010210	+	NC_016407.2	1807429	1807430	sulfate transporter-like protein
Medtr1g010290	-	NC_016407.2	1888563	1888564	enhancer of polycomb-like transcription factor protein
Medtr1g010290	-	NC_016407.2	1893958	1893959	enhancer of polycomb-like transcription factor protein
Medtr1g011280	+	NC_016407.2	1919117	1919118	CTC-interacting domain protein, putative
Medtr1g011610	-	NC_016407.2	2108652	2108653	transcriptional corepressor leunig-like protein
Medtr1g011610	-	NC_016407.2	2109722	2109723	transcriptional corepressor leunig-like protein
Medtr1g012050	+	NC_016407.2	2333321	2333322	hypothetical protein
Medtr1g012520	+	NC_016407.2	2505038	2505039	EIN3-binding F-box-like protein
Medtr1g012840	-	NC_016407.2	2675305	2675306	octicosapeptide/phox/Bem1p domain protein
Medtr1g012860	+	NC_016407.2	2693477	2693478	hypothetical protein
Medtr1g012910	+	NC_016407.2	2722200	2722201	PHD-zinc-finger-like domain protein
Medtr1g013000	-	NC_016407.2	2786820	2786821	mediator of RNA polymerase II transcription subunit 25
Medtr1g014270	+	NC_016407.2	3030449	3030450	lamin-B receptor of tudor domain protein
Medtr1g014160	-	NC_016407.2	3095839	3095840	tubby C 2 protein
Medtr1g014140	+	NC_016407.2	3103514	3103515	aspartate-tRNA ligase
Medtr1g014120	-	NC_016407.2	3114410	3114411	plastocyanin-like domain protein
Medtr1g013440	+	NC_016407.2	3421742	3421743	39S ribosomal protein L53/MRP-L53
Medtr1g014700	+	NC_016407.2	3503181	3503182	F-box only protein
Medtr1g014700	+	NC_016407.2	3503942	3503943	F-box only protein
Medtr1g015700	-	NC_016407.2	4001863	4001864	chalcone-flavanone isomerase family protein
Medtr1g016410	-	NC_016407.2	4358701	4358702	Myo28B1, putative
Medtr1g016430	-	NC_016407.2	4367288	4367289	calcineurin B-like protein 4-1
Medtr1g016740	-	NC_016407.2	4446602	4446603	hypothetical protein
Medtr1g017490	+	NC_016407.2	4902967	4902968	growth-regulating factor
Medtr1g017570	-	NC_016407.2	4962117	4962118	basic leucine zipper transcription factor
Medtr1g018550	+	NC_016407.2	5386238	5386239	syntaxin 6, amino-terminal protein
Medtr1g018580	-	NC_016407.2	5391771	5391772	3-oxo-delta(4,5)-steroid 5-beta-reductase-like protein
Medtr1g018590	-	NC_016407.2	5395564	5395565	3-oxo-delta(4,5)-steroid 5-beta-reductase-like protein
Medtr1g019150	+	NC_016407.2	5708713	5708714	polyadenylate-binding protein
Medtr1g019250	+	NC_016407.2	5761453	5761454	SBP (S-ribonuclease-binding protein) family protein
Medtr1g019290	-	NC_016407.2	5798963	5798964	RNA cap guanine-N2 methyltransferase
Medtr1g019490	-	NC_016407.2	5889197	5889198	WEAK movement UNDER BLUE LIGHT-like protein
Medtr1g019540	-	NC_016407.2	5912829	5912830	UDP-glucuronate:xylan alpha-glucuronosyltransferase
Medtr1g019825	-	NC_016407.2	6048811	6048812	glucose-6-phosphate isomerase, putative
Medtr1g020000	-	NC_016407.2	6128018	6128019	calcineurin-like metallo-phosphoesterase superfamily protein
Medtr1g021270	+	NC_016407.2	6335445	6335446	B3 DNA-binding domain protein
Medtr1g021310	+	NC_016407.2	6354936	6354937	hypothetical protein
Medtr1g021590	-	NC_016407.2	6486730	6486731	transducin/WD40 repeat protein
Medtr1g021638	+	NC_016407.2	6522170	6522171	salt stress response/antifungal domain protein
Medtr1g021835	+	NC_016407.2	6617406	6617407	zinc ion-binding protein
Medtr1g021950	-	NC_016407.2	6686678	6686679	metalloendopeptidase/zinc ion-binding protein
Medtr1g022005	+	NC_016407.2	6743710	6743711	phospholipid/glycerol acyltransferase family protein
Medtr1g022045	-	NC_016407.2	6795185	6795186	plant/F18O14-17 protein
Medtr1g022145	-	NC_016407.2	6880046	6880047	GYF domain protein
Medtr1g022190	-	NC_016407.2	6936419	6936420	erythronate-4-phosphate dehydrogenase family protein
Medtr1g022255	-	NC_016407.2	6977280	6977281	methyltransferase PMT16, putative
Medtr1g022405	+	NC_016407.2	7122596	7122597	gamma carbonic anhydrase-like protein
Medtr1g022445	-	NC_016407.2	7167004	7167005	dihydroflavonol 4-reductase
Medtr1g022495	+	NC_016407.2	7235435	7235436	BZIP transcription factor bZIP124
Medtr1g022950	+	NC_016407.2	7254959	7254960	TRAM, LAG1 and CLN8 (TLC) lipid-sensing domain protein
Medtr1g023230	-	NC_016407.2	7418533	7418534	zinc finger, LRP1 type protein
Medtr1g023570	+	NC_016407.2	7569937	7569938	glyoxal oxidase amino-terminal protein
Medtr1g023720	-	NC_016407.2	7629434	7629435	cytochrome P450 family 71 protein
Medtr1g023910	-	NC_016407.2	7701889	7701890	hypothetical protein
Medtr1g023965	+	NC_016407.2	7742423	7742424	hypothetical protein
Medtr1g023985	+	NC_016407.2	7751925	7751926	ATP-dependent RNA helicase DHX8
Medtr1g024085	+	NC_016407.2	7821787	7821788	SAUR-like auxin-responsive family protein
Medtr1g024175	+	NC_016407.2	7890965	7890966	GTP-binding elongation factor Tu family protein
Medtr1g024820	-	NC_016407.2	7918219	7918220	transcription factor bHLH140-like protein
Medtr1g024840	-	NC_016407.2	7924929	7924930	protein disulfide-isomerase LQY1
Medtr1g025060	+	NC_016407.2	7990854	7990855	uridine 5-monophosphate synthase-like protein
Medtr1g025075	+	NC_016407.2	8000158	8000159	RNase L inhibitor ABC superfamily protein, putative
Medtr1g025140	-	NC_016407.2	8016742	8016743	hexokinase
Medtr1g025220	-	NC_016407.2	8035134	8035135	GASA/GAST/Snakin
Medtr1g025340	+	NC_016407.2	8087672	8087673	DUF668 family protein
Medtr1g025610	-	NC_016407.2	8204086	8204087	vacuolar protein sorting-associated 35A-like protein
Medtr1g025655	+	NC_016407.2	8219389	8219390	hypothetical protein
Medtr1g026035	+	NC_016407.2	8386533	8386534	PPR containing plant-like protein
Medtr1g026090	+	NC_016407.2	8425229	8425230	60S ribosomal L23-like protein
Medtr1g026310	-	NC_016407.2	8534081	8534082	acyl:CoA ligase
Medtr1g026410	-	NC_016407.2	8571116	8571117	multi-copper oxidase-like protein
Medtr1g026860	-	NC_016407.2	8818158	8818159	branched-chain-amino-acid aminotransferase-like protein
Medtr1g026880	+	NC_016407.2	8827652	8827653	hypothetical protein
Medtr1g026890	-	NC_016407.2	8834555	8834556	RNA recognition motif protein
Medtr1g027020	+	NC_016407.2	8912088	8912089	NADH glutamate synthase
Medtr1g027020	+	NC_016407.2	8913977	8913978	NADH glutamate synthase
Medtr1g027040	+	NC_016407.2	8927375	8927376	receptor-like kinase
Medtr1g028080	-	NC_016407.2	9421960	9421961	receptor-like kinase
Medtr1g028230	+	NC_016407.2	9469745	9469746	Serine/Threonine kinase domain protein
Medtr1g028410	-	NC_016407.2	9587409	9587410	hypothetical protein
Medtr1g028560	+	NC_016407.2	9677652	9677653	AP2 domain class transcription factor
Medtr1g029150	+	NC_016407.2	9950655	9950656	stearoyl-acyl-carrier desaturase
Medtr1g029420	-	NC_016407.2	10093281	10093282	GRAS family transcription factor
Medtr1g029500	-	NC_016407.2	10132164	10132165	F-box SKP2A-like protein
Medtr1g029500	-	NC_016407.2	10133229	10133230	F-box SKP2A-like protein
Medtr1g029850	+	NC_016407.2	10377864	10377865	BTB/POZ domain plant protein
Medtr1g030450	-	NC_016407.2	10595180	10595181	methylenetetrahydrofolate dehydrogenase
Medtr1g031520	-	NC_016407.2	11009399	11009400	stress-induced receptor-like kinase
Medtr1g031620	-	NC_016407.2	11058368	11058369	hypothetical protein
Medtr1g031880	+	NC_016407.2	11199614	11199615	dynein light chain type 1 family protein
Medtr1g032140	-	NC_016407.2	11390229	11390230	1-aminocyclopropane-1-carboxylate oxidase-like protein
Medtr1g032200	+	NC_016407.2	11412710	11412711	HIT zinc finger protein
Medtr1g032270	-	NC_016407.2	11450898	11450899	DUF4283 domain protein
Medtr1g032570	+	NC_016407.2	11594705	11594706	B-type response regulator
Medtr1g032600	+	NC_016407.2	11621164	11621165	transcription factor
Medtr1g032930	-	NC_016407.2	11791471	11791472	receptor-like kinase
Medtr1g033000	+	NC_016407.2	11834793	11834794	receptor kinase TMK1-like protein
Medtr1g033080	+	NC_016407.2	11881675	11881676	pollen Ole e I family allergen
Medtr1g033130	+	NC_016407.2	11902253	11902254	pollen protein Ole E I-like protein
Medtr1g033130	+	NC_016407.2	11905041	11905042	pollen protein Ole E I-like protein
Medtr1g033550	-	NC_016407.2	12114798	12114799	nuclear ribonuclease Z
Medtr1g034000	+	NC_016407.2	12286503	12286504	armadillo/beta-catenin-like repeat protein
Medtr1g034210	+	NC_016407.2	12426843	12426844	B3 domain transcription factor VRN1-like protein
Medtr1g035230	-	NC_016407.2	12597487	12597488	pyrophosphate-fructose-6-phosphate 1-phosphotransferase
Medtr1g035040	+	NC_016407.2	12678281	12678282	transmembrane protein, putative
Medtr1g037370	-	NC_016407.2	13793124	13793125	cytochrome P450 family protein
Medtr1g037610	+	NC_016407.2	13932730	13932731	LRR and NB-ARC domain disease resistance protein
Medtr1g037830	-	NC_016407.2	14074977	14074978	isochorismatase hydrolase family protein
Medtr1g038510	-	NC_016407.2	14093627	14093628	hypothetical protein
Medtr1g039010	+	NC_016407.2	14406971	14406972	N-acyl-L-amino-acid amidohydrolase
Medtr1g038920	+	NC_016407.2	14436670	14436671	N-acyl-L-amino-acid amidohydrolase
Medtr1g039480	+	NC_016407.2	14611270	14611271	cellulose synthase-like protein
Medtr1g040000	+	NC_016407.2	14634799	14634800	PPR containing plant-like protein
Medtr1g040195	-	NC_016407.2	14767475	14767476	benzyl alcohol O-benzoyltransferase
Medtr1g040320	-	NC_016407.2	14878511	14878512	benzyl alcohol O-benzoyltransferase
Medtr1g040905	+	NC_016407.2	15188937	15188938	transmembrane protein, putative
Medtr1g041085	+	NC_016407.2	15239193	15239194	3-ketoacyl-CoA synthase-like protein
Medtr1g041245	-	NC_016407.2	15330466	15330467	cyclin-like F-box protein
Medtr1g041310	-	NC_016407.2	15371871	15371872	pentatricopeptide (PPR) repeat protein
Medtr1g041495	+	NC_016407.2	15576981	15576982	glycolipid transfer protein (GLTP) family protein
Medtr1g042300	-	NC_016407.2	15782755	15782756	NADH-ubiquinone oxidoreductase 51 kDa subunit
Medtr1g042300	-	NC_016407.2	15783815	15783816	NADH-ubiquinone oxidoreductase 51 kDa subunit
Medtr1g442860	+	NC_016407.2	15970458	15970459	G1-like protein
Medtr1g043450	-	NC_016407.2	16324712	16324713	CASP-like protein
Medtr1g041020	+	NC_016407.2	16387707	16387708	Wnt/FGF inhibitory regulator
Medtr1g044135	+	NC_016407.2	16549544	16549545	plant/T32M21-140 protein
Medtr1g044315	-	NC_016407.2	16764297	16764298	hypothetical protein
Medtr1g044720	+	NC_016407.2	16888492	16888493	Pre-mRNA-processing factor
Medtr1g045065	-	NC_016407.2	16983094	16983095	actin-related protein 2/3 complex, protein
Medtr1g045370	+	NC_016407.2	17008087	17008088	hypothetical protein
Medtr1g045520	+	NC_016407.2	17081423	17081424	transmembrane protein, putative
Medtr1g045720	-	NC_016407.2	17185248	17185249	E1 protein
Medtr1g046210	-	NC_016407.2	17398980	17398981	beta-1,2-N-acetylglucosaminyltransferase II
Medtr1g046510	-	NC_016407.2	17528964	17528965	hydroxyethylthiazole kinase family protein
Medtr1g046580	-	NC_016407.2	17551451	17551452	ankyrin repeat 13C-B-like protein
Medtr1g046960	+	NC_016407.2	17713410	17713411	EF hand protein
Medtr1g047370	+	NC_016407.2	17909671	17909672	pectate lyase family protein
Medtr1g047390	+	NC_016407.2	17927581	17927582	inosine triphosphate pyrophosphatase
Medtr1g048000	-	NC_016407.2	18161519	18161520	translation elongation factor EF-2 subunit
Medtr1g048320	+	NC_016407.2	18303391	18303392	core-2/I-branching enzyme
Medtr1g048480	-	NC_016407.2	18531622	18531623	hypothetical protein
Medtr1g048630	+	NC_016407.2	18717514	18717515	Serine/Threonine kinase domain protein
Medtr1g050448	-	NC_016407.2	19414596	19414597	Pmr5/Cas1p GDSL/SGNH-like acyl-esterase family protein
Medtr1g050465	-	NC_016407.2	19450746	19450747	FAD-linked sulfhydryl oxidase Erv1-like protein
Medtr1g050502	+	NC_016407.2	19499911	19499912	bZIP transcription factor
Medtr1g050505	+	NC_016407.2	19509447	19509448	exocyst complex component sec15B
Medtr1g050545	-	NC_016407.2	19577919	19577920	serine carboxypeptidase-like protein
Medtr1g050510	+	NC_016407.2	19685305	19685306	hypothetical protein
Medtr1g050530	-	NC_016407.2	19701689	19701690	RAP annotation release 2, galactose-binding-like domain protein
Medtr1g051025	-	NC_016407.2	19887652	19887653	BTB/POZ ankyrin repeat protein
Medtr1g051055	-	NC_016407.2	19909261	19909262	methyltransferase PMT16, putative
Medtr1g051230	-	NC_016407.2	20025082	20025083	condensin complex subunit 1
Medtr1g051315	+	NC_016407.2	20099268	20099269	DNA topoisomerase IV
Medtr1g051570	+	NC_016407.2	20459122	20459123	hypothetical protein
Medtr1g051810	+	NC_016407.2	20714245	20714246	IQ calmodulin-binding motif protein, putative
Medtr1g052110	+	NC_016407.2	20989815	20989816	chaperone DnaJ domain protein
Medtr1g052175	-	NC_016407.2	21069174	21069175	S-formylglutathione hydrolase
Medtr1g006460	+	NC_016407.2	21471774	21471775	hypothetical protein
Medtr1g052730	+	NC_016407.2	21688780	21688781	exostosin family protein
Medtr1g053065	-	NC_016407.2	22092940	22092941	transcription initiation factor IIB
Medtr1g053070	+	NC_016407.2	22101313	22101314	MADS-box transcription factor
Medtr1g053315	-	NC_016407.2	22379776	22379777	HXXXD-type acyl-transferase family protein
Medtr1g053790	-	NC_016407.2	22773819	22773820	transmembrane protein, putative
Medtr1g054175	-	NC_016407.2	23188773	23188774	WRC protein
Medtr1g054310	+	NC_016407.2	23381233	23381234	40S ribosomal protein S5-2
Medtr1g054465	+	NC_016407.2	23553023	23553024	zinc finger, C3HC4 type (RING finger) protein
Medtr1g054550	-	NC_016407.2	23653103	23653104	hypothetical protein
Medtr1g054725	-	NC_016407.2	23897001	23897002	F-box protein interaction domain protein
Medtr1g055295	+	NC_016407.2	24440014	24440015	PPR containing plant-like protein
Medtr1g056180	-	NC_016407.2	24586286	24586287	EEIG1/EHBP1 protein amino-terminal domain protein
Medtr1g056520	+	NC_016407.2	24701442	24701443	RNA recognition motif
Medtr1g056890	-	NC_016407.2	24915736	24915737	DNA-directed RNA polymerase I, II
Medtr1g057400	-	NC_016407.2	25237945	25237946	harpin-induced-like protein
Medtr1g057460	+	NC_016407.2	25272546	25272547	peptide/nitrate transporter plant
Medtr1g057550	-	NC_016407.2	25275880	25275881	hypothetical protein
Medtr1g057600	-	NC_016407.2	25303576	25303577	hypothetical protein
Medtr1g058050	-	NC_016407.2	25548731	25548732	MSF1 family protein
Medtr1g060380	-	NC_016407.2	26281851	26281852	zinc finger A20 and AN1 domain stress-associated protein
Medtr1g060550	-	NC_016407.2	26348454	26348455	cytochrome P450 family 94 protein
Medtr1g060890	+	NC_016407.2	26524720	26524721	hypothetical protein
Medtr1g061050	-	NC_016407.2	26629966	26629967	fructose-bisphosphate aldolase
Medtr1g061170	-	NC_016407.2	26684920	26684921	heat shock transcription factor A3
Medtr1g061640	-	NC_016407.2	26920400	26920401	Myb/SANT-like DNA-binding domain protein
Medtr1g061730	-	NC_016407.2	26968807	26968808	late embryogenesis abundant protein, putative
Medtr1g061730	-	NC_016407.2	26969599	26969600	late embryogenesis abundant protein, putative
Medtr1g062630	-	NC_016407.2	27410060	27410061	allergen Pru protein, putative
Medtr1g063060	-	NC_016407.2	27718290	27718291	S-adenosylmethionine synthase-like protein
Medtr1g063080	-	NC_016407.2	27734541	27734542	5'-AMP-activated kinase-like protein, putative
Medtr1g063170	+	NC_016407.2	27812202	27812203	ABC transporter B family protein
Medtr1g063240	+	NC_016407.2	27885255	27885256	acylphosphatase
Medtr1g063360	-	NC_016407.2	27965937	27965938	hypothetical protein
Medtr1g064230	+	NC_016407.2	28256028	28256029	RNA-binding (RRM/RBD/RNP motif) family protein
Medtr1g064240	+	NC_016407.2	28264556	28264557	cyclic nucleotide-gated ion channel-like protein
Medtr1g064430	+	NC_016407.2	28348016	28348017	auxin response factor 1
Medtr1g066720	-	NC_016407.2	28667832	28667833	hypothetical protein
Medtr1g066830	-	NC_016407.2	28721096	28721097	F-box/RNI/FBD-like domain protein
Medtr1g066850	+	NC_016407.2	28733756	28733757	interactor of constitutive active ROPs-like protein
Medtr1g066900	-	NC_016407.2	28758359	28758360	PPR containing plant-like protein
Medtr1g067040	-	NC_016407.2	28849719	28849720	SPO11/DNA topoisomerase VI, subunit A
Medtr1g067150	-	NC_016407.2	28906952	28906953	RabGAP/TBC domain protein
Medtr1g067210	-	NC_016407.2	28939499	28939500	serine/threonine phosphatase family, 2C domain protein
Medtr1g067380	+	NC_016407.2	29035586	29035587	phosphatidic acid phosphohydrolase
Medtr1g067480	-	NC_016407.2	29103764	29103765	exocyst subunit exo70 family protein
Medtr1g067570	-	NC_016407.2	29158778	29158779	DUF4378 domain protein
Medtr1g067630	+	NC_016407.2	29191338	29191339	125 kDa kinesin-like protein
Medtr1g067700	-	NC_016407.2	29228587	29228588	50S ribosomal L9-like protein
Medtr1g067720	-	NC_016407.2	29239909	29239910	hypothetical protein
Medtr1g068740	-	NC_016407.2	29350260	29350261	RAB GTPase-like protein A5B
Medtr1g068830	-	NC_016407.2	29416184	29416185	E3 ubiquitin-protein ligase BRE1-like protein
Medtr1g068965	+	NC_016407.2	29514424	29514425	40S ribosomal S9-like protein
Medtr1g069020	-	NC_016407.2	29592424	29592425	SANTA (SANT associated) protein
Medtr1g069055	-	NC_016407.2	29625068	29625069	HSP20-like chaperone superfamily protein
Medtr1g069200	-	NC_016407.2	29803249	29803250	cytochrome P450 family 72 protein
Medtr1g069275	-	NC_016407.2	29855984	29855985	indole-3-pyruvate monooxygenase
Medtr1g069430	+	NC_016407.2	30034936	30034937	Zn-dependent alcohol dehydrogenase family, class III protein
Medtr1g069565	-	NC_016407.2	30208026	30208027	transcription factor jumonji (JmjC) domain protein
Medtr1g069570	+	NC_016407.2	30224642	30224643	histone-lysine N-methyltransferase SUVR2-like protein
Medtr1g069665	+	NC_016407.2	30325581	30325582	transmembrane protein, putative
Medtr1g069680	+	NC_016407.2	30337219	30337220	transmembrane protein, putative
Medtr1g069825	-	NC_016407.2	30504539	30504540	G1-like protein
Medtr1g069845	-	NC_016407.2	30524104	30524105	armadillo/beta-catenin repeat protein
Medtr1g069905	+	NC_016407.2	30578429	30578430	60S ribosomal L21-like protein
Medtr1g070050	+	NC_016407.2	30722845	30722846	hypothetical protein
Medtr1g070145	-	NC_016407.2	30816444	30816445	kinesin light chain, putative
Medtr1g070190	-	NC_016407.2	30877027	30877028	HR-like lesion-inducing protein
Medtr1g070365	+	NC_016407.2	31127640	31127641	cytochrome P450 family-dependent fatty acid hydroxylase
Medtr1g070405	+	NC_016407.2	31194640	31194641	GRF zinc finger protein
Medtr1g070430	-	NC_016407.2	31218789	31218790	hypothetical protein
Medtr1g070455	-	NC_016407.2	31253631	31253632	WRKY transcription factor
Medtr1g070495	+	NC_016407.2	31301928	31301929	photosystem II reaction center W
Medtr1g071040	+	NC_016407.2	31453171	31453172	core histone H2A/H2B/H3/H4
Medtr1g071040	+	NC_016407.2	31454286	31454287	core histone H2A/H2B/H3/H4
Medtr1g071110	+	NC_016407.2	31518380	31518381	2-methyl-6-phytylbenzoquinone methyltranferase
Medtr1g071130	-	NC_016407.2	31527992	31527993	SPFH/band 7/PHB domain membrane-associated family protein
Medtr1g071470	-	NC_016407.2	31714587	31714588	2OG-Fe(II) oxygenase domain protein, putative
Medtr1g071530	+	NC_016407.2	31746579	31746580	sulfate/bicarbonate/oxalate exchanger and transporter sat-1
Medtr1g071920	+	NC_016407.2	31948628	31948629	heat shock 22 kDa protein, putative
Medtr1g072090	+	NC_016407.2	31959799	31959800	late embryogenesis abundant D-like protein
Medtr1g072130	-	NC_016407.2	31994851	31994852	PHD finger protein, putative
Medtr1g072130	-	NC_016407.2	31996002	31996003	PHD finger protein, putative
Medtr1g072250	+	NC_016407.2	32061916	32061917	RAN GTPase activating protein
Medtr1g072280	-	NC_016407.2	32084657	32084658	Rho GTPase
Medtr1g072550	-	NC_016407.2	32200987	32200988	plant organelle RNA recognition domain protein
Medtr1g072600	-	NC_016407.2	32243678	32243679	legumin storage protein
Medtr1g072780	+	NC_016407.2	32308519	32308520	PWWP domain protein
Medtr1g072970	-	NC_016407.2	32396617	32396618	RRP12-like protein
Medtr1g073210	-	NC_016407.2	32485522	32485523	calcium-dependent lipid-binding (CaLB domain) family protein
Medtr1g073300	+	NC_016407.2	32525322	32525323	pentatricopeptide (PPR) repeat protein
Medtr1g073320	-	NC_016407.2	32532080	32532081	salt stress response/antifungal domain protein
Medtr1g073800	-	NC_016407.2	32768268	32768269	meprin and TRAF (MATH)-like domain protein
Medtr1g073840	+	NC_016407.2	32789687	32789688	ethylene receptor ETR2
Medtr1g073860	-	NC_016407.2	32804887	32804888	AT hook motif DNA-binding family protein
Medtr1g074310	+	NC_016407.2	33017800	33017801	ethylene response factor
Medtr1g075530	+	NC_016407.2	33450891	33450892	embryo sac development arrest protein
Medtr1g076110	+	NC_016407.2	33715624	33715625	DUF761 domain protein
Medtr1g076400	+	NC_016407.2	34033949	34033950	E3 ubiquitin ligase PUB14, putative
Medtr1g076500	-	NC_016407.2	34098806	34098807	DUF506 family protein
Medtr1g076570	-	NC_016407.2	34138383	34138384	2-methyl-6-phytylbenzoquinone methyltranferase
Medtr1g076720	+	NC_016407.2	34249235	34249236	pantothenate kinase
Medtr1g077030	-	NC_016407.2	34374583	34374584	4,5-DOPA dioxygenase extradiol-like protein
Medtr1g077090	+	NC_016407.2	34397337	34397338	histone deacetylation protein Rxt3
Medtr1g077100	-	NC_016407.2	34404750	34404751	hypothetical protein
Medtr1g077260	+	NC_016407.2	34472383	34472384	hypothetical protein
Medtr1g077480	-	NC_016407.2	34580803	34580804	alpha-galactosidase-like protein
Medtr1g077840	+	NC_016407.2	34787769	34787770	OPT family oligopeptide transporter
Medtr1g077960	+	NC_016407.2	34849785	34849786	hypothetical protein
Medtr1g078000	-	NC_016407.2	34876302	34876303	granule bound starch synthase I, putative
Medtr1g078030	-	NC_016407.2	34884974	34884975	mammalian STARD2 lipid-binding START domain protein
Medtr1g078040	-	NC_016407.2	34897702	34897703	nucleoporin autopeptidase
Medtr1g078050	-	NC_016407.2	34909863	34909864	nucleoporin autopeptidase, putative
Medtr1g078050	-	NC_016407.2	34910942	34910943	nucleoporin autopeptidase, putative
Medtr1g078110	-	NC_016407.2	34962639	34962640	subtilisin-like serine protease
Medtr1g078180	-	NC_016407.2	34985876	34985877	hypothetical protein
Medtr1g079140	-	NC_016407.2	35182501	35182502	F-box protein
Medtr1g079350	-	NC_016407.2	35253236	35253237	phloem protein 2-B2
Medtr1g079370	-	NC_016407.2	35265706	35265707	phloem protein 2-B5
Medtr1g079460	+	NC_016407.2	35294915	35294916	phloem protein 2-B11
Medtr1g079767	-	NC_016407.2	35428114	35428115	nucleic acid-binding, OB-fold-like protein
Medtr1g079850	-	NC_016407.2	35477292	35477293	phloem protein 2-B5
Medtr1g079925	-	NC_016407.2	35505908	35505909	ASCH domain protein
Medtr1g080030	-	NC_016407.2	35560306	35560307	calcium-binding EF-hand protein
Medtr1g080330	-	NC_016407.2	35678258	35678259	myb-like transcription factor family protein
Medtr1g080440	-	NC_016407.2	35782636	35782637	LRR receptor-like kinase family protein
Medtr1g080770	-	NC_016407.2	35926359	35926360	prefoldin
Medtr1g081290	-	NC_016407.2	36178166	36178167	zeta-carotene desaturase
Medtr1g081660	+	NC_016407.2	36309731	36309732	benzyl alcohol O-benzoyltransferase
Medtr1g081665	-	NC_016407.2	36313992	36313993	Serine/Threonine kinase domain protein
Medtr1g081800	-	NC_016407.2	36414985	36414986	kinesin motor domain protein
Medtr1g081850	+	NC_016407.2	36451644	36451645	hypothetical protein
Medtr1g081850	+	NC_016407.2	36453042	36453043	hypothetical protein
Medtr1g081950	+	NC_016407.2	36513996	36513997	VAMP-associated protein
Medtr1g082670	-	NC_016407.2	36806083	36806084	alpha-crystallin domain of heat shock protein
Medtr1g082730	+	NC_016407.2	36822839	36822840	Hus1 checkpoint protein
Medtr1g082900	-	NC_016407.2	36893843	36893844	DUF1995 domain protein
Medtr1g082920	+	NC_016407.2	36900109	36900110	kinesin motor domain protein
Medtr1g083040	+	NC_016407.2	36931413	36931414	always EARLY-like protein
Medtr1g083190	-	NC_016407.2	37030794	37030795	SPFH/band 7/PHB domain membrane-associated family protein
Medtr1g083250	-	NC_016407.2	37049950	37049951	RecQ family ATP-dependent DNA helicase
Medtr1g083310	+	NC_016407.2	37075664	37075665	heavy-metal-associated domain protein
Medtr1g083330	+	NC_016407.2	37081567	37081568	26S proteasome regulatory particle triple-A ATPase protein
Medtr1g083620	+	NC_016407.2	37202552	37202553	phospholipase D p2-like protein
Medtr1g083700	+	NC_016407.2	37249820	37249821	topless-like protein
Medtr1g083890	+	NC_016407.2	37366019	37366020	PPR containing plant-like protein
Medtr1g083987	+	NC_016407.2	37427226	37427227	hypothetical protein
Medtr1g084050	+	NC_016407.2	37485088	37485089	nicotianamine synthase-like protein
Medtr1g084140	-	NC_016407.2	37549019	37549020	solute carrier family 40 protein
Medtr1g084570	-	NC_016407.2	37638356	37638357	PPR containing plant-like protein
Medtr1g084750	-	NC_016407.2	37727735	37727736	U1 zinc finger protein
Medtr1g084820	+	NC_016407.2	37756092	37756093	carbohydrate-binding X8 domain protein
Medtr1g084830	+	NC_016407.2	37882402	37882403	ribosomal protein S12
Medtr1g084980	+	NC_016407.2	37932952	37932953	phytochrome-interacting factor 3.1
Medtr1g084980	+	NC_016407.2	37934648	37934649	phytochrome-interacting factor 3.1
Medtr1g085160	-	NC_016407.2	38025617	38025618	phytochrome protein A
Medtr1g085280	-	NC_016407.2	38066600	38066601	ribosomal protein L15
Medtr1g085390	-	NC_016407.2	38129627	38129628	transmembrane protein, putative
Medtr1g085410	+	NC_016407.2	38138446	38138447	elongation factor Tu (EF-Tu) GTP-binding family protein
Medtr1g086180	-	NC_016407.2	38577697	38577698	MYB family transcription factor
Medtr1g086190	-	NC_016407.2	38582698	38582699	pectinesterase/pectinesterase inhibitor
Medtr1g086210	-	NC_016407.2	38587573	38587574	pectinesterase/pectinesterase inhibitor
Medtr1g086330	-	NC_016407.2	38631656	38631657	transmembrane protein, putative
Medtr1g086350	-	NC_016407.2	38640859	38640860	protein phosphatase 2C-like protein
Medtr1g086350	-	NC_016407.2	38641986	38641987	protein phosphatase 2C-like protein
Medtr1g086900	+	NC_016407.2	38904256	38904257	transmembrane protein, putative
Medtr1g087040	-	NC_016407.2	38963208	38963209	BZIP transcription factor
Medtr1g087120	+	NC_016407.2	39005695	39005696	WD40/YVTN repeat containing domain-containing protein
Medtr1g087240	+	NC_016407.2	39088619	39088620	alpha-L-arabinofuranosidase/beta-D-xylosidase
Medtr1g087290	-	NC_016407.2	39119080	39119081	DNA replication regulator dpb11, putative
Medtr1g087310	+	NC_016407.2	39136154	39136155	Cdc2 kinase, putative
Medtr1g087370	+	NC_016407.2	39158879	39158880	transcription initiation factor TFIID subunit
Medtr1g087910	-	NC_016407.2	39357903	39357904	60S ribosomal protein L19
Medtr1g088180	-	NC_016407.2	39406075	39406076	ASF/SF2-like pre-mRNA splicing factor SRP32, putative
Medtr1g088180	-	NC_016407.2	39408215	39408216	ASF/SF2-like pre-mRNA splicing factor SRP32, putative
Medtr1g088180	-	NC_016407.2	39410730	39410731	ASF/SF2-like pre-mRNA splicing factor SRP32, putative
Medtr1g088540	-	NC_016407.2	39591714	39591715	plant invertase/pectin methylesterase inhibitor
Medtr1g088590	-	NC_016407.2	39614922	39614923	zinc finger CCCH domain protein
Medtr1g088680	-	NC_016407.2	39666036	39666037	multidrug resistance protein ABC transporter family protein
Medtr1g088730	-	NC_016407.2	39707288	39707289	P-loop nucleoside triphosphate hydrolase superfamily protein
Medtr1g088875	+	NC_016407.2	39811339	39811340	zinc finger C-x8-C-x5-C-x3-H type protein
Medtr1g088990	-	NC_016407.2	39975092	39975093	U1 small nuclear C-like ribonucleoprotein
Medtr1g088990	-	NC_016407.2	39975730	39975731	U1 small nuclear C-like ribonucleoprotein
Medtr1g088995	+	NC_016407.2	39979828	39979829	substrate carrier family protein
Medtr1g089310	+	NC_016407.2	40067940	40067941	gibberellin receptor GID1c-like protein
Medtr1g089310	+	NC_016407.2	40068632	40068633	gibberellin receptor GID1c-like protein
Medtr1g089550	-	NC_016407.2	40087833	40087834	hypothetical protein
Medtr1g089980	-	NC_016407.2	40297557	40297558	hypothetical protein
Medtr1g090120	+	NC_016407.2	40360997	40360998	PPR containing plant-like protein
Medtr1g090120	+	NC_016407.2	40362187	40362188	PPR containing plant-like protein
Medtr1g090540	+	NC_016407.2	40548130	40548131	group 1 family glycosyltransferase
Medtr1g090630	+	NC_016407.2	40574226	40574227	nuclear transport factor 2 (NTF2) family protein
Medtr1g090673	-	NC_016407.2	40629633	40629634	LRR and NB-ARC domain disease resistance protein
Medtr1g090680	+	NC_016407.2	40635456	40635457	LRR and NB-ARC domain disease resistance protein
Medtr1g090760	+	NC_016407.2	40774167	40774168	peroxidase family protein
Medtr1g090780	+	NC_016407.2	40795946	40795947	core histone H2A/H2B/H3/H4
Medtr1g090827	-	NC_016407.2	40851602	40851603	coatomer subunit alpha-like protein
Medtr1g090827	-	NC_016407.2	40852357	40852358	coatomer subunit alpha-like protein
Medtr1g090877	+	NC_016407.2	40951838	40951839	U3 small nucleolar RNA-associated-like protein, putative
Medtr1g090917	-	NC_016407.2	41017967	41017968	3-phosphoinositide-dependent kinase
Medtr1g492780	-	NC_016407.2	41602509	41602510	transmembrane protein, putative
Medtr1g492840	-	NC_016407.2	41636601	41636602	hypothetical protein
Medtr1g093800	+	NC_016407.2	42088907	42088908	Clavata3/ESR (CLE) gene family member MtCLE18
Medtr1g093860	-	NC_016407.2	42118247	42118248	protein decapping-like protein
Medtr1g094045	+	NC_016407.2	42238213	42238214	Myb/SANT-like DNA-binding domain protein
Medtr1g094135	+	NC_016407.2	42318895	42318896	papain family cysteine protease
Medtr1g094780	-	NC_016407.2	42615105	42615106	phenylalanine ammonia-lyase-like protein
Medtr1g094830	+	NC_016407.2	42653141	42653142	zinc finger, C3HC4 type (RING finger) protein
Medtr1g094830	+	NC_016407.2	42654420	42654421	zinc finger, C3HC4 type (RING finger) protein
Medtr1g094980	-	NC_016407.2	42757275	42757276	phosphoglucomutase/phosphomannomutase family protein
Medtr1g095600	-	NC_016407.2	43016729	43016730	hypothetical protein
Medtr1g095740	+	NC_016407.2	43094926	43094927	IQ calmodulin-binding motif protein
Medtr1g095900	+	NC_016407.2	43176063	43176064	ureidoglycolate hydrolase
Medtr1g096140	-	NC_016407.2	43232816	43232817	neutral/alkaline invertase
Medtr1g096200	+	NC_016407.2	43270797	43270798	alpha/beta fold hydrolase
Medtr1g096000	+	NC_016407.2	43305309	43305310	PIN domain protein
Medtr1g096270	-	NC_016407.2	43340506	43340507	LRR receptor-like kinase family protein
Medtr1g096610	+	NC_016407.2	43533320	43533321	DUF688 family protein
Medtr1g096880	-	NC_016407.2	43654663	43654664	alpha-(1,4)-fucosyltransferase-like protein
Medtr1g097140	-	NC_016407.2	43823110	43823111	vegetative incompatibility HET-E-like protein
Medtr1g097160	-	NC_016407.2	43830455	43830456	somatic embryogenesis receptor-like kinase
Medtr1g097270	+	NC_016407.2	43871493	43871494	integral membrane protein, putative
Medtr1g097460	+	NC_016407.2	43979697	43979698	hypoxanthine-guanine phosphoribosyltransferase
Medtr1g097560	-	NC_016407.2	44005616	44005617	F-box protein interaction domain protein
Medtr1g097935	+	NC_016407.2	44141483	44141484	chalcone and stilbene synthase family protein
Medtr1g098250	+	NC_016407.2	44217016	44217017	holocarboxylase synthetase
Medtr1g098350	-	NC_016407.2	44277140	44277141	ribosomal protein L1p/L10e family protein
Medtr1g098460	-	NC_016407.2	44333350	44333351	AP2 domain class transcription factor
Medtr1g098790	-	NC_016407.2	44500191	44500192	tubby-F-box-like protein
Medtr1g099000	+	NC_016407.2	44624734	44624735	translation initiation factor
Medtr1g099150	-	NC_016407.2	44728302	44728303	hypothetical protein
Medtr1g099190	-	NC_016407.2	44752646	44752647	RNA-binding (RRM/RBD/RNP motif) family protein
Medtr1g099490	+	NC_016407.2	44942024	44942025	F-box-like protein
Medtr1g099500	-	NC_016407.2	44946848	44946849	seed maturation protein
Medtr1g099520	-	NC_016407.2	44952823	44952824	integral membrane protein
Medtr1g099600	-	NC_016407.2	44991020	44991021	WRKY family transcription factor
Medtr1g099880	-	NC_016407.2	45073936	45073937	plastid fibrillin
Medtr1g100110	-	NC_016407.2	45098174	45098175	malectin/receptor-like kinase family protein
Medtr1g100180	+	NC_016407.2	45144452	45144453	MATE efflux family protein
Medtr1g100250	+	NC_016407.2	45184850	45184851	ATP-binding protein
Medtr1g100305	-	NC_016407.2	45206649	45206650	NAD(P)-binding rossmann-fold protein
Medtr1g100820	-	NC_016407.2	45266873	45266874	tyrosine kinase family protein
Medtr1g100860	+	NC_016407.2	45283908	45283909	GDP-mannose transporter GONST3
Medtr1g100900	-	NC_016407.2	45304911	45304912	hypothetical protein
Medtr1g100970	-	NC_016407.2	45342729	45342730	plant regulator RWP-RK family protein
Medtr1g100990	-	NC_016407.2	45364137	45364138	hypothetical protein
Medtr1g101280	-	NC_016407.2	45744066	45744067	homeobox leucine zipper protein
Medtr1g101370	-	NC_016407.2	45787199	45787200	methyltransferase PMT16, putative
Medtr1g102160	-	NC_016407.2	46138656	46138657	gibberellin receptor GID1, putative
Medtr1g102410	-	NC_016407.2	46248014	46248015	DEAD-box ATP-dependent RNA helicase
Medtr1g102540	+	NC_016407.2	46323544	46323545	mediator of RNA polymerase II transcription subunit 31
Medtr1g102550	-	NC_016407.2	46331534	46331535	ATP sulfurylase
Medtr1g103060	+	NC_016407.2	46627354	46627355	hypothetical protein
Medtr1g103160	-	NC_016407.2	46664308	46664309	kinase interacting (KIP1-like) family protein
Medtr1g103250	+	NC_016407.2	46712568	46712569	hypothetical protein
Medtr1g103290	+	NC_016407.2	46746810	46746811	homocysteine S-methyltransferase-like protein
Medtr1g103500	+	NC_016407.2	46843222	46843223	senescence-associated protein SAG102
Medtr1g103640	+	NC_016407.2	46913431	46913432	ovate transcriptional repressor
Medtr1g103660	+	NC_016407.2	46920607	46920608	PPR containing plant-like protein
Medtr1g103660	+	NC_016407.2	46921378	46921379	PPR containing plant-like protein
Medtr1g104890	+	NC_016407.2	47286005	47286006	cysteine-rich receptor-kinase-like protein
Medtr1g105065	-	NC_016407.2	47361815	47361816	RNA methyltransferase, putative
Medtr1g105415	-	NC_016407.2	47432403	47432404	ribosomal protein S8
Medtr1g105430	-	NC_016407.2	47442354	47442355	P21-Rho-binding domain protein
Medtr1g105595	+	NC_016407.2	47582277	47582278	cysteine-rich receptor-kinase-like protein
Medtr1g105640	+	NC_016407.2	47625674	47625675	cysteine-rich receptor-kinase-like protein
Medtr1g105700	+	NC_016407.2	47673737	47673738	cysteine-rich receptor-kinase-like protein
Medtr1g105920	-	NC_016407.2	47840697	47840698	MADS-box transcription factor family protein
Medtr1g106055	+	NC_016407.2	47991530	47991531	ribosomal RNA small subunit methyltransferase E
Medtr1g106070	+	NC_016407.2	48005306	48005307	MADS-box transcription factor family protein
Medtr1g106215	-	NC_016407.2	48118807	48118808	hypothetical protein
Medtr1g106860	-	NC_016407.2	48123986	48123987	beta-D-xylosidase-like protein
Medtr1g106430	+	NC_016407.2	48268471	48268472	phototropic-responsive NPH3 family protein
Medtr1g106430	+	NC_016407.2	48271925	48271926	phototropic-responsive NPH3 family protein
Medtr1g106765	+	NC_016407.2	48304337	48304338	transcriptional regulator of RNA polII, SAGA, subunit
Medtr1g107425	+	NC_016407.2	48719309	48719310	cinnamyl alcohol dehydrogenase-like protein
Medtr1g107435	+	NC_016407.2	48732387	48732388	DUF1168 family protein
Medtr1g107485	-	NC_016407.2	48794550	48794551	Na+/H+ antiporter
Medtr1g108290	-	NC_016407.2	48969965	48969966	MKI67 interacting nucleolar phosphoprotein
Medtr1g108690	-	NC_016407.2	49125369	49125370	ALG2-interacting protein X
Medtr1g109350	-	NC_016407.2	49449979	49449980	B-box zinc finger protein, putative
Medtr1g109580	-	NC_016407.2	49556768	49556769	LRR receptor-like kinase
Medtr1g110120	+	NC_016407.2	49671265	49671266	wall associated kinase-like protein
Medtr1g110210	+	NC_016407.2	49705580	49705581	protein phosphatase 2C family protein
Medtr1g110280	+	NC_016407.2	49732051	49732052	LRR receptor-like kinase
Medtr1g110390	-	NC_016407.2	49812512	49812513	inhibitor of apoptosis-promoting Bax1 protein
Medtr1g110560	-	NC_016407.2	49889227	49889228	nucleolar complex-like protein
Medtr1g110790	+	NC_016407.2	50016730	50016731	hypothetical protein
Medtr1g111060	+	NC_016407.2	50157173	50157174	hypothetical protein
Medtr1g111120	+	NC_016407.2	50183764	50183765	exocyst complex component 84B
Medtr1g111540	+	NC_016407.2	50393012	50393013	MFS transporter
Medtr1g111660	+	NC_016407.2	50473771	50473772	hypothetical protein
Medtr1g111670	-	NC_016407.2	50486778	50486779	pentatricopeptide (PPR) repeat protein
Medtr1g111970	+	NC_016407.2	50633384	50633385	40S ribosomal protein S27-1
Medtr1g112190	+	NC_016407.2	50732802	50732803	hypothetical protein
Medtr1g112220	+	NC_016407.2	50753306	50753307	transmembrane protein, putative
Medtr1g112230	-	NC_016407.2	50760302	50760303	mevalonate diphosphate decarboxylase
Medtr1g112340	+	NC_016407.2	50857204	50857205	pyruvate carrier-like protein
Medtr1g112390	-	NC_016407.2	50890081	50890082	hypothetical protein
Medtr1g112500	-	NC_016407.2	50925159	50925160	pentatricopeptide (PPR) repeat protein
Medtr1g112650	+	NC_016407.2	50993334	50993335	myb/SANT-like DNA-binding domain protein
Medtr1g112830	-	NC_016407.2	51115874	51115875	DHHC-type zinc finger protein
Medtr1g112920	+	NC_016407.2	51211084	51211085	transportin-1 protein
Medtr1g114070	+	NC_016407.2	51459731	51459732	transcription factor jumonji (JmjC) domain protein
Medtr1g114220	-	NC_016407.2	51542214	51542215	PPR containing plant-like protein
Medtr1g115255	+	NC_016407.2	51947445	51947446	DExH-box splicing factor-binding site protein
Medtr1g115295	-	NC_016407.2	52009436	52009437	methionyl-tRNA synthetase
Medtr1g115370	-	NC_016407.2	52068986	52068987	DUF966 domain protein
Medtr1g115510	-	NC_016407.2	52200010	52200011	disease resistance response/dirigent-like protein
Medtr1g115535	-	NC_016407.2	52219085	52219086	alpha/beta fold hydrolase
Medtr1g115820	+	NC_016407.2	52318564	52318565	chalcone-flavanone isomerase family protein
Medtr1g115870	-	NC_016407.2	52334518	52334519	chalcone-flavanone isomerase family protein
Medtr1g116110	-	NC_016407.2	52481979	52481980	protoheme IX farnesyltransferase
Medtr1g116500	+	NC_016407.2	52693922	52693923	2-isopropylmalate synthase
Medtr1g116890	+	NC_016407.2	52796450	52796451	cytochrome P450 family protein
Medtr1g116780	-	NC_016407.2	52851802	52851803	sn1-specific diacylglycerol lipase beta-like protein
Medtr2g005075	-	NC_016408.2	32178	32179	hypothetical protein
Medtr2g005410	+	NC_016408.2	154775	154776	chloride channel ClC1 protein
Medtr2g005570	+	NC_016408.2	214110	214111	translation elongation factor EF1B, gamma chain
Medtr2g005610	-	NC_016408.2	235172	235173	eukaryotic translation initiation factor 3 subunit C
Medtr2g005810	+	NC_016408.2	321253	321254	LRR receptor-like kinase family protein
Medtr2g005870	+	NC_016408.2	364387	364388	ion channel pollux-like protein
Medtr2g005905	+	NC_016408.2	394663	394664	hypothetical protein
Medtr2g006180	-	NC_016408.2	487019	487020	cleavage and polyadenylation specificity factor
Medtr2g006270	-	NC_016408.2	515348	515349	auxin response factor
Medtr2g006300	-	NC_016408.2	532802	532803	endomembrane protein 70 family protein
Medtr2g006520	-	NC_016408.2	593688	593689	T-complex protein
Medtr2g006910	+	NC_016408.2	718575	718576	cysteine-rich RLK (receptor-like kinase) protein
Medtr2g007330	+	NC_016408.2	949948	949949	DUF639 family protein
Medtr2g007340	+	NC_016408.2	955712	955713	zinc finger, C3HC4 type (RING finger) protein
Medtr2g007620	-	NC_016408.2	1046026	1046027	hypothetical protein
Medtr2g007690	+	NC_016408.2	1080375	1080376	XS domain protein/XS zinc finger protein
Medtr2g007790	+	NC_016408.2	1123339	1123340	separase-like protein
Medtr2g007880	+	NC_016408.2	1182765	1182766	transferase family protein
Medtr2g007930	-	NC_016408.2	1201024	1201025	tubby-F-box-like protein
Medtr2g008050	-	NC_016408.2	1263295	1263296	actin-related protein 4A
Medtr2g008170	+	NC_016408.2	1330019	1330020	clathrin assembly plant-like protein, putative
Medtr2g008190	-	NC_016408.2	1343435	1343436	phosphatidylserine decarboxylase
Medtr2g008240	-	NC_016408.2	1368371	1368372	beta-xylosidase/alpha-L-arabinofuranosidase-like protein
Medtr2g008380	+	NC_016408.2	1441314	1441315	somatic embryogenesis receptor-like kinase
Medtr2g008620	-	NC_016408.2	1554808	1554809	beta-hydroxyacyl-ACP dehydratase
Medtr2g008710	-	NC_016408.2	1584775	1584776	cationic peroxidase
Medtr2g008880	+	NC_016408.2	1674127	1674128	alpha/beta-hydrolase superfamily protein
Medtr2g009080	-	NC_016408.2	1768039	1768040	phospho-2-dehydro-3-deoxyheptonate aldolase
Medtr2g009190	+	NC_016408.2	1810362	1810363	minichromosome maintenance (MCM2/3/5) family protein
Medtr2g009220	-	NC_016408.2	1829201	1829202	2-oxoglutarate/malate translocator
Medtr2g009230	-	NC_016408.2	1833042	1833043	L-ascorbate oxidase
Medtr2g009270	+	NC_016408.2	1848070	1848071	3,4-dihydroxy-2-butanone 4-phosphate synthase
Medtr2g009275	+	NC_016408.2	1854249	1854250	transmembrane protein, putative
Medtr2g009290	+	NC_016408.2	1861103	1861104	transmembrane protein, putative
Medtr2g009320	+	NC_016408.2	1869199	1869200	ubiquinol-cytochrome C chaperone protein
Medtr2g009670	-	NC_016408.2	2017204	2017205	wall associated kinase-like protein
Medtr2g009720	-	NC_016408.2	2055547	2055548	class I glutamine amidotransferase
Medtr2g009980	-	NC_016408.2	2174706	2174707	oligopeptide transporter OPT family protein
Medtr2g010120	-	NC_016408.2	2237355	2237356	cysteine-rich TM module stress tolerance protein
Medtr2g010180	+	NC_016408.2	2252479	2252480	fatty acid amide hydrolase-like protein
Medtr2g010300	+	NC_016408.2	2320465	2320466	cytochrome P450 family protein
Medtr2g010350	+	NC_016408.2	2336764	2336765	sphingolipid transporter spinster-like protein, putative
Medtr2g010380	+	NC_016408.2	2351079	2351080	cytochrome P450 family protein
Medtr2g010470	+	NC_016408.2	2397737	2397738	LRR receptor-like kinase family protein
Medtr2g010520	-	NC_016408.2	2426200	2426201	magnesium and cobalt efflux protein CorC, putative
Medtr2g010590	+	NC_016408.2	2457891	2457892	CAP, cysteine-rich secretory protein, antigen 5
Medtr2g010760	-	NC_016408.2	2516001	2516002	kinesin motor catalytic domain protein
Medtr2g010810	+	NC_016408.2	2536123	2536124	hypothetical protein
Medtr2g010980	-	NC_016408.2	2608140	2608141	hypothetical protein
Medtr2g011480	+	NC_016408.2	2791175	2791176	nitric oxide synthase interacting protein
Medtr2g011730	-	NC_016408.2	2926377	2926378	NAD(P)H dehydrogenase B2
Medtr2g011940	+	NC_016408.2	3003763	3003764	AP2/B3 transcription factor family protein
Medtr2g012310	+	NC_016408.2	3027587	3027588	Pre-mRNA-splicing factor SYF1-like protein
Medtr2g012480	-	NC_016408.2	3103949	3103950	transmembrane protein, putative
Medtr2g012520	+	NC_016408.2	3115382	3115383	Novel GRP family
Medtr2g012550	-	NC_016408.2	3131806	3131807	late embryogenesis abundant protein
Medtr2g012650	-	NC_016408.2	3220512	3220513	U3 small nucleolar RNA-associated-like protein
Medtr2g013110	-	NC_016408.2	3469802	3469803	CBS domain CBSX5-like protein
Medtr2g013150	-	NC_016408.2	3490875	3490876	mediator of RNA polymerase II transcription subunit 16
Medtr2g013350	+	NC_016408.2	3577092	3577093	splicing factor 3B subunit 2
Medtr2g013500	+	NC_016408.2	3639386	3639387	PPR containing plant-like protein
Medtr2g013535	+	NC_016408.2	3652605	3652606	hypothetical protein
Medtr2g013550	-	NC_016408.2	3662828	3662829	E3 ubiquitin-protein ligase RMA1H1-like protein
Medtr2g013950	+	NC_016408.2	3840559	3840560	VQ motif protein
Medtr2g014240	-	NC_016408.2	3987990	3987991	auxin-repressed/dormancy-associated protein
Medtr2g014470	+	NC_016408.2	4142484	4142485	DnaJ heat shock family protein
Medtr2g014760	-	NC_016408.2	4263032	4263033	glutaredoxin-C1 protein
Medtr2g014910	-	NC_016408.2	4341834	4341835	ribosomal protein L31
Medtr2g015040	+	NC_016408.2	4417879	4417880	ethylene response factor
Medtr2g015270	-	NC_016408.2	4489043	4489044	glutamate receptor 3.4
Medtr2g015360	-	NC_016408.2	4535930	4535931	ribosomal protein L2, carboxy-terminal domain protein
Medtr2g015370	+	NC_016408.2	4544786	4544787	calmodulin-binding protein
Medtr2g015500	-	NC_016408.2	4596552	4596553	GDSL esterase/lipase plant-like protein
Medtr2g015630	+	NC_016408.2	4654239	4654240	GDSL-like lipase/acylhydrolase
Medtr2g015680	-	NC_016408.2	4670452	4670453	40S ribosomal protein S27-1
Medtr2g015790	+	NC_016408.2	4714793	4714794	ribosomal protein L34
Medtr2g015870	-	NC_016408.2	4759902	4759903	armadillo/beta-catenin-like repeat protein, putative
Medtr2g016490	+	NC_016408.2	5055885	5055886	shaggy-like kinase dzeta
Medtr2g016590	+	NC_016408.2	5110975	5110976	LRR receptor-like kinase
Medtr2g016730	-	NC_016408.2	5173426	5173427	AP2 domain class transcription factor
Medtr2g017980	+	NC_016408.2	5260035	5260036	DNA polymerase III subunit gamma/tau
Medtr2g017920	-	NC_016408.2	5313482	5313483	transmembrane-like protein
Medtr2g016870	-	NC_016408.2	5322949	5322950	RING/FYVE/PHD-type zinc finger protein
Medtr2g017825	+	NC_016408.2	5511084	5511085	integrin-linked kinase family protein
Medtr2g017915	-	NC_016408.2	5573378	5573379	GDSL-like lipase/acylhydrolase
Medtr2g017955	-	NC_016408.2	5586854	5586855	GDSL-like lipase/acylhydrolase
Medtr2g018125	+	NC_016408.2	5683839	5683840	subtilisin-like serine protease
Medtr2g018135	+	NC_016408.2	5693764	5693765	subtilisin-like serine protease
Medtr2g018550	-	NC_016408.2	5845078	5845079	pentatricopeptide (PPR) repeat protein
Medtr2g018690	-	NC_016408.2	5910302	5910303	auxin response factor 2
Medtr2g018740	-	NC_016408.2	5945907	5945908	plastid transcriptionally active protein
Medtr2g018770	+	NC_016408.2	5955080	5955081	beta-1,3-galactosyltransferase-like protein
Medtr2g018960	+	NC_016408.2	6056827	6056828	dopamine beta-monooxygenase, putative
Medtr2g018990	-	NC_016408.2	6072497	6072498	Serine/Threonine kinase family protein
Medtr2g019060	-	NC_016408.2	6133612	6133613	F-box/LRR protein, putative
Medtr2g019150	+	NC_016408.2	6183488	6183489	transmembrane protein, putative
Medtr2g019210	+	NC_016408.2	6209529	6209530	exosome complex exonuclease RRP41
Medtr2g019230	+	NC_016408.2	6226566	6226567	kelch repeat F-box protein
Medtr2g019740	+	NC_016408.2	6501550	6501551	zinc finger C-x8-C-x5-C-x3-H type protein
Medtr2g020040	+	NC_016408.2	6639860	6639861	CHY and CTCHY and RING-type zinc finger protein
Medtr2g020380	-	NC_016408.2	6777518	6777519	Serine/Threonine kinase family protein
Medtr2g020660	+	NC_016408.2	6914170	6914171	translation elongation factor EF protein
Medtr2g020850	+	NC_016408.2	7009238	7009239	transmembrane protein, putative
Medtr2g020940	+	NC_016408.2	7043126	7043127	Cox19-like CHCH family protein
Medtr2g020960	+	NC_016408.2	7048857	7048858	SAC3/GANP/Nin1/mts3/eIF-3 p25 family protein
Medtr2g021155	-	NC_016408.2	7156936	7156937	F-box protein interaction domain protein
Medtr2g021540	-	NC_016408.2	7332334	7332335	hypothetical protein
Medtr2g021570	-	NC_016408.2	7342353	7342354	F-box-like protein
Medtr2g021660	-	NC_016408.2	7375740	7375741	F-box-like protein
Medtr2g021690	+	NC_016408.2	7380883	7380884	T1.3 protein
Medtr2g021750	+	NC_016408.2	7423493	7423494	T2 family ribonuclease
Medtr2g022100	-	NC_016408.2	7565082	7565083	DUF255 family protein
Medtr2g022240	+	NC_016408.2	7652609	7652610	heavy metal transport/detoxification domain protein
Medtr2g022980	-	NC_016408.2	8004705	8004706	MATE efflux family protein
Medtr2g023020	+	NC_016408.2	8036011	8036012	hypothetical protein
Medtr2g023650	-	NC_016408.2	8368737	8368738	F-box plant-like protein, putative
Medtr2g023680	-	NC_016408.2	8380618	8380619	cytochrome P450 family monooxygenase
Medtr2g024120	-	NC_016408.2	8587903	8587904	core-2/I-branching enzyme
Medtr2g024430	+	NC_016408.2	8823089	8823090	auxin response factor
Medtr2g025160	+	NC_016408.2	8949930	8949931	extracellular ligand-gated ion channel protein
Medtr2g025580	+	NC_016408.2	9147853	9147854	blue copper-like protein
Medtr2g025620	-	NC_016408.2	9168123	9168124	transcription initiation factor IIF subunit alpha
Medtr2g025780	+	NC_016408.2	9233818	9233819	hypothetical protein
Medtr2g025810	-	NC_016408.2	9251011	9251012	E3 ubiquitin-protein ligase UPL5-like protein
Medtr2g025950	-	NC_016408.2	9269060	9269061	ubiquitin-protein ligase, UPL5
Medtr2g025995	-	NC_016408.2	9357816	9357817	F-box-like protein
Medtr2g026040	+	NC_016408.2	9387244	9387245	phloem filament protein PP1
Medtr2g026080	-	NC_016408.2	9412776	9412777	auxin-responsive family protein
Medtr2g027240	-	NC_016408.2	9940657	9940658	Serine/Threonine kinase family protein
Medtr2g027240	-	NC_016408.2	9942534	9942535	Serine/Threonine kinase family protein
Medtr2g027530	+	NC_016408.2	10081379	10081380	RNA polymerase II, Rpb4, core protein
Medtr2g027740	+	NC_016408.2	10168518	10168519	CAZy family GT8 glycosyltransferase
Medtr2g028130	-	NC_016408.2	10348461	10348462	F-box protein interaction domain protein
Medtr2g028160	-	NC_016408.2	10372541	10372542	F-box protein interaction domain protein
Medtr2g028440	-	NC_016408.2	10547601	10547602	elongation factor Tu GTP-binding domain protein
Medtr2g028590	-	NC_016408.2	10611432	10611433	ATRAD3, putative
Medtr2g028770	-	NC_016408.2	10679353	10679354	magnesium transporter CorA family protein
Medtr2g028920	+	NC_016408.2	10761180	10761181	UPF0392 RCOM-like protein
Medtr2g028950	-	NC_016408.2	10777765	10777766	regulatory protein NPR1
Medtr2g029040	-	NC_016408.2	10818166	10818167	brain and reproductive organ-expressed protein
Medtr2g029120	-	NC_016408.2	10851403	10851404	elongation factor Tu domain protein
Medtr2g029125	-	NC_016408.2	10864950	10864951	elongation factor Tu GTP-binding domain protein
Medtr2g029250	-	NC_016408.2	10910928	10910929	tubulin folding cofactor E
Medtr2g029260	-	NC_016408.2	10914637	10914638	zim motif protein
Medtr2g029540	+	NC_016408.2	11081673	11081674	cleavage and polyadenylation specificity factor CPSF30
Medtr2g030000	-	NC_016408.2	11247424	11247425	glycoside hydrolase family 3 protein
Medtr2g030030	-	NC_016408.2	11258089	11258090	Dof domain, zinc finger protein
Medtr2g030310	+	NC_016408.2	11380241	11380242	malectin/receptor-like kinase family protein
Medtr2g030380	+	NC_016408.2	11422587	11422588	LRR receptor-like kinase family protein
Medtr2g030400	-	NC_016408.2	11439026	11439027	3-hydroxyisobutyrate dehydrogenase
Medtr2g030630	+	NC_016408.2	11568860	11568861	translocon outer complex protein
Medtr2g030845	+	NC_016408.2	11669364	11669365	late embryogenesis abundant (LEA)-like protein
Medtr2g031450	-	NC_016408.2	11807335	11807336	hypothetical protein
Medtr2g031680	+	NC_016408.2	12005612	12005613	F-box protein interaction domain protein
Medtr2g031760	+	NC_016408.2	12037589	12037590	50S ribosomal protein L7/L12
Medtr2g032100	+	NC_016408.2	12211662	12211663	UDP-D-glucose/UDP-D-galactose 4-epimerase
Medtr2g032540	+	NC_016408.2	12237901	12237902	ribose-5-phosphate isomerase A
Medtr2g032700	-	NC_016408.2	12313569	12313570	complex 1 protein, LYR family protein
Medtr2g033000	+	NC_016408.2	12444074	12444075	protein phosphatase 2C-like protein
Medtr2g033020	+	NC_016408.2	12452210	12452211	30S ribosomal protein S1
Medtr2g033040	-	NC_016408.2	12490585	12490586	E3 ubiquitin-protein ligase UPL6
Medtr2g033170	+	NC_016408.2	12559090	12559091	myb transcription factor
Medtr2g033410	+	NC_016408.2	12700226	12700227	F-box protein interaction domain protein
Medtr2g033640	+	NC_016408.2	12801753	12801754	hypothetical protein
Medtr2g033650	-	NC_016408.2	12804605	12804606	transmembrane protein, putative
Medtr2g033820	-	NC_016408.2	12868859	12868860	WRKY family transcription factor
Medtr2g034020	-	NC_016408.2	12979485	12979486	PAS domain tyrosine kinase family protein
Medtr2g034040	-	NC_016408.2	12991966	12991967	phytochrome protein B
Medtr2g034440	-	NC_016408.2	13147063	13147064	glucan endo-1,3-beta-glucosidase, basic protein
Medtr2g034480	+	NC_016408.2	13160925	13160926	glucan endo-1,3-beta-glucosidase
Medtr2g034520	-	NC_016408.2	13189155	13189156	DNA-directed RNA polymerase subunit
Medtr2g034610	-	NC_016408.2	13240311	13240312	phosducin-like protein
Medtr2g034720	+	NC_016408.2	13301504	13301505	alpha-L-arabinofuranosidase/beta-D-xylosidase
Medtr2g034900	+	NC_016408.2	13401502	13401503	importin subunit alpha-1b
Medtr2g034990	-	NC_016408.2	13441134	13441135	UDP-glucosyltransferase family protein
Medtr2g035020	-	NC_016408.2	13448439	13448440	UDP-glucosyltransferase family protein
Medtr2g035040	-	NC_016408.2	13454910	13454911	UDP-glucosyltransferase family protein
Medtr2g035050	-	NC_016408.2	13462395	13462396	UDP-glucosyltransferase family protein, putative
Medtr2g436040	+	NC_016408.2	13960438	13960439	pectinesterase/pectinesterase inhibitor
Medtr2g436040	+	NC_016408.2	13961110	13961111	pectinesterase/pectinesterase inhibitor
Medtr2g436050	+	NC_016408.2	13967591	13967592	pectinesterase/pectinesterase inhibitor
Medtr2g436460	-	NC_016408.2	14169145	14169146	mTERF protein
Medtr2g436470	+	NC_016408.2	14171402	14171403	pentatricopeptide (PPR) repeat protein
Medtr2g436580	-	NC_016408.2	14231962	14231963	chaperone DnaJ domain protein
Medtr2g436710	-	NC_016408.2	14305353	14305354	multidrug resistance protein ABC transporter family protein
Medtr2g436870	+	NC_016408.2	14407981	14407982	synaptobrevin-like protein
Medtr2g436940	-	NC_016408.2	14450780	14450781	hypothetical protein
Medtr2g437050	-	NC_016408.2	14486951	14486952	hypothetical protein
Medtr2g437060	+	NC_016408.2	14494222	14494223	mTERF protein
Medtr2g437070	+	NC_016408.2	14497909	14497910	hypothetical protein
Medtr2g437170	+	NC_016408.2	14544144	14544145	mTERF protein
Medtr2g035450	-	NC_016408.2	15109812	15109813	PPR containing plant-like protein
Medtr2g035840	+	NC_016408.2	15206501	15206502	heavy metal P-type ATPase
Medtr2g035930	+	NC_016408.2	15235257	15235258	60S ribosomal protein L27-1
Medtr2g036030	+	NC_016408.2	15275486	15275487	cold-regulated protein
Medtr2g438210	-	NC_016408.2	15415165	15415166	phospholipid/glycerol acyltransferase family protein
Medtr2g438220	-	NC_016408.2	15420844	15420845	cellulose synthase-like protein
Medtr2g036510	-	NC_016408.2	15797782	15797783	galactose oxidase/kelch repeat protein
Medtr2g036560	-	NC_016408.2	15822817	15822818	PPR containing plant-like protein
Medtr2g036780	+	NC_016408.2	15922131	15922132	HXXXD-type acyl-transferase family protein
Medtr2g036920	-	NC_016408.2	16024632	16024633	DUF630 family protein
Medtr2g036980	+	NC_016408.2	16059168	16059169	hypothetical protein
Medtr2g037760	+	NC_016408.2	16353227	16353228	DUF4228 domain protein
Medtr2g037880	-	NC_016408.2	16421443	16421444	A49-like RNA polymerase I associated factor
Medtr2g038090	+	NC_016408.2	16557699	16557700	4/1 protein short form protein
Medtr2g038210	-	NC_016408.2	16631328	16631329	hypothetical protein
Medtr2g038560	+	NC_016408.2	16797492	16797493	glutaredoxin C4
Medtr2g039120	+	NC_016408.2	17127658	17127659	beta-like galactosidase
Medtr2g039250	-	NC_016408.2	17194943	17194944	nucleosome/chromatin assembly factor group protein
Medtr2g039750	+	NC_016408.2	17426760	17426761	30S ribosomal S16-like protein
Medtr2g039870	-	NC_016408.2	17465508	17465509	transmembrane protein, putative
Medtr2g039960	-	NC_016408.2	17534977	17534978	DEAD-box ATP-dependent RNA helicase
Medtr2g040010	-	NC_016408.2	17553260	17553261	glycylpeptide N-tetradecanoyltransferase
Medtr2g040530	-	NC_016408.2	17782038	17782039	UDP-glucosyltransferase family protein
Medtr2g040970	+	NC_016408.2	17950793	17950794	EEIG1/EHBP1 protein amino-terminal domain protein
Medtr2g041140	-	NC_016408.2	18029852	18029853	DEAD-box ATP-dependent RNA helicase
Medtr2g041200	-	NC_016408.2	18074650	18074651	zinc finger, C3HC4 type (RING finger) protein
Medtr2g041260	+	NC_016408.2	18100322	18100323	ultraviolet-B-repressible protein
Medtr2g041310	+	NC_016408.2	18123170	18123171	early flowering protein
Medtr2g041470	-	NC_016408.2	18221907	18221908	DENN (AEX-3) domain protein
Medtr2g041640	+	NC_016408.2	18279446	18279447	tubulin-tyrosine ligase family protein
Medtr2g042700	+	NC_016408.2	18622031	18622032	small nuclear ribonucleoprotein
Medtr2g042710	-	NC_016408.2	18629483	18629484	LRR receptor-like kinase
Medtr2g042720	-	NC_016408.2	18632435	18632436	light-harvesting complex I chlorophyll A/B-binding protein
Medtr2g042750	+	NC_016408.2	18643876	18643877	hypothetical protein
Medtr2g042970	-	NC_016408.2	18716668	18716669	DUF581 family protein
Medtr2g043040	-	NC_016408.2	18735765	18735766	TINY transcription factor
Medtr2g043560	-	NC_016408.2	18968570	18968571	plant invertase/pectin methylesterase inhibitor
Medtr2g043900	-	NC_016408.2	19075985	19075986	respiratory burst oxidase-like protein
Medtr2g044020	-	NC_016408.2	19137391	19137392	SAUR-like auxin-responsive family protein
Medtr2g044070	-	NC_016408.2	19155607	19155608	sucrose synthase
Medtr2g044090	-	NC_016408.2	19172507	19172508	seed dormancy control protein
Medtr2g044180	+	NC_016408.2	19213389	19213390	acetate/butyrate-CoA ligase AAE7, peroxisomal protein
Medtr2g044420	+	NC_016408.2	19314446	19314447	C6HC-type zinc finger RING/U-box protein
Medtr2g044440	+	NC_016408.2	19326549	19326550	zinc finger, C3HC4 type (RING finger) protein
Medtr2g044550	-	NC_016408.2	19339451	19339452	ARID/bright DNA-binding domain protein
Medtr2g044880	-	NC_016408.2	19512893	19512894	pectinesterase/pectinesterase inhibitor
Medtr2g045140	-	NC_016408.2	19634761	19634762	HCP family protein with MYND-type zinc finger protein
Medtr2g445180	+	NC_016408.2	19661895	19661896	hypothetical protein
Medtr2g046830	-	NC_016408.2	20585427	20585428	F-box protein interaction domain protein
Medtr2g048390	-	NC_016408.2	21308979	21308980	phototropic-responsive NPH3 family protein
Medtr2g049140	-	NC_016408.2	21664167	21664168	MLP3.9 protein
Medtr2g450210	+	NC_016408.2	22157882	22157883	Fip1 [V]-like protein
Medtr2g450310	-	NC_016408.2	22193633	22193634	flavin-binding monooxygenase-like protein
Medtr2g450700	+	NC_016408.2	22527745	22527746	hypothetical protein
Medtr2g451100	+	NC_016408.2	22718957	22718958	hypothetical protein
Medtr2g049980	+	NC_016408.2	22971016	22971017	Lipid transfer protein
Medtr2g049990	-	NC_016408.2	22979012	22979013	RNA helicase SDE3-like protein
Medtr2g054940	-	NC_016408.2	23499223	23499224	3-ketoacyl-CoA synthase-like protein
Medtr2g055210	-	NC_016408.2	23668690	23668691	PLATZ transcription factor family protein
Medtr2g055670	-	NC_016408.2	23840547	23840548	leguminosin proline-rich group669 secreted peptide
Medtr2g055790	+	NC_016408.2	23935238	23935239	zinc finger, C3HC4 type (RING finger) protein
Medtr2g055990	-	NC_016408.2	24009344	24009345	DUF617 family protein
Medtr2g058580	+	NC_016408.2	24209904	24209905	PPR containing plant-like protein
Medtr2g059220	+	NC_016408.2	24452260	24452261	processing peptidase
Medtr2g059540	+	NC_016408.2	24563443	24563444	Dof domain zinc finger protein
Medtr2g060360	-	NC_016408.2	24859754	24859755	major intrinsic protein (MIP) family transporter
Medtr2g460780	+	NC_016408.2	25073340	25073341	26S proteasome non-ATPase regulatory subunit-like protein
Medtr2g460800	+	NC_016408.2	25088944	25088945	reticulon-like protein B2
Medtr2g460960	-	NC_016408.2	25144483	25144484	hypothetical protein
Medtr2g461020	+	NC_016408.2	25186521	25186522	zinc finger, C3HC4 type (RING finger) protein
Medtr2g461200	-	NC_016408.2	25250306	25250307	elongation factor 1-beta
Medtr2g461670	-	NC_016408.2	25513892	25513893	CAZy family GT8 glycosyltransferase
Medtr2g060550	-	NC_016408.2	25694729	25694730	ubiquinone biosynthesis monooxygenase COQ6-like protein
Medtr2g060640	+	NC_016408.2	25712285	25712286	transmembrane protein, putative
Medtr2g061030	-	NC_016408.2	25902517	25902518	homeobox associated leucine zipper protein
Medtr2g061460	+	NC_016408.2	26048224	26048225	pentatricopeptide (PPR) repeat protein
Medtr2g062480	-	NC_016408.2	26380183	26380184	hypothetical protein
Medtr2g062865	+	NC_016408.2	26580180	26580181	hypothetical protein
Medtr2g063080	+	NC_016408.2	26669589	26669590	DEAD-box ATP-dependent RNA helicase
Medtr2g064415	+	NC_016408.2	27316693	27316694	defective in cullin neddylation protein, putative
Medtr2g065470	-	NC_016408.2	27460177	27460178	glyceraldehyde-3-phosphate dehydrogenase
Medtr2g067960	+	NC_016408.2	28433346	28433347	plant organelle RNA recognition domain protein
Medtr2g067980	+	NC_016408.2	28442826	28442827	lectin kinase family protein
Medtr2g067990	+	NC_016408.2	28453864	28453865	lectin kinase family protein
Medtr2g068655	+	NC_016408.2	28490005	28490006	pathogenesis-related thaumatin family protein
Medtr2g069050	+	NC_016408.2	28686757	28686758	translation elongation factor EF-2 subunit
Medtr2g069310	+	NC_016408.2	28794411	28794412	translation elongation factor EF-2 subunit
Medtr2g069500	-	NC_016408.2	28915591	28915592	trypsin family protein
Medtr2g069560	-	NC_016408.2	28966390	28966391	BTB/POZ domain protein
Medtr2g064470	+	NC_016408.2	29176406	29176407	NAC transcription factor-like protein
Medtr2g064700	-	NC_016408.2	29286225	29286226	hypothetical protein
Medtr2g064620	-	NC_016408.2	29323526	29323527	FAD/NAD(P)-binding oxidoreductase family protein
Medtr2g064910	+	NC_016408.2	29374483	29374484	chaperone DnaJ domain protein
Medtr2g070420	+	NC_016408.2	29643988	29643989	peroxisomal (S)-2-hydroxy-acid oxidase GLO1
Medtr2g070730	+	NC_016408.2	29817739	29817740	interactor of constitutive active ROPs protein, putative
Medtr2g072100	-	NC_016408.2	30238566	30238567	hypothetical protein
Medtr2g072270	+	NC_016408.2	30402217	30402218	cytochrome P450 family monooxygenase
Medtr2g072470	-	NC_016408.2	30508936	30508937	solanesyl diphosphate synthase
Medtr2g072510	+	NC_016408.2	30533117	30533118	chalcone-flavanone isomerase family protein
Medtr2g073650	-	NC_016408.2	31257775	31257776	LRR receptor-like kinase
Medtr2g075780	+	NC_016408.2	31699079	31699080	gamma-glutamylhydrolase
Medtr2g075780	+	NC_016408.2	31700881	31700882	gamma-glutamylhydrolase
Medtr2g075870	+	NC_016408.2	31743724	31743725	eukaryotic translation initiation factor 2 EIF2-gamma-II
Medtr2g076210	+	NC_016408.2	31930369	31930370	Tub transcription factor
Medtr2g076960	+	NC_016408.2	32200661	32200662	general regulatory factor 2
Medtr2g077640	-	NC_016408.2	32272618	32272619	hypothetical protein
Medtr2g078290	-	NC_016408.2	32573264	32573265	proliferation-associated 2G4-like protein
Medtr2g078450	-	NC_016408.2	32695553	32695554	zinc finger, C3HC4 type (RING finger) protein
Medtr2g078610	-	NC_016408.2	32814477	32814478	peroxidase family protein
Medtr2g078640	-	NC_016408.2	32838397	32838398	E3 SUMO-protein ligase MMS21
Medtr2g078690	+	NC_016408.2	32882596	32882597	PPR containing plant-like protein
Medtr2g079060	-	NC_016408.2	33115548	33115549	embryo defective 2737 protein
Medtr2g085340	-	NC_016408.2	33196813	33196814	RNA-binding S4 domain protein
Medtr2g079300	+	NC_016408.2	33376860	33376861	DUF2921 family protein
Medtr2g079490	+	NC_016408.2	33455938	33455939	plasma-membrane choline transporter family protein
Medtr2g079580	+	NC_016408.2	33519720	33519721	glycoside hydrolase family 1 protein
Medtr2g079630	-	NC_016408.2	33540978	33540979	CBS domain CBSX5-like protein
Medtr2g079710	-	NC_016408.2	33580923	33580924	NADPH-protochlorophyllide oxidoreductase
Medtr2g079800	-	NC_016408.2	33634053	33634054	synapsis 1-like protein, putative
Medtr2g080050	+	NC_016408.2	33783935	33783936	trafficking protein particle complex subunit-like protein
Medtr2g080220	+	NC_016408.2	33871567	33871568	malectin/receptor-like kinase family protein
Medtr2g080220	+	NC_016408.2	33873179	33873180	malectin/receptor-like kinase family protein
Medtr2g081010	+	NC_016408.2	33941577	33941578	S54 family peptidase
Medtr2g081810	+	NC_016408.2	34337124	34337125	quinone oxidoreductase
Medtr2g081950	-	NC_016408.2	34431353	34431354	organic cation/carnitine transporter-like protein
Medtr2g081960	-	NC_016408.2	34439275	34439276	organic cation/carnitine transporter
Medtr2g082400	-	NC_016408.2	34562958	34562959	core histone H2A/H2B/H3/H4
Medtr2g082370	-	NC_016408.2	34571782	34571783	core histone H2A/H2B/H3/H4
Medtr2g082550	-	NC_016408.2	34637458	34637459	PPR containing plant-like protein, putative
Medtr2g082640	+	NC_016408.2	34671322	34671323	BHLH domain class transcription factor
Medtr2g082910	+	NC_016408.2	34769278	34769279	amino-terminal region of chorein, A TM vesicle-mediated sorter
Medtr2g083210	+	NC_016408.2	34934951	34934952	COBRA-like protein 7 precursor
Medtr2g083390	-	NC_016408.2	35011699	35011700	UDP-glucosyltransferase family protein
Medtr2g083810	+	NC_016408.2	35163309	35163310	cystatin domain protein
Medtr2g084245	-	NC_016408.2	35415482	35415483	glucuronoxylan glucuronosyltransferase, putative
Medtr2g084475	+	NC_016408.2	35641643	35641644	RING/U-box protein, putative
Medtr2g086140	-	NC_016408.2	36226089	36226090	histone transcription regulator HIRA protein
Medtr2g086580	+	NC_016408.2	36405547	36405548	PAK-box/P21-Rho-binding domain Rho GTPase activating protein
Medtr2g086650	-	NC_016408.2	36429287	36429288	hypothetical protein
Medtr2g086700	+	NC_016408.2	36455526	36455527	capsanthin/capsorubin synthase, chromoplast protein
Medtr2g086880	+	NC_016408.2	36533953	36533954	NAC transcription factor-like protein
Medtr2g086790	-	NC_016408.2	36569264	36569265	late embryogenesis abundant protein
Medtr2g087120	-	NC_016408.2	36617995	36617996	PPR containing plant-like protein
Medtr2g087780	+	NC_016408.2	36945439	36945440	strictosidine synthase family protein
Medtr2g087890	+	NC_016408.2	37005214	37005215	fatty acid hydroperoxide lyase
Medtr2g087950	-	NC_016408.2	37028284	37028285	cellulose synthase-like protein
Medtr2g088220	-	NC_016408.2	37160807	37160808	phenylpropenal double-bond reductase
Medtr2g088390	-	NC_016408.2	37253229	37253230	APO RNA-binding protein
Medtr2g088980	+	NC_016408.2	37530861	37530862	cysteine-rich RLK (receptor-like kinase) protein
Medtr2g089290	-	NC_016408.2	37717537	37717538	S-locus lectin kinase family protein
Medtr2g089795	-	NC_016408.2	37976680	37976681	photosystem II biogenesis protein
Medtr2g090015	+	NC_016408.2	38092766	38092767	DUF3774 domain protein
Medtr2g090050	+	NC_016408.2	38123863	38123864	DUF566 family protein
Medtr2g090055	+	NC_016408.2	38129488	38129489	formiminotransferase-cyclodeaminase-like protein
Medtr2g090060	+	NC_016408.2	38134079	38134080	formiminotransferase-cyclodeaminase-like protein
Medtr2g090095	-	NC_016408.2	38171941	38171942	Gar1/Naf1 RNA-binding region protein
Medtr2g090180	+	NC_016408.2	38264798	38264799	hypothetical protein
Medtr2g090235	+	NC_016408.2	38337884	38337885	ethylene response factor
Medtr2g090295	-	NC_016408.2	38394205	38394206	E3 ubiquitin-protein ligase RMA1H1-like protein
Medtr2g090380	+	NC_016408.2	38492258	38492259	two pore calcium channel protein, putative
Medtr2g090405	+	NC_016408.2	38537812	38537813	cyclin-dependent kinase
Medtr2g090455	+	NC_016408.2	38588541	38588542	hypothetical protein
Medtr2g090585	-	NC_016408.2	38725444	38725445	alpha-L-arabinofuranosidase-like protein
Medtr2g090620	+	NC_016408.2	38774261	38774262	reticulon-like protein B2
Medtr2g090660	-	NC_016408.2	38818421	38818422	hypothetical protein
Medtr2g090675	-	NC_016408.2	38831299	38831300	transcription activator GLK1-like protein
Medtr2g090865	-	NC_016408.2	39001943	39001944	RAB GTPase-like protein A1D
Medtr2g090910	-	NC_016408.2	39036606	39036607	60S ribosomal protein L10-2
Medtr2g091130	+	NC_016408.2	39250258	39250259	transcription factor GTE4-like protein
Medtr2g091175	-	NC_016408.2	39308697	39308698	Pmr5/Cas1p GDSL/SGNH-like acyl-esterase family protein
Medtr2g092930	-	NC_016408.2	39537241	39537242	phosphoenolpyruvate carboxylase
Medtr2g092950	+	NC_016408.2	39556644	39556645	DUF640 family protein
Medtr2g093030	+	NC_016408.2	39613017	39613018	transmembrane protein, putative
Medtr2g093190	+	NC_016408.2	39705752	39705753	MADS-box transcription factor family protein
Medtr2g093240	-	NC_016408.2	39754588	39754589	interactor of constitutive active ROPs protein, putative
Medtr2g093660	+	NC_016408.2	39936266	39936267	transmembrane protein, putative
Medtr2g093970	-	NC_016408.2	40045068	40045069	fasciclin domain protein
Medtr2g093980	-	NC_016408.2	40048531	40048532	fasciclin domain protein
Medtr2g094093	+	NC_016408.2	40118739	40118740	galactose oxidase/kelch repeat protein
Medtr2g094093	+	NC_016408.2	40119402	40119403	galactose oxidase/kelch repeat protein
Medtr2g094520	+	NC_016408.2	40313378	40313379	class III homeodomain leucine zipper protein
Medtr2g094520	+	NC_016408.2	40314379	40314380	class III homeodomain leucine zipper protein
Medtr2g094620	-	NC_016408.2	40402201	40402202	pleckstrin-like (PH) and lipid-binding START domain protein
Medtr2g094720	+	NC_016408.2	40432992	40432993	mediator of RNA polymerase II transcription subunit 7
Medtr2g095060	-	NC_016408.2	40610803	40610804	Ripening related protein family
Medtr2g095080	-	NC_016408.2	40617531	40617532	Ripening related protein family
Medtr2g095170	+	NC_016408.2	40641184	40641185	Ripening related protein family
Medtr2g095290	+	NC_016408.2	40712802	40712803	SNF1-related kinase regulatory subunit beta-2
Medtr2g095390	+	NC_016408.2	40741099	40741100	white-brown-complex ABC transporter family protein
Medtr2g096230	-	NC_016408.2	41103000	41103001	exocyst subunit exo70 family protein
Medtr2g096380	-	NC_016408.2	41174367	41174368	myb transcription factor
Medtr2g096520	-	NC_016408.2	41226400	41226401	methyl-CpG-binding domain protein
Medtr2g096840	+	NC_016408.2	41387544	41387545	actin-97
Medtr2g097410	+	NC_016408.2	41597686	41597687	GRAS family transcription factor
Medtr2g097463	+	NC_016408.2	41621773	41621774	GRAS family transcription factor
Medtr2g097467	+	NC_016408.2	41624313	41624314	GRAS family transcription factor
Medtr2g097473	+	NC_016408.2	41627250	41627251	GRAS family transcription factor
Medtr2g097540	+	NC_016408.2	41655717	41655718	IAA-amino acid hydrolase ILR1-like protein
Medtr2g097670	+	NC_016408.2	41719288	41719289	pumilio Mpt5 protein, putative
Medtr2g097740	-	NC_016408.2	41763914	41763915	transcription factor IIA, alpha/beta subunit
Medtr2g097750	+	NC_016408.2	41769279	41769280	NADH-ubiquinone oxidoreductase complex I, 21 kDa subunit
Medtr2g097800	+	NC_016408.2	41784411	41784412	hypothetical protein
Medtr2g097900	-	NC_016408.2	41820349	41820350	aluminum-activated citrate transporter
Medtr2g097900	-	NC_016408.2	41821722	41821723	aluminum-activated citrate transporter
Medtr2g098060	-	NC_016408.2	41899970	41899971	transmembrane protein, putative
Medtr2g098160	+	NC_016408.2	41954514	41954515	zinc finger A20 and AN1 domain stress-associated protein
Medtr2g098450	-	NC_016408.2	42104020	42104021	ethylene insensitive protein
Medtr2g098470	-	NC_016408.2	42113285	42113286	ethylene insensitive transcription factor
Medtr2g098630	+	NC_016408.2	42219174	42219175	histidine methyltransferase-like protein
Medtr2g098830	+	NC_016408.2	42305347	42305348	aleurone layer morphogenesis protein
Medtr2g098880	+	NC_016408.2	42335496	42335497	FAR-RED impaired response-like protein
Medtr2g099620	+	NC_016408.2	42717828	42717829	DEAD-box ATP-dependent RNA helicase
Medtr2g099690	-	NC_016408.2	42751812	42751813	phospholipid-transporting ATPase-like protein
Medtr2g099690	-	NC_016408.2	42752508	42752509	phospholipid-transporting ATPase-like protein
Medtr2g099860	-	NC_016408.2	42832921	42832922	hypothetical protein
Medtr2g099910	+	NC_016408.2	42851338	42851339	glyoxylate/succinic semialdehyde reductase
Medtr2g099920	-	NC_016408.2	42860141	42860142	disease resistance protein (TIR-NBS-LRR class), putative
Medtr2g099980	+	NC_016408.2	42889612	42889613	F-box/RNI superfamily protein
Medtr2g099990	+	NC_016408.2	42899320	42899321	C2H2-type zinc finger protein
Medtr2g100030	-	NC_016408.2	42936827	42936828	Serine/Threonine kinase family protein
Medtr2g100200	-	NC_016408.2	43020998	43020999	PPR containing plant-like protein
Medtr2g100370	+	NC_016408.2	43121187	43121188	protein phosphatase 2A 55 kDa regulatory subunit B
Medtr2g100870	+	NC_016408.2	43381499	43381500	MMS19 nucleotide excision repair-like protein
Medtr2g101040	-	NC_016408.2	43430099	43430100	NADP-dependent malic enzyme-like protein
Medtr2g101370	+	NC_016408.2	43585735	43585736	major intrinsic protein (MIP) family transporter
Medtr2g101640	+	NC_016408.2	43727222	43727223	peptide/nitrate transporter plant
Medtr2g101710	-	NC_016408.2	43757701	43757702	PPR containing plant protein
Medtr2g101720	+	NC_016408.2	43763732	43763733	homeobox leucine zipper protein
Medtr2g101983	-	NC_016408.2	43880724	43880725	transmembrane protein, putative
Medtr2g102140	+	NC_016408.2	43952674	43952675	ovate transcriptional repressor
Medtr2g102180	+	NC_016408.2	43970243	43970244	heat shock 70 kDa protein
Medtr2g102180	+	NC_016408.2	43970835	43970836	heat shock 70 kDa protein
Medtr2g102210	+	NC_016408.2	43985093	43985094	PPR containing plant-like protein
Medtr2g102283	+	NC_016408.2	44060367	44060368	group 1 family glycosyltransferase
Medtr2g102570	+	NC_016408.2	44199327	44199328	gibberellin 2-beta-dioxygenase
Medtr2g102740	-	NC_016408.2	44270271	44270272	plastidic ATP/ADP-transporter-like protein
Medtr2g103160	+	NC_016408.2	44411382	44411383	ribosomal protein S11
Medtr2g103420	-	NC_016408.2	44525611	44525612	peptide deformylase 1A
Medtr2g103430	-	NC_016408.2	44529675	44529676	peptide deformylase 1A
Medtr2g103480	+	NC_016408.2	44554274	44554275	transmembrane protein, putative
Medtr2g103500	+	NC_016408.2	44559772	44559773	alba DNA/RNA-binding protein
Medtr2g103795	+	NC_016408.2	44692380	44692381	TPR repeat protein
Medtr2g104010	+	NC_016408.2	44806110	44806111	ubiquitin system component CUE protein
Medtr2g104050	+	NC_016408.2	44822786	44822787	signal recognition particle 54 kDa protein
Medtr2g104070	-	NC_016408.2	44836962	44836963	phox (PX) domain protein
Medtr2g104100	-	NC_016408.2	44853979	44853980	formamidopyrimidine-DNA glycosylase
Medtr2g104400	-	NC_016408.2	44970507	44970508	transcription cofactor, putative
Medtr2g104640	-	NC_016408.2	45046856	45046857	PPR containing plant-like protein
Medtr2g104500	+	NC_016408.2	45122791	45122792	helix loop helix DNA-binding domain protein
Medtr2g104770	-	NC_016408.2	45147550	45147551	hypothetical protein
Medtr2g104780	-	NC_016408.2	45152716	45152717	hypothetical protein
Medtr2g104860	-	NC_016408.2	45197858	45197859	plasma membrane H+-ATPase
Medtr2g105120	+	NC_016408.2	45330883	45330884	hypothetical protein
Medtr2g105260	+	NC_016408.2	45379512	45379513	receptor-like kinase
Medtr2g105560	-	NC_016408.2	45514518	45514519	pectinesterase
Medtr2g105570	+	NC_016408.2	45521217	45521218	4-coumarate:CoA ligase-like protein
Medtr2g105680	+	NC_016408.2	45560339	45560340	LRR receptor-like kinase family protein
Medtr3g005330	-	NC_016409.2	156025	156026	PPR containing plant-like protein
Medtr3g005430	+	NC_016409.2	201111	201112	40S ribosomal S9-like protein
Medtr3g005450	-	NC_016409.2	206840	206841	40S ribosomal S9-like protein
Medtr3g005450	-	NC_016409.2	208191	208192	40S ribosomal S9-like protein
Medtr3g005670	-	NC_016409.2	312149	312150	U2 snRNP auxilliary factor, large subunit, splicing factor
Medtr3g005720	-	NC_016409.2	345336	345337	glutathione S-transferase, amino-terminal domain protein
Medtr3g006520	+	NC_016409.2	759598	759599	hypothetical protein
Medtr3g006570	-	NC_016409.2	772326	772327	F-box protein interaction domain protein
Medtr3g007690	-	NC_016409.2	1121338	1121339	50S ribosomal protein L5P
Medtr3g007770	-	NC_016409.2	1178286	1178287	cellulose synthase-like protein
Medtr3g008170	+	NC_016409.2	1356260	1356261	sugar porter (SP) family MFS transporter
Medtr3g008430	-	NC_016409.2	1537365	1537366	PPR containing plant-like protein
Medtr3g008500	+	NC_016409.2	1565038	1565039	trehalose-phosphate phosphatase
Medtr3g008700	-	NC_016409.2	1623652	1623653	pectinesterase/pectinesterase inhibitor
Medtr3g009130	+	NC_016409.2	1796586	1796587	DUF842 domain protein
Medtr3g010277	-	NC_016409.2	2386913	2386914	hypothetical protein
Medtr3g011650	+	NC_016409.2	2931066	2931067	F-box protein interaction domain protein
Medtr3g011920	-	NC_016409.2	3106431	3106432	PPR containing plant-like protein
Medtr3g011950	+	NC_016409.2	3129609	3129610	pentatricopeptide (PPR) repeat protein
Medtr3g012390	-	NC_016409.2	3408840	3408841	hypothetical protein
Medtr3g012500	-	NC_016409.2	3513255	3513256	DCD (development and cell death) domain protein
Medtr3g012530	+	NC_016409.2	3531543	3531544	pentatricopeptide (PPR) repeat protein
Medtr3g013440	+	NC_016409.2	3610652	3610653	transcription factor radialis-like protein
Medtr3g013635	+	NC_016409.2	3698761	3698762	40S ribosomal protein S19-1
Medtr3g013710	-	NC_016409.2	3730156	3730157	aicarft/IMPCHase bienzyme family protein
Medtr3g013790	-	NC_016409.2	3760456	3760457	disease resistance protein (CC-NBS-LRR class) family protein
Medtr3g013790	-	NC_016409.2	3761176	3761177	disease resistance protein (CC-NBS-LRR class) family protein
Medtr3g013960	-	NC_016409.2	3846347	3846348	arginine N-methyltransferase, putative
Medtr3g014090	+	NC_016409.2	3932432	3932433	E3 ubiquitin-protein ligase KEG
Medtr3g014090	+	NC_016409.2	3933952	3933953	E3 ubiquitin-protein ligase KEG
Medtr3g014660	-	NC_016409.2	4201668	4201669	LRP1 carboxy-terminal domain protein
Medtr3g014820	+	NC_016409.2	4286654	4286655	Kunitz type trypsin inhibitor
Medtr3g014830	-	NC_016409.2	4289294	4289295	transmembrane protein, putative
Medtr3g015420	-	NC_016409.2	4460240	4460241	transmembrane protein, putative
Medtr3g019390	-	NC_016409.2	5448331	5448332	Serine/Threonine kinase family protein
Medtr3g019990	-	NC_016409.2	5705989	5705990	hypothetical protein
Medtr3g020820	-	NC_016409.2	6040503	6040504	plant calmodulin-binding-like protein
Medtr3g021030	-	NC_016409.2	6111218	6111219	hypothetical protein
Medtr3g022615	+	NC_016409.2	6741159	6741160	hypothetical protein
Medtr3g022850	-	NC_016409.2	6876025	6876026	crossover junction endonuclease MUS81-like protein
Medtr3g022930	-	NC_016409.2	6909325	6909326	disease resistance protein (TIR-NBS-LRR class)
Medtr3g023180	+	NC_016409.2	7002360	7002361	PPR containing plant-like protein
Medtr3g023510	-	NC_016409.2	7135769	7135770	PPR containing protein, putative
Medtr3g023780	-	NC_016409.2	7243502	7243503	ATP-binding protein, putative
Medtr3g023890	-	NC_016409.2	7298999	7299000	cell division control-like protein
Medtr3g024040	-	NC_016409.2	7398981	7398982	F-box protein interaction domain protein
Medtr3g024340	+	NC_016409.2	7513060	7513061	hypothetical protein
Medtr3g025840	+	NC_016409.2	7878954	7878955	phosphoserine phosphatase
Medtr3g026110	-	NC_016409.2	8009828	8009829	longifolia protein
Medtr3g027330	-	NC_016409.2	8525066	8525067	receptor-like protein
Medtr3g027470	-	NC_016409.2	8592060	8592061	disease resistance protein (CC-NBS-LRR class) family protein
Medtr3g028140	+	NC_016409.2	8903492	8903493	RNA-binding (RRM/RBD/RNP motif) family protein
Medtr3g028465	+	NC_016409.2	9023469	9023470	transmembrane protein, putative
Medtr3g028590	+	NC_016409.2	9141747	9141748	ADP/ATP carrier protein
Medtr3g028590	+	NC_016409.2	9142844	9142845	ADP/ATP carrier protein
Medtr3g029530	-	NC_016409.2	9289271	9289272	pentatricopeptide (PPR) repeat protein
Medtr3g029680	-	NC_016409.2	9358915	9358916	transmembrane protein, putative
Medtr3g030040	+	NC_016409.2	9475188	9475189	cellulose synthase-like protein
Medtr3g030560	-	NC_016409.2	9687082	9687083	F-box SKIP28-like protein
Medtr3g030860	-	NC_016409.2	9801931	9801932	photosystem II 5 kDa protein
Medtr3g030890	-	NC_016409.2	9812086	9812087	tRNA-dihydrouridine synthase
Medtr3g031040	-	NC_016409.2	9877734	9877735	DNA topoisomerase IV subunit A
Medtr3g032390	+	NC_016409.2	10210469	10210470	hypothetical protein
Medtr3g032650	-	NC_016409.2	10314388	10314389	hypothetical protein
Medtr3g033530	-	NC_016409.2	10750487	10750488	hypothetical protein
Medtr3g034100	+	NC_016409.2	11000478	11000479	Serine/Threonine kinase family protein
Medtr3g435140	-	NC_016409.2	11452347	11452348	DnaJ heat shock amino-terminal domain protein
Medtr3g435250	-	NC_016409.2	11506513	11506514	YGL010w-like protein
Medtr3g435480	-	NC_016409.2	11624250	11624251	DOF-type zinc finger DNA-binding family protein
Medtr3g435740	-	NC_016409.2	11782280	11782281	NB-ARC domain disease resistance protein, putative
Medtr3g436160	-	NC_016409.2	12138661	12138662	beta-amyrin synthase
Medtr3g436170	-	NC_016409.2	12143022	12143023	alpha/beta amyrin synthase
Medtr3g437850	-	NC_016409.2	12915369	12915370	DnaJ heat shock amino-terminal domain protein
Medtr3g035480	+	NC_016409.2	13161312	13161313	LRR and NB-ARC domain disease resistance protein
Medtr3g037110	-	NC_016409.2	13580613	13580614	transmembrane protein, putative
Medtr3g037230	-	NC_016409.2	13635660	13635661	zinc finger, C3HC4 type (RING finger) protein
Medtr3g037380	+	NC_016409.2	13724654	13724655	vesicle transport V-SNARE protein
Medtr3g037400	-	NC_016409.2	13740538	13740539	methyl-CpG-binding domain protein
Medtr3g037510	+	NC_016409.2	13785755	13785756	hypothetical protein
Medtr3g037720	+	NC_016409.2	13869341	13869342	secondary cell wall glycosyltransferase family 47 protein
Medtr3g040150	+	NC_016409.2	14074590	14074591	transcription initiation factor IIB
Medtr3g040370	+	NC_016409.2	14185504	14185505	methyltransferase PMT2-like protein
Medtr3g040400	+	NC_016409.2	14196269	14196270	nucleosome/chromatin assembly factor group protein
Medtr3g040540	-	NC_016409.2	14278620	14278621	RINT-1/TIP-1 family protein
Medtr3g045180	+	NC_016409.2	14610773	14610774	Cyclin 4
Medtr3g045420	+	NC_016409.2	14774547	14774548	PPR containing plant-like protein
Medtr3g045450	-	NC_016409.2	14787456	14787457	pentatricopeptide (PPR) repeat protein
Medtr3g045530	-	NC_016409.2	14813962	14813963	hypothetical protein
Medtr3g045650	+	NC_016409.2	14951973	14951974	hypothetical protein
Medtr3g045760	+	NC_016409.2	14996341	14996342	hypothetical protein
Medtr3g046300	-	NC_016409.2	15284261	15284262	eukaryotic aspartyl protease family protein
Medtr3g046530	+	NC_016409.2	15389761	15389762	Lipid transfer protein
Medtr3g448370	-	NC_016409.2	16171677	16171678	RNA recognition motif 2 in plant MEI2-like protein
Medtr3g448650	+	NC_016409.2	16360184	16360185	FAR1 DNA-binding domain protein
Medtr3g053910	+	NC_016409.2	16761683	16761684	chromodomain helicase DNA-binding protein, putative
Medtr3g053890	+	NC_016409.2	16790963	16790964	serine-glyoxylate aminotransferase-like protein
Medtr3g449620	-	NC_016409.2	16901367	16901368	polyamine oxidase-like protein
Medtr3g449740	+	NC_016409.2	16979698	16979699	hypothetical protein
Medtr3g450310	+	NC_016409.2	17276759	17276760	myb-like DNA-binding domain, shaqkyf class protein
Medtr3g049390	-	NC_016409.2	18389600	18389601	transmembrane protein, putative
Medtr3g049400	+	NC_016409.2	18397948	18397949	glucose-6-phosphate/phosphate translocator-like protein
Medtr3g049410	-	NC_016409.2	18404222	18404223	tryptophan synthase beta type 2
Medtr3g452660	+	NC_016409.2	19282133	19282134	LOB domain protein
Medtr3g452710	+	NC_016409.2	19308696	19308697	serine/threonine-protein phosphatase
Medtr3g051240	-	NC_016409.2	20219904	20219905	purple acid phosphatase superfamily protein
Medtr3g051530	+	NC_016409.2	20391175	20391176	DUF4228 domain protein
Medtr3g051570	+	NC_016409.2	20400183	20400184	DUF4228 domain protein
Medtr3g051610	+	NC_016409.2	20413293	20413294	DUF4228 domain protein
Medtr3g052610	+	NC_016409.2	20814430	20814431	Pre-mRNA-splicing factor ATP-dependent RNA helicase
Medtr3g052850	-	NC_016409.2	20947543	20947544	imidazole glycerol phosphate synthase subunit HisF
Medtr3g053090	+	NC_016409.2	21073466	21073467	hypothetical protein
Medtr3g053220	-	NC_016409.2	21140715	21140716	1,4-alpha-glucan-branching enzyme/amyloplastic protein
Medtr3g053230	-	NC_016409.2	21149408	21149409	proline synthetase associated protein
Medtr3g053510	+	NC_016409.2	21256492	21256493	hypothetical protein
Medtr3g053540	-	NC_016409.2	21293249	21293250	small ubiquitin-like modifier 3
Medtr3g053710	+	NC_016409.2	21379219	21379220	eukaryotic aspartyl protease family protein
Medtr3g053980	+	NC_016409.2	21405741	21405742	eukaryotic aspartyl protease family protein
Medtr3g054380	-	NC_016409.2	21584777	21584778	histone H4 domain protein
Medtr3g054400	-	NC_016409.2	21590061	21590062	pre-mRNA-splicing factor ATP-dependent RNA helicase PRP16
Medtr3g054400	-	NC_016409.2	21590901	21590902	pre-mRNA-splicing factor ATP-dependent RNA helicase PRP16
Medtr3g054400	-	NC_016409.2	21591706	21591707	pre-mRNA-splicing factor ATP-dependent RNA helicase PRP16
Medtr3g055380	+	NC_016409.2	21782268	21782269	membrane-bound O-acyltransferase family MBOAT protein
Medtr3g055610	-	NC_016409.2	21888579	21888580	glycerophosphoryl diester phosphodiesterase family protein
Medtr3g455890	+	NC_016409.2	22024319	22024320	hypothetical protein
Medtr3g055990	-	NC_016409.2	22253775	22253776	heterogeneous nuclear ribonucleoprotein 27C, putative
Medtr3g057330	-	NC_016409.2	22852884	22852885	hypothetical protein
Medtr3g058220	-	NC_016409.2	23024756	23024757	cytochrome P450 family 71 protein
Medtr3g058220	-	NC_016409.2	23025912	23025913	cytochrome P450 family 71 protein
Medtr3g058540	-	NC_016409.2	23261663	23261664	leucyl-tRNA synthetase
Medtr3g058720	-	NC_016409.2	23385131	23385132	disease resistance protein (TIR-NBS-LRR class), putative
Medtr3g058920	-	NC_016409.2	23524003	23524004	transmembrane protein, putative
Medtr3g060850	+	NC_016409.2	24133051	24133052	Got1/SFT2-like vescicle transporter family protein
Medtr3g461450	-	NC_016409.2	24416151	24416152	hypothetical protein
Medtr3g061510	-	NC_016409.2	24532432	24532433	CCAAT-binding transcription factor
Medtr3g061530	-	NC_016409.2	24540696	24540697	transmembrane protein, putative
Medtr3g061570	-	NC_016409.2	24578927	24578928	hypothetical protein
Medtr3g061730	+	NC_016409.2	24628991	24628992	hypothetical protein
Medtr3g061980	-	NC_016409.2	24712663	24712664	hypothetical protein
Medtr3g462280	+	NC_016409.2	24847177	24847178	equilibrative nucleoside transporter
Medtr3g462330	+	NC_016409.2	24879509	24879510	RNA-binding (RRM/RBD/RNP motif) family protein
Medtr3g462480	+	NC_016409.2	24968523	24968524	wuschel-related homeobox protein, putative
Medtr3g462710	-	NC_016409.2	25074863	25074864	proton-dependent oligopeptide transport family protein
Medtr3g462950	+	NC_016409.2	25193257	25193258	thiamine biosynthesis protein ThiC
Medtr3g462950	+	NC_016409.2	25195889	25195890	thiamine biosynthesis protein ThiC
Medtr3g463060	+	NC_016409.2	25243271	25243272	cytochrome P450 family-dependent fatty acid hydroxylase
Medtr3g463080	-	NC_016409.2	25255056	25255057	sodium-dependent phosphate transporter, putative
Medtr3g463430	-	NC_016409.2	25393175	25393176	transmembrane protein, putative
Medtr3g463720	+	NC_016409.2	25540437	25540438	RING/U-box protein
Medtr3g463900	-	NC_016409.2	25644066	25644067	peptidyl-prolyl cis-trans isomerase
Medtr3g464000	+	NC_016409.2	25696326	25696327	glycosyltransferase family 90 protein
Medtr3g464210	-	NC_016409.2	25798789	25798790	sulfate transporter-like protein
Medtr3g464260	+	NC_016409.2	25813092	25813093	CCCH-type zinc finger protein, putative
Medtr3g464520	-	NC_016409.2	25926241	25926242	hypothetical protein
Medtr3g464580	-	NC_016409.2	25968825	25968826	asparagine synthetase [glutamine-hydrolyzing] protein
Medtr3g464770	+	NC_016409.2	26074292	26074293	fructose-6-phosphate-2-kinase/fructose-2, 6-bisphosphatase
Medtr3g464780	+	NC_016409.2	26088041	26088042	RING-H2 finger ATL2-like protein, putative
Medtr3g465390	+	NC_016409.2	26451756	26451757	PPR domain protein
Medtr3g465590	-	NC_016409.2	26560868	26560869	Serine/Threonine-kinase DDB-G0267514-like protein, putative
Medtr3g465600	+	NC_016409.2	26565206	26565207	Rab3 GTPase-activating protein catalytic subunit
Medtr3g031750	+	NC_016409.2	26620457	26620458	NB-ARC domain disease resistance protein
Medtr3g031450	+	NC_016409.2	26762365	26762366	UDP-glucosyltransferase family protein
Medtr3g031400	+	NC_016409.2	26783338	26783339	UDP-glucosyltransferase family protein
Medtr3g465690	+	NC_016409.2	26861102	26861103	HIT zinc finger protein
Medtr3g031070	-	NC_016409.2	26884294	26884295	PRA1 family protein
Medtr3g031220	-	NC_016409.2	26967974	26967975	WRKY transcription factor
Medtr3g466280	+	NC_016409.2	27240901	27240902	F-box protein
Medtr3g466380	+	NC_016409.2	27267766	27267767	phosphatidate cytidylyltransferase family protein
Medtr3g466400	+	NC_016409.2	27277933	27277934	CBL-interacting kinase
Medtr3g467060	-	NC_016409.2	27629895	27629896	hypothetical protein
Medtr3g467350	-	NC_016409.2	27783162	27783163	lipase
Medtr3g062500	-	NC_016409.2	28223259	28223260	LRR receptor-like kinase
Medtr3g062610	-	NC_016409.2	28297416	28297417	Mn-specific cation diffusion facilitator transporter MTP8.1
Medtr3g062840	-	NC_016409.2	28399760	28399761	plant/F17O14-7 protein
Medtr3g063060	+	NC_016409.2	28541648	28541649	hypothetical protein
Medtr3g063240	-	NC_016409.2	28617986	28617987	DMT(drug/metabolite transporter) superfamily permease
Medtr3g063490	-	NC_016409.2	28742072	28742073	OPT family oligopeptide transporter
Medtr3g064080	+	NC_016409.2	28815029	28815030	cysteine-rich RLK (receptor-like kinase) protein
Medtr3g064390	+	NC_016409.2	28988161	28988162	small GTPase family RAB protein
Medtr3g064420	-	NC_016409.2	29004177	29004178	long-chain acyl-CoA synthetase
Medtr3g064620	+	NC_016409.2	29122905	29122906	hypothetical protein
Medtr3g064840	+	NC_016409.2	29258571	29258572	transcription factor KAN2
Medtr3g064910	-	NC_016409.2	29281332	29281333	importin beta-3, putative
Medtr3g064940	-	NC_016409.2	29305303	29305304	importin-like protein
Medtr3g065220	-	NC_016409.2	29428055	29428056	TPR repeat protein
Medtr3g065300	+	NC_016409.2	29475096	29475097	chromosome condensation-like protein
Medtr3g065300	+	NC_016409.2	29483645	29483646	chromosome condensation-like protein
Medtr3g065380	+	NC_016409.2	29537939	29537940	E3 ubiquitin-protein ligase ARI7, putative
Medtr3g065410	+	NC_016409.2	29554432	29554433	E3 ubiquitin-protein ligase ARI7, putative
Medtr3g065490	-	NC_016409.2	29609674	29609675	RNA recognition motif
Medtr3g065930	+	NC_016409.2	29766185	29766186	5'-AMP-activated kinase-like protein, putative
Medtr3g066060	+	NC_016409.2	29842869	29842870	glutathione S-transferase, amino-terminal domain protein
Medtr3g067730	-	NC_016409.2	30371131	30371132	plastid movement impaired protein
Medtr3g067935	+	NC_016409.2	30560320	30560321	double-strand telomere-binding protein, putative
Medtr3g068025	-	NC_016409.2	30659218	30659219	L-type lectin-domain receptor kinase IV.2-like protein
Medtr3g068200	+	NC_016409.2	30836992	30836993	protein phosphatase 2C-like protein
Medtr3g069080	-	NC_016409.2	30928228	30928229	delta-1-pyrroline-5-carboxylate synthetase
Medtr3g069120	-	NC_016409.2	30941980	30941981	hypothetical protein
Medtr3g069190	+	NC_016409.2	30981341	30981342	2-nitropropane dioxygenase-like protein
Medtr3g069840	-	NC_016409.2	31281991	31281992	hypothetical protein
Medtr3g070100	+	NC_016409.2	31390783	31390784	sedoheptulose-1,7-bisphosphatase
Medtr3g070180	-	NC_016409.2	31447131	31447132	26S proteasome regulatory particle non-ATPase subunit 8
Medtr3g070250	+	NC_016409.2	31484857	31484858	hypothetical protein
Medtr3g070300	-	NC_016409.2	31509505	31509506	ATP-binding protein, putative
Medtr3g070470	+	NC_016409.2	31619788	31619789	DNA replication complex GINS protein
Medtr3g070800	-	NC_016409.2	31756081	31756082	Serine/Threonine-kinase CCR4-like protein
Medtr3g070960	+	NC_016409.2	31854750	31854751	transmembrane protein, putative
Medtr3g071460	+	NC_016409.2	32060490	32060491	Mad3/BUB1 hoMad3/BUB1-like region protein
Medtr3g071540	-	NC_016409.2	32104898	32104899	eukaryotic translation initiation factor 2 alpha
Medtr3g071890	-	NC_016409.2	32272080	32272081	laccase/diphenol oxidase family protein
Medtr3g072260	-	NC_016409.2	32450946	32450947	peroxidase family protein
Medtr3g072380	+	NC_016409.2	32524011	32524012	nucleotide/sugar transporter family protein
Medtr3g072520	-	NC_016409.2	32616852	32616853	nodulin MtN21/EamA-like transporter family protein
Medtr3g072620	+	NC_016409.2	32674762	32674763	YbaK/proline-tRNA ligase associated domain protein
Medtr3g072650	-	NC_016409.2	32692791	32692792	phosphatidylinositol-4-phosphate 5-kinase
Medtr3g072680	-	NC_016409.2	32715109	32715110	aspartate aminotransferase family protein
Medtr3g072680	-	NC_016409.2	32716675	32716676	aspartate aminotransferase family protein
Medtr3g072990	+	NC_016409.2	32849151	32849152	Serine/Threonine kinase family protein
Medtr3g072990	+	NC_016409.2	32850051	32850052	Serine/Threonine kinase family protein
Medtr3g073070	+	NC_016409.2	32904064	32904065	iron-sulfur cluster scaffold protein NFU4
Medtr3g073280	+	NC_016409.2	33034207	33034208	hypothetical protein
Medtr3g073390	+	NC_016409.2	33092771	33092772	F-box/LRR protein, putative
Medtr3g073480	-	NC_016409.2	33137105	33137106	hypothetical protein
Medtr3g073530	-	NC_016409.2	33161442	33161443	inactive rhomboid-like protein
Medtr3g073590	+	NC_016409.2	33182200	33182201	electron carrier/protein disulfide oxidoreductase
Medtr3g073650	-	NC_016409.2	33219847	33219848	DUF3049 family protein
Medtr3g073990	+	NC_016409.2	33395136	33395137	pollen Ole e I family allergen
Medtr3g074000	-	NC_016409.2	33397713	33397714	F-box/LRR protein, putative
Medtr3g074070	+	NC_016409.2	33433940	33433941	transducin/WD40 repeat protein
Medtr3g074230	-	NC_016409.2	33530556	33530557	TPR repeat thioredoxin TTL1-like protein
Medtr3g074380	+	NC_016409.2	33608947	33608948	sugar porter (SP) family MFS transporter
Medtr3g074390	+	NC_016409.2	33618127	33618128	sugar porter (SP) family MFS transporter
Medtr3g074700	-	NC_016409.2	33755834	33755835	hypothetical protein
Medtr3g089140	-	NC_016409.2	33894338	33894339	chromatin remodeling complex subunit
Medtr3g089130	+	NC_016409.2	33900866	33900867	hypothetical protein
Medtr3g088970	+	NC_016409.2	33991834	33991835	argininosuccinate synthase
Medtr3g088970	+	NC_016409.2	33993307	33993308	argininosuccinate synthase
Medtr3g075120	+	NC_016409.2	34139298	34139299	adenine/guanine permease AZG2-like protein
Medtr3g075470	+	NC_016409.2	34367949	34367950	L-isoaspartate O-methyltransferase
Medtr3g075540	+	NC_016409.2	34400690	34400691	rhodanese/cell cycle control phosphatase superfamily protein
Medtr3g076630	+	NC_016409.2	34445173	34445174	pyruvate dehydrogenase E1 beta subunit
Medtr3g076650	+	NC_016409.2	34451079	34451080	WNK kinase
Medtr3g076930	-	NC_016409.2	34541829	34541830	thyroid receptor-interacting protein
Medtr3g076950	-	NC_016409.2	34547119	34547120	phloem specific protein
Medtr3g077017	+	NC_016409.2	34576076	34576077	hypothetical protein
Medtr3g077200	+	NC_016409.2	34652126	34652127	PPR containing plant-like protein
Medtr3g077240	+	NC_016409.2	34675307	34675308	lateral organ boundaries (LOB) domain protein
Medtr3g077280	-	NC_016409.2	34698520	34698521	galactinol-raffinose galactosyltransferase
Medtr3g077440	+	NC_016409.2	34770111	34770112	modifier OF SNC1 1, putative
Medtr3g077450	+	NC_016409.2	34781416	34781417	modifier OF SNC1 1, putative
Medtr3g077500	+	NC_016409.2	34812021	34812022	transmembrane protein, putative
Medtr3g077630	-	NC_016409.2	34894897	34894898	transmembrane protein, putative
Medtr3g077860	+	NC_016409.2	34986671	34986672	ataxia telangiectasia mutated protein, putative
Medtr3g077860	+	NC_016409.2	35028101	35028102	ataxia telangiectasia mutated protein, putative
Medtr3g077870	+	NC_016409.2	35057371	35057372	inactive poly [ADP-ribose] polymerase SRO4
Medtr3g078380	-	NC_016409.2	35312165	35312166	myosin heavy chain kinase B-like protein
Medtr3g078380	-	NC_016409.2	35313333	35313334	myosin heavy chain kinase B-like protein
Medtr3g078623	+	NC_016409.2	35439100	35439101	formin-like 2 domain protein
Medtr3g078637	+	NC_016409.2	35451218	35451219	glycine cleavage T-protein aminomethyltransferase
Medtr3g078653	-	NC_016409.2	35476668	35476669	60S ribosomal protein L15-1
Medtr3g079210	-	NC_016409.2	35629958	35629959	Lipid transfer protein
Medtr3g079680	-	NC_016409.2	35958918	35958919	ribosomal protein L23 family protein, putative
Medtr3g079750	+	NC_016409.2	35990533	35990534	glycoside hydrolase family 3 protein
Medtr3g079750	+	NC_016409.2	35993598	35993599	glycoside hydrolase family 3 protein
Medtr3g080025	+	NC_016409.2	36175826	36175827	hypothetical protein
Medtr3g080410	+	NC_016409.2	36363493	36363494	glycoside hydrolase family 17 protein
Medtr3g080580	+	NC_016409.2	36463534	36463535	cytochrome P450 family protein
Medtr3g081060	-	NC_016409.2	36713694	36713695	triacylglycerol lipase-like protein
Medtr3g081660	-	NC_016409.2	36962015	36962016	hypothetical protein
Medtr3g082060	-	NC_016409.2	37022643	37022644	hypothetical protein
Medtr3g082200	-	NC_016409.2	37108504	37108505	subtilisin-like serine protease
Medtr3g082340	+	NC_016409.2	37159284	37159285	hypothetical protein
Medtr3g082510	-	NC_016409.2	37246043	37246044	RING-H2 zinc finger protein
Medtr3g082830	-	NC_016409.2	37385622	37385623	GDSL-like lipase/acylhydrolase
Medtr3g083010	-	NC_016409.2	37463150	37463151	F-box protein interaction domain protein
Medtr3g083350	+	NC_016409.2	37619724	37619725	plant organelle RNA recognition domain protein
Medtr3g083370	+	NC_016409.2	37628155	37628156	1-aminocyclopropane-1-carboxylate oxidase
Medtr3g083390	-	NC_016409.2	37634423	37634424	L-ascorbate oxidase-like protein
Medtr3g083530	+	NC_016409.2	37688431	37688432	elongation factor P, putative
Medtr3g083920	-	NC_016409.2	37862708	37862709	chalcone and stilbene synthase family protein
Medtr3g083980	+	NC_016409.2	37922195	37922196	SufS subfamily cysteine desulfurase
Medtr3g084110	-	NC_016409.2	38013898	38013899	sugar porter (SP) family MFS transporter
Medtr3g084300	+	NC_016409.2	38052968	38052969	DNA repair protein RAD50
Medtr3g084340	+	NC_016409.2	38078603	38078604	S-adenosyl-L-homocysteine hydrolase
Medtr3g084510	-	NC_016409.2	38160923	38160924	LRR receptor-like kinase
Medtr3g084640	-	NC_016409.2	38229932	38229933	recombination initiation defect protein, putative
Medtr3g084860	+	NC_016409.2	38333233	38333234	S1 RNA-binding domain protein
Medtr3g084930	+	NC_016409.2	38367684	38367685	MACPF domain protein
Medtr3g085050	+	NC_016409.2	38425362	38425363	calmodulin-binding protein
Medtr3g085160	-	NC_016409.2	38480693	38480694	F-box only-like protein
Medtr3g085210	-	NC_016409.2	38512850	38512851	lipid transfer protein
Medtr3g085490	+	NC_016409.2	38630680	38630681	60S ribosomal protein L17A
Medtr3g085660	+	NC_016409.2	38751929	38751930	FAD/NAD(P)-binding oxidoreductase family protein
Medtr3g085890	+	NC_016409.2	38861240	38861241	NADH-ubiquinone reductase complex 1 MLRQ subunit
Medtr3g086040	+	NC_016409.2	38930664	38930665	plant/F12A21-30 protein, putative
Medtr3g086220	+	NC_016409.2	39010725	39010726	hypothetical protein
Medtr3g086300	+	NC_016409.2	39058529	39058530	chromosome condensation regulator RCC1 repeat protein
Medtr3g087150	+	NC_016409.2	39521086	39521087	plant/T5J17-70 protein, putative
Medtr3g087390	-	NC_016409.2	39637666	39637667	VQ motif protein
Medtr3g087700	-	NC_016409.2	39734689	39734690	DUF581 family protein
Medtr3g087950	-	NC_016409.2	39865037	39865038	gamma-glutamyltranspeptidase
Medtr3g088590	-	NC_016409.2	40054227	40054228	IAA-amino acid hydrolase ILR1-like protein
Medtr3g088560	+	NC_016409.2	40077168	40077169	BTB/POZ domain plant protein
Medtr3g088420	+	NC_016409.2	40146617	40146618	anthranilate N-hydroxycinnamoyl/benzoyltransferase, putative
Medtr3g088380	-	NC_016409.2	40160782	40160783	replication factor C subunit 2
Medtr3g088405	+	NC_016409.2	40170282	40170283	carboxy-terminal domain cyclin
Medtr3g088525	-	NC_016409.2	40241040	40241041	keratinocytes-associated protein
Medtr3g088565	+	NC_016409.2	40296527	40296528	1-aminocyclopropane-1-carboxylate oxidase
Medtr3g088575	-	NC_016409.2	40305593	40305594	NAD/NADH kinase family protein
Medtr3g088640	+	NC_016409.2	40377296	40377297	adenine nucleotide alpha hydrolase-like domain kinase
Medtr3g088670	-	NC_016409.2	40411793	40411794	chalcone and stilbene synthase family protein
Medtr3g088705	+	NC_016409.2	40471629	40471630	hypothetical protein
Medtr3g088750	+	NC_016409.2	40566429	40566430	wall-associated receptor kinase-like protein
Medtr3g088810	+	NC_016409.2	40631919	40631920	PPR containing plant-like protein
Medtr3g088895	+	NC_016409.2	40695536	40695537	F-box SKP2A-like protein
Medtr3g089940	+	NC_016409.2	40879977	40879978	zinc-binding alcohol dehydrogenase family protein
Medtr3g090670	-	NC_016409.2	41165591	41165592	myosin heavy chain-like protein
Medtr3g090955	+	NC_016409.2	41314296	41314297	polypyrimidine tract-binding-like protein, putative
Medtr3g090960	+	NC_016409.2	41319524	41319525	polypyrimidine tract-binding-like protein
Medtr3g091045	-	NC_016409.2	41365646	41365647	transmembrane protein, putative
Medtr3g091570	+	NC_016409.2	41675960	41675961	starch synthase 2/amyloplastic protein
Medtr3g091650	+	NC_016409.2	41723130	41723131	ribonuclease P protein subunit P38, related protein, putative
Medtr3g091680	+	NC_016409.2	41735613	41735614	hypothetical protein
Medtr3g491830	+	NC_016409.2	41806822	41806823	protein phosphatase 2C-like protein
Medtr3g092000	-	NC_016409.2	41985998	41985999	F-box SKIP23-like protein
Medtr3g092030	-	NC_016409.2	42002728	42002729	MFS transporter
Medtr3g092060	-	NC_016409.2	42018197	42018198	P-loop nucleoside triphosphate hydrolase superfamily protein
Medtr3g092070	-	NC_016409.2	42027492	42027493	P-loop nucleoside triphosphate hydrolase superfamily protein
Medtr3g092070	-	NC_016409.2	42028262	42028263	P-loop nucleoside triphosphate hydrolase superfamily protein
Medtr3g092640	-	NC_016409.2	42336091	42336092	membrane-related protein CP5, putative
Medtr3g092810	-	NC_016409.2	42431886	42431887	hypothetical protein
Medtr3g092960	+	NC_016409.2	42492172	42492173	hypothetical protein
Medtr3g093290	-	NC_016409.2	42639128	42639129	MFS transporter
Medtr3g093320	+	NC_016409.2	42649029	42649030	hypothetical protein
Medtr3g093730	-	NC_016409.2	42825258	42825259	methylesterase
Medtr3g093790	-	NC_016409.2	42853038	42853039	nucleic acid-binding, OB-fold-like protein
Medtr3g093800	-	NC_016409.2	42860404	42860405	transcription elongation factor S-II, putative
Medtr3g093850	+	NC_016409.2	42881699	42881700	transmembrane protein, putative
Medtr3g094300	-	NC_016409.2	43114894	43114895	dual specificity phosphatase domain protein
Medtr3g094770	+	NC_016409.2	43251335	43251336	E3 ubiquitin-protein ligase RKP-like protein
Medtr3g094840	+	NC_016409.2	43286466	43286467	4-alpha-glucanotransferase/amyloplastic protein
Medtr3g094970	-	NC_016409.2	43351150	43351151	pathogenic type III effector avirulence factor Avr AvrRpt-cleavage: cleavage site protein
Medtr3g095210	+	NC_016409.2	43501522	43501523	like-COV protein
Medtr3g095250	+	NC_016409.2	43527938	43527939	DNA-binding protein alba protein
Medtr3g095560	-	NC_016409.2	43666145	43666146	RING-H2 zinc finger protein
Medtr3g095620	+	NC_016409.2	43690092	43690093	calcium-dependent kinase family protein
Medtr3g095720	-	NC_016409.2	43733558	43733559	PIF1-like helicase
Medtr3g095820	+	NC_016409.2	43788373	43788374	hypothetical protein
Medtr3g096050	-	NC_016409.2	43896560	43896561	caffeic acid O-methyltransferase
Medtr3g096070	-	NC_016409.2	43907372	43907373	caffeic acid O-methyltransferase
Medtr3g096070	-	NC_016409.2	43908205	43908206	caffeic acid O-methyltransferase
Medtr3g096200	-	NC_016409.2	43965874	43965875	glucan synthase-like protein
Medtr3g096320	+	NC_016409.2	44020511	44020512	GDP-mannose transporter, putative
Medtr3g096330	-	NC_016409.2	44026649	44026650	glycoside hydrolase family 28 protein
Medtr3g096380	-	NC_016409.2	44056296	44056297	cation/H+ exchanger 3
Medtr3g096640	-	NC_016409.2	44210531	44210532	DNA topoisomerase
Medtr3g096670	+	NC_016409.2	44236121	44236122	F-box plant protein, putative
Medtr3g096840	-	NC_016409.2	44327232	44327233	transmembrane amino acid transporter family protein
Medtr3g097180	+	NC_016409.2	44547131	44547132	hypothetical protein
Medtr3g097270	-	NC_016409.2	44607402	44607403	OSBP(oxysterol-binding protein)-related protein 1C
Medtr3g097370	+	NC_016409.2	44649756	44649757	low-molecular-weight cysteine-rich protein
Medtr3g098240	-	NC_016409.2	44840201	44840202	suppressor OF protein silencing protein
Medtr3g098310	-	NC_016409.2	44877940	44877941	ATP-dependent Clp protease
Medtr3g098430	-	NC_016409.2	44943467	44943468	Calnexin 2
Medtr3g098510	+	NC_016409.2	44978064	44978065	chromophore lyase CpcT/CpeT
Medtr3g098530	+	NC_016409.2	44987829	44987830	polyphosphoinositide-binding protein
Medtr3g098580	-	NC_016409.2	45013987	45013988	AP2 domain class transcription factor
Medtr3g498695	-	NC_016409.2	45091802	45091803	BHLH transcriptional factor
Medtr3g099040	-	NC_016409.2	45389917	45389918	heavy-metal-associated domain protein
Medtr3g099150	+	NC_016409.2	45451817	45451818	nodulin-like/MFS transporter
Medtr3g099570	-	NC_016409.2	45642984	45642985	blue copper-like protein
Medtr3g099580	-	NC_016409.2	45650248	45650249	plastocyanin-like domain protein
Medtr3g099600	-	NC_016409.2	45660636	45660637	BEST plant protein match is: (TAIR:plant.1) protein, putative
Medtr3g099720	-	NC_016409.2	45719301	45719302	MATE efflux family protein
Medtr3g099780	+	NC_016409.2	45782648	45782649	CRT (chloroquine-resistance transporter)-like transporter, putative
Medtr3g099980	+	NC_016409.2	45887195	45887196	plastocyanin-like domain protein
Medtr3g100010	+	NC_016409.2	45901029	45901030	serpin-like protein
Medtr3g100090	+	NC_016409.2	45973595	45973596	ethylene-responsive kinase Le-CTR1
Medtr3g100250	-	NC_016409.2	46072742	46072743	hypothetical protein
Medtr3g100270	-	NC_016409.2	46079016	46079017	chromosome-associated kinesin KIF4A-like protein
Medtr3g100320	+	NC_016409.2	46127472	46127473	mechanosensitive ion channel-like protein
Medtr3g101050	+	NC_016409.2	46497342	46497343	serpin-like protein
Medtr3g101200	-	NC_016409.2	46554846	46554847	serpin-like protein
Medtr3g101680	-	NC_016409.2	46813899	46813900	vacuolar import/degradation, VID27-like protein
Medtr3g101750	-	NC_016409.2	46842718	46842719	polyketide cyclase/dehydrase and lipid transporter
Medtr3g101810	+	NC_016409.2	46899179	46899180	transcription factor
Medtr3g101930	-	NC_016409.2	46958200	46958201	HXXXD-type acyl-transferase family protein
Medtr3g101930	-	NC_016409.2	46958948	46958949	HXXXD-type acyl-transferase family protein
Medtr3g102180	-	NC_016409.2	47093473	47093474	LRR receptor-like kinase family protein
Medtr3g102310	+	NC_016409.2	47151404	47151405	carboxy-terminal domain cyclin
Medtr3g102370	+	NC_016409.2	47171175	47171176	isoaspartyl peptidase/L-asparaginase
Medtr3g102590	-	NC_016409.2	47276114	47276115	two-component response regulator
Medtr3g102830	+	NC_016409.2	47382642	47382643	ATP-dependent Clp protease ATP-binding subunit
Medtr3g102920	-	NC_016409.2	47415024	47415025	serpin-like protein
Medtr3g103360	+	NC_016409.2	47689958	47689959	BZIP transcription factor
Medtr3g103410	-	NC_016409.2	47712453	47712454	plant/MWF20 protein
Medtr3g104110	+	NC_016409.2	47970649	47970650	transmembrane protein, putative
Medtr3g104500	+	NC_016409.2	48148052	48148053	ADP/ATP carrier protein
Medtr3g104570	-	NC_016409.2	48186382	48186383	IQ calmodulin-binding motif protein
Medtr3g104640	-	NC_016409.2	48217342	48217343	DUF3511 domain protein
Medtr3g104760	+	NC_016409.2	48292564	48292565	NOL1/NOP2/sun family RNA methylase, putative
Medtr3g104780	-	NC_016409.2	48303241	48303242	cytosolic class II small heat-shock protein
Medtr3g104900	+	NC_016409.2	48354398	48354399	Serine/Threonine kinase family protein
Medtr3g105080	+	NC_016409.2	48451854	48451855	ferredoxin-like protein
Medtr3g105100	-	NC_016409.2	48454548	48454549	YGGT family protein
Medtr3g105260	-	NC_016409.2	48536689	48536690	transmembrane protein, putative
Medtr3g105340	-	NC_016409.2	48561323	48561324	DUF1677 family protein
Medtr3g105370	+	NC_016409.2	48575032	48575033	pentatricopeptide (PPR) repeat protein
Medtr3g105820	+	NC_016409.2	48814827	48814828	translocon at the inner envelope membrane ofs protein 55-II
Medtr3g105840	-	NC_016409.2	48818935	48818936	hypothetical protein
Medtr3g106100	-	NC_016409.2	48970269	48970270	nucleic acid-binding protein, putative
Medtr3g106420	-	NC_016409.2	49188286	49188287	SPFH/band 7/PHB domain membrane-associated family protein
Medtr3g106430	-	NC_016409.2	49192008	49192009	SPFH/band 7/PHB domain membrane-associated family protein
Medtr3g106470	-	NC_016409.2	49203168	49203169	SPFH/band 7/PHB domain membrane-associated family protein
Medtr3g106485	-	NC_016409.2	49213762	49213763	SPFH/band 7/PHB domain membrane-associated family protein
Medtr3g106930	-	NC_016409.2	49410686	49410687	core-2/I-branching enzyme
Medtr3g107390	-	NC_016409.2	49537171	49537172	RNA-dependent RNA polymerase family protein
Medtr3g107390	-	NC_016409.2	49539725	49539726	RNA-dependent RNA polymerase family protein
Medtr3g107720	+	NC_016409.2	49698791	49698792	inwardly rectifying potassium channel subunit
Medtr3g107770	+	NC_016409.2	49729822	49729823	rare lipoprotein A-like double-psi beta-barrel protein
Medtr3g107880	-	NC_016409.2	49776129	49776130	phosphatase 2C family protein
Medtr3g108530	+	NC_016409.2	49840969	49840970	paramyosin-like protein
Medtr3g108080	-	NC_016409.2	49943926	49943927	embryo defective 2410 protein
Medtr3g108160	-	NC_016409.2	49980721	49980722	syntaxin of plants protein
Medtr3g108190	-	NC_016409.2	49993972	49993973	sulfate transporter-like protein
Medtr3g108220	+	NC_016409.2	50005126	50005127	zinc ion-binding protein
Medtr3g108370	+	NC_016409.2	50093764	50093765	hypothetical protein
Medtr3g108900	-	NC_016409.2	50329577	50329578	type 2 (PTH2)-like peptidyl-tRNA hydrolase
Medtr3g109030	+	NC_016409.2	50399223	50399224	cyclic nucleotide-gated ion channel-like protein
Medtr3g109070	-	NC_016409.2	50420087	50420088	GDP-mannose transporter GONST3
Medtr3g109250	-	NC_016409.2	50501152	50501153	cation transporter ChaC
Medtr3g109310	+	NC_016409.2	50555111	50555112	BZIP transcription factor
Medtr3g110120	+	NC_016409.2	51042502	51042503	transmembrane protein, putative
Medtr3g110172	+	NC_016409.2	51153263	51153264	bark storage-like protein
Medtr3g110175	+	NC_016409.2	51169213	51169214	bark storage-like protein
Medtr3g110182	+	NC_016409.2	51181689	51181690	auxin canalization protein
Medtr3g110185	-	NC_016409.2	51187274	51187275	lactoylglutathione lyase
Medtr3g109610	+	NC_016409.2	51268754	51268755	carotenoid cleavage dioxygenase
Medtr3g109800	+	NC_016409.2	51354908	51354909	class III homeodomain leucine zipper protein
Medtr3g109820	-	NC_016409.2	51371978	51371979	LRR receptor-like kinase
Medtr3g109820	-	NC_016409.2	51374242	51374243	LRR receptor-like kinase
Medtr3g109920	+	NC_016409.2	51418558	51418559	Avr9/Cf-9 rapidly elicited protein
Medtr3g110280	-	NC_016409.2	51467922	51467923	glycoside hydrolase family 18 protein
Medtr3g110320	-	NC_016409.2	51482828	51482829	glycoside hydrolase family 18 protein
Medtr3g110600	-	NC_016409.2	51693283	51693284	ergosterol biosynthetic-like protein
Medtr3g110630	-	NC_016409.2	51702618	51702619	DUF1005 family protein
Medtr3g110720	-	NC_016409.2	51751732	51751733	tubulin beta-1 chain
Medtr3g110840	-	NC_016409.2	51804345	51804346	LRR receptor-like kinase family protein
Medtr3g110840	-	NC_016409.2	51805632	51805633	LRR receptor-like kinase family protein
Medtr3g111150	+	NC_016409.2	51942231	51942232	serpin-like protein
Medtr3g111510	+	NC_016409.2	52105137	52105138	wall associated kinase-like protein
Medtr3g111650	+	NC_016409.2	52206159	52206160	hypothetical protein
Medtr3g111690	-	NC_016409.2	52234607	52234608	DNA-3-methyladenine glycosylase I
Medtr3g111730	-	NC_016409.2	52267015	52267016	DUF4091 domain protein
Medtr3g111780	-	NC_016409.2	52290377	52290378	ovate transcriptional repressor
Medtr3g111800	+	NC_016409.2	52298887	52298888	transmembrane protein, putative
Medtr3g111840	+	NC_016409.2	52332582	52332583	leucine carboxyl methyltransferase
Medtr3g111950	+	NC_016409.2	52385814	52385815	hypothetical protein
Medtr3g112350	-	NC_016409.2	52624816	52624817	cytokinin oxidase/dehydrogenase-like protein
Medtr3g112450	+	NC_016409.2	52699826	52699827	peptide transporter
Medtr3g112460	+	NC_016409.2	52714079	52714080	peptide transporter
Medtr3g112480	-	NC_016409.2	52731241	52731242	auxin-induced 5NG4-like protein
Medtr3g112490	-	NC_016409.2	52751401	52751402	transcription initiation factor IIF beta subunit
Medtr3g113070	+	NC_016409.2	52823809	52823810	salt tolerance-like protein
Medtr3g113210	+	NC_016409.2	52913331	52913332	glyoxal oxidase amino-terminal protein
Medtr3g113720	-	NC_016409.2	53039615	53039616	glycosyl hydrolase family 9 protein
Medtr3g113720	-	NC_016409.2	53041422	53041423	glycosyl hydrolase family 9 protein
Medtr3g113730	-	NC_016409.2	53043519	53043520	20S proteasome subunit alpha type 1
Medtr3g113782	+	NC_016409.2	53068136	53068137	F-box/RNI/FBD-like domain protein
Medtr3g113920	-	NC_016409.2	53126627	53126628	ER lumen protein retaining receptor-like protein
Medtr3g113680	-	NC_016409.2	53236563	53236564	DnaJ domain-containing protein
Medtr3g114060	-	NC_016409.2	53251673	53251674	Myb-like DNA-binding domain protein, putative
Medtr3g114110	+	NC_016409.2	53288284	53288285	hypothetical protein
Medtr3g114340	-	NC_016409.2	53400708	53400709	LA-related protein 6 LA RNA-binding domain protein
Medtr3g114420	-	NC_016409.2	53432399	53432400	subtilisin-like serine protease
Medtr3g114840	+	NC_016409.2	53616785	53616786	phospholipase D alpha 1
Medtr3g115180	-	NC_016409.2	53842372	53842373	transmembrane protein, putative
Medtr3g115240	+	NC_016409.2	53879120	53879121	DUF760 family protein
Medtr3g115300	+	NC_016409.2	53913469	53913470	hypothetical protein
Medtr3g115370	+	NC_016409.2	53952781	53952782	catalase heme-binding enzyme
Medtr3g115400	+	NC_016409.2	53965316	53965317	plant regulator RWP-RK family protein
Medtr3g115650	-	NC_016409.2	54137489	54137490	hypothetical protein
Medtr3g115670	+	NC_016409.2	54145237	54145238	senescence-associated E3 ubiquitin ligase
Medtr3g115870	-	NC_016409.2	54155142	54155143	F-box/kelch-repeat plant protein
Medtr3g116155	-	NC_016409.2	54307214	54307215	hypothetical protein
Medtr3g116410	-	NC_016409.2	54449071	54449072	dehydration-responsive RD22-like protein
Medtr3g116450	+	NC_016409.2	54473139	54473140	receptor-like kinase
Medtr3g117280	+	NC_016409.2	54861517	54861518	PHD finger and bromo-adjacent-like domain protein
Medtr3g117360	+	NC_016409.2	54913423	54913424	cytosolic Fe-S cluster assembly factor NARFL-like protein
Medtr3g117500	+	NC_016409.2	55011468	55011469	glycosyl hydrolase family 9 protein
Medtr3g117580	+	NC_016409.2	55053028	55053029	tRNA-dihydrouridine synthase
Medtr3g117625	-	NC_016409.2	55082231	55082232	hypothetical protein
Medtr3g117680	+	NC_016409.2	55095169	55095170	calcium-binding EF-hand protein
Medtr3g117825	-	NC_016409.2	55169255	55169256	MYB domain protein, putative
Medtr3g118030	-	NC_016409.2	55233071	55233072	60S ribosomal protein L5-2
Medtr3g118160	+	NC_016409.2	55300177	55300178	replication factor C subunit, putative
Medtr3g118500	+	NC_016409.2	55448248	55448249	hypothetical protein
Medtr4g005170	-	NC_016410.2	91708	91709	pectinesterase/pectinesterase inhibitor, putative
Medtr4g005190	+	NC_016410.2	100571	100572	beta-amyrin synthase
Medtr4g005750	+	NC_016410.2	349953	349954	4-coumarate:CoA ligase-like protein
Medtr4g005930	-	NC_016410.2	435792	435793	exocyst complex component 84B
Medtr4g006320	-	NC_016410.2	593861	593862	translation initiation factor IF-2
Medtr4g006460	-	NC_016410.2	643429	643430	hypothetical protein
Medtr4g006570	-	NC_016410.2	750574	750575	SNAP receptor complex protein
Medtr4g006900	+	NC_016410.2	852029	852030	PPR containing plant-like protein
Medtr4g007095	-	NC_016410.2	948513	948514	phospholipid N-methyltransferase
Medtr4g007460	+	NC_016410.2	1108244	1108245	shikimate/quinate hydroxycinnamoyltransferase
Medtr4g007570	-	NC_016410.2	1137171	1137172	Novel GRP family
Medtr4g007630	-	NC_016410.2	1164784	1164785	transmembrane protein, putative
Medtr4g007640	-	NC_016410.2	1172219	1172220	hypothetical protein
Medtr4g007700	+	NC_016410.2	1198430	1198431	Snf1-related kinase interactor 1, putative
Medtr4g007750	-	NC_016410.2	1224407	1224408	cyclin-dependent kinase
Medtr4g007930	+	NC_016410.2	1320212	1320213	ubiquitin-specific protease family C19 protein
Medtr4g007980	-	NC_016410.2	1339469	1339470	F-box/kelch-repeat plant protein
Medtr4g008180	+	NC_016410.2	1450316	1450317	hypothetical protein
Medtr4g008540	-	NC_016410.2	1578442	1578443	defective in cullin neddylation protein, putative
Medtr4g009010	-	NC_016410.2	1747573	1747574	hypothetical protein
Medtr4g009080	-	NC_016410.2	1759398	1759399	late embryogenesis abundant-like protein, putative
Medtr4g009260	+	NC_016410.2	1802757	1802758	AP2 domain class transcription factor
Medtr4g009540	-	NC_016410.2	1841292	1841293	helix loop helix DNA-binding domain protein
Medtr4g009840	+	NC_016410.2	2079380	2079381	topless-like protein
Medtr4g009880	-	NC_016410.2	2110732	2110733	2-methoxy-6-polyprenyl-1,4-benzoquinol methylase
Medtr4g009950	+	NC_016410.2	2138029	2138030	VQ motif protein
Medtr4g010210	-	NC_016410.2	2290452	2290453	methyl-CpG-binding domain protein
Medtr4g011040	+	NC_016410.2	2587485	2587486	peptide deformylase 1A
Medtr4g011530	+	NC_016410.2	2837014	2837015	phototropic-responsive NPH3 family protein
Medtr4g011810	-	NC_016410.2	2991666	2991667	katanin p60 ATPase subunit-like protein
Medtr4g011820	-	NC_016410.2	2998303	2998304	aspartate aminotransferase
Medtr4g011920	-	NC_016410.2	3116251	3116252	CASC3/barentsz eIF4AIII-binding protein
Medtr4g012050	-	NC_016410.2	3228672	3228673	heat shock 70 kDa protein
Medtr4g012960	-	NC_016410.2	3481734	3481735	D-glycerate dehydrogenase/hydroxypyruvate reductase
Medtr4g013200	+	NC_016410.2	3580845	3580846	thylakoid membrane phosphoprotein 14 kDa protein
Medtr4g013735	+	NC_016410.2	3879633	3879634	hypothetical protein
Medtr4g014070	+	NC_016410.2	3906756	3906757	LRR receptor-like kinase family protein
Medtr4g014540	+	NC_016410.2	4111078	4111079	ferritin
Medtr4g014570	-	NC_016410.2	4129540	4129541	disease resistance protein (TIR-NBS-LRR class)
Medtr4g014580	-	NC_016410.2	4136332	4136333	TIR-NBS-LRR class disease resistance protein
Medtr4g014670	-	NC_016410.2	4175695	4175696	DUF688 family protein
Medtr4g014810	-	NC_016410.2	4231054	4231055	GTP-binding elongation factor Tu family protein
Medtr4g015790	+	NC_016410.2	4776758	4776759	leucoanthocyanidin dioxygenase-like protein
Medtr4g016500	-	NC_016410.2	5035481	5035482	GDSL-like lipase/acylhydrolase
Medtr4g016660	+	NC_016410.2	5102708	5102709	hypothetical protein
Medtr4g017370	-	NC_016410.2	5423181	5423182	verticillium wilt resistance-like protein
Medtr4g017630	+	NC_016410.2	5530520	5530521	tubulin beta-1 chain
Medtr4g017650	+	NC_016410.2	5543250	5543251	phosphatidylethanolamine-binding protein
Medtr4g018770	-	NC_016410.2	5784919	5784920	GDP-mannose transporter GONST3
Medtr4g019090	-	NC_016410.2	5923263	5923264	tubulin beta-1 chain
Medtr4g019110	-	NC_016410.2	5935031	5935032	tubulin beta-1 chain
Medtr4g019340	-	NC_016410.2	6000234	6000235	DUF674 family protein
Medtr4g019450	-	NC_016410.2	6089476	6089477	BEL1-like homeodomain protein
Medtr4g019610	-	NC_016410.2	6174655	6174656	elongation factor 1-beta
Medtr4g019760	+	NC_016410.2	6257526	6257527	transmembrane protein, putative
Medtr4g020070	+	NC_016410.2	6424218	6424219	LRR receptor-like kinase
Medtr4g020720	-	NC_016410.2	6663950	6663951	NAD-dependent aldehyde dehydrogenase family protein
Medtr4g021220	+	NC_016410.2	6858703	6858704	PPR containing plant-like protein
Medtr4g021410	+	NC_016410.2	6957366	6957367	aldo/keto reductase family oxidoreductase
Medtr4g022240	+	NC_016410.2	7421748	7421749	core-2/I-branching enzyme
Medtr4g022460	+	NC_016410.2	7481658	7481659	LRR and NB-ARC domain disease resistance protein
Medtr4g022520	+	NC_016410.2	7514318	7514319	DUF223 domain protein
Medtr4g022660	-	NC_016410.2	7602216	7602217	NHL domain protein
Medtr4g022670	-	NC_016410.2	7607056	7607057	HXXXD-type acyl-transferase family protein
Medtr4g022720	-	NC_016410.2	7616041	7616042	HXXXD-type acyl-transferase family protein
Medtr4g022800	-	NC_016410.2	7638014	7638015	HXXXD-type acyl-transferase family protein
Medtr4g022960	-	NC_016410.2	7722781	7722782	NBS-LRR type disease resistance protein
Medtr4g023520	+	NC_016410.2	7959023	7959024	PPR repeat protein
Medtr4g023590	-	NC_016410.2	7996470	7996471	ATP-dependent RNA helicase DHX37-like protein, putative
Medtr4g023670	-	NC_016410.2	8036912	8036913	agenet domain protein
Medtr4g024680	-	NC_016410.2	8360252	8360253	F-box/RNI superfamily protein
Medtr4g024830	+	NC_016410.2	8415949	8415950	F-box/RNI/FBD-like domain protein
Medtr4g025410	-	NC_016410.2	8604315	8604316	S-adenosylmethionine-dependent methyltransferase, putative
Medtr4g026050	-	NC_016410.2	8972224	8972225	cytochrome P450 family 71 protein
Medtr4g026980	-	NC_016410.2	9282816	9282817	hypothetical protein
Medtr4g027145	+	NC_016410.2	9335691	9335692	heat shock cognate 70 kDa protein
Medtr4g027425	+	NC_016410.2	9499697	9499698	nucleotidyltransferase family protein
Medtr4g027430	-	NC_016410.2	9511590	9511591	holliday junction resolvase-like protein
Medtr4g028510	+	NC_016410.2	9569886	9569887	F-box protein interaction domain protein
Medtr4g029440	-	NC_016410.2	10174990	10174991	zinc finger, C3HC4 type (RING finger) protein
Medtr4g029480	+	NC_016410.2	10182332	10182333	pumilio-family RNA-binding repeatprotein
Medtr4g030050	-	NC_016410.2	10371886	10371887	hypothetical protein
Medtr4g030900	-	NC_016410.2	10504402	10504403	anion transporter 4
Medtr4g032190	+	NC_016410.2	11057120	11057121	agenet domain protein
Medtr4g032220	+	NC_016410.2	11076276	11076277	P-loop nucleoside triphosphate hydrolase superfamily protein
Medtr4g032320	-	NC_016410.2	11120408	11120409	receptor-like protein
Medtr4g032895	-	NC_016410.2	11374871	11374872	pentatricopeptide (PPR) repeat protein
Medtr4g035170	+	NC_016410.2	12047357	12047358	adenylate kinase
Medtr4g035180	+	NC_016410.2	12055506	12055507	Serine/Threonine-kinase CCR3-like protein
Medtr4g035250	-	NC_016410.2	12082523	12082524	hypothetical protein
Medtr4g435338	+	NC_016410.2	12121055	12121056	F-box/RNI superfamily protein
Medtr4g035310	+	NC_016410.2	12141770	12141771	RNA recognition motif
Medtr4g035330	-	NC_016410.2	12155786	12155787	cytochrome P450 family 81 protein
Medtr4g035870	-	NC_016410.2	12684845	12684846	plant invertase/pectin methylesterase inhibitor
Medtr4g036005	+	NC_016410.2	12826343	12826344	cyclopropane-fatty-acyl-phospholipid synthase
Medtr4g036265	+	NC_016410.2	13052493	13052494	autophagy 3 (APG3) protein
Medtr4g036445	-	NC_016410.2	13118086	13118087	PWWP domain protein
Medtr4g036605	-	NC_016410.2	13252884	13252885	hypothetical protein
Medtr4g037305	-	NC_016410.2	13748633	13748634	3-methyl-2-oxobutanoate hydroxymethyltransferase
Medtr4g044297	-	NC_016410.2	14860784	14860785	plant/F9H3-4 protein
Medtr4g037380	-	NC_016410.2	14922011	14922012	hypothetical protein
Medtr4g037560	+	NC_016410.2	14983072	14983073	transmembrane protein, putative
Medtr4g044393	+	NC_016410.2	15061549	15061550	receptor-like kinase, putative
Medtr4g044687	+	NC_016410.2	15221537	15221538	hypothetical protein
Medtr4g044730	-	NC_016410.2	15296871	15296872	hypothetical protein
Medtr4g045617	+	NC_016410.2	15420881	15420882	hypothetical protein
Medtr4g045807	-	NC_016410.2	15707480	15707481	transmembrane protein, putative
Medtr4g045973	+	NC_016410.2	15969419	15969420	diacylglycerol kinase domain protein
Medtr4g046040	+	NC_016410.2	16073447	16073448	hypothetical protein
Medtr4g046110	-	NC_016410.2	16189711	16189712	secretory carrier-associated membrane protein
Medtr4g046640	+	NC_016410.2	16402283	16402284	B-box type zinc finger protein
Medtr4g046697	+	NC_016410.2	16494343	16494344	zinc finger C-x8-C-x5-C-x3-H type family protein, putative
Medtr4g048040	-	NC_016410.2	16965501	16965502	hypothetical protein
Medtr4g048220	+	NC_016410.2	17063533	17063534	NEDD8-activating enzyme E1 regulatory subunit-like protein
Medtr4g048510	-	NC_016410.2	17210501	17210502	gaba-receptor-associated protein ubiquitin domain protein
Medtr4g049420	+	NC_016410.2	17368452	17368453	transmembrane protein, putative
Medtr4g050140	-	NC_016410.2	17726336	17726337	carboxylesterase
Medtr4g050540	+	NC_016410.2	17909502	17909503	serine/threonine-protein phosphatase BSL2-like protein
Medtr4g052070	-	NC_016410.2	18843806	18843807	aspartyl/asparaginyl-tRNA synthetase family protein
Medtr4g052300	-	NC_016410.2	18929533	18929534	short-chain dehydrogenase/reductase
Medtr4g052350	-	NC_016410.2	18946396	18946397	short-chain dehydrogenase/reductase
Medtr4g052810	-	NC_016410.2	19160304	19160305	inner membrane protease ATP23-like protein
Medtr4g052950	-	NC_016410.2	19214491	19214492	class 2 transcription repressor NC2, beta subunit
Medtr4g053330	-	NC_016410.2	19239443	19239444	acytochrome-C oxidase/electron carrier protein
Medtr4g053270	-	NC_016410.2	19263037	19263038	endomembrane protein 70 family protein
Medtr4g053260	+	NC_016410.2	19266434	19266435	F-box/LRR plant protein
Medtr4g053185	-	NC_016410.2	19331911	19331912	hypothetical protein
Medtr4g054200	-	NC_016410.2	19650999	19651000	hypothetical protein
Medtr4g054960	+	NC_016410.2	19958898	19958899	MAR-binding filament-like protein, putative
Medtr4g054970	+	NC_016410.2	19965077	19965078	elongation factor 1-alpha-like protein
Medtr4g055030	+	NC_016410.2	20010689	20010690	Low molecular weight tyrosine-phosphatase, putative
Medtr4g055833	-	NC_016410.2	20389562	20389563	AT hook motif DNA-binding family protein
Medtr4g056100	-	NC_016410.2	20489036	20489037	UDP-D-apiose/UDP-D-xylose synthase
Medtr4g056300	+	NC_016410.2	20604671	20604672	recQ-mediated genome instability-like protein
Medtr4g056520	-	NC_016410.2	20743259	20743260	retinoid-inducible serine carboxypeptidase
Medtr4g057200	+	NC_016410.2	20907662	20907663	lethal leaf-spot protein, putative
Medtr4g057330	-	NC_016410.2	20982291	20982292	auxin-regulated protein
Medtr4g057470	-	NC_016410.2	21010318	21010319	DUF1635 family protein
Medtr4g057500	+	NC_016410.2	21057175	21057176	glycosyltransferase family 47 protein
Medtr4g057765	+	NC_016410.2	21268528	21268529	heavy metal transport/detoxification superfamily protein
Medtr4g058005	-	NC_016410.2	21502176	21502177	arsenical pump-driving ATPase-like protein
Medtr4g058650	+	NC_016410.2	21566933	21566934	hypothetical protein
Medtr4g058740	+	NC_016410.2	21623995	21623996	lysine decarboxylase family protein
Medtr4g059320	-	NC_016410.2	21778894	21778895	senescence regulator
Medtr4g059340	+	NC_016410.2	21833140	21833141	F-box/LRR protein, putative
Medtr4g059840	-	NC_016410.2	22075920	22075921	fasciclin-like arabinogalactan protein
Medtr4g060500	+	NC_016410.2	22251024	22251025	cytochrome B561, amino-terminal protein
Medtr4g060780	-	NC_016410.2	22361846	22361847	allergen gly M Bd 28 kDa protein
Medtr4g061050	-	NC_016410.2	22523925	22523926	structural maintenance-like chromosomes-protein
Medtr4g061200	-	NC_016410.2	22614546	22614547	AP2-like ethylene-responsive transcription factor
Medtr4g061580	+	NC_016410.2	22773705	22773706	transmembrane protein, putative
Medtr4g061800	-	NC_016410.2	22876026	22876027	DNA-directed RNA polymerase I protein
Medtr4g062090	-	NC_016410.2	23028890	23028891	E3 UFM1-protein ligase-like protein
Medtr4g062100	-	NC_016410.2	23034182	23034183	ankyrin repeat plant protein
Medtr4g062170	-	NC_016410.2	23073824	23073825	3-ketoacyl-CoA synthase-like protein
Medtr4g062190	-	NC_016410.2	23078472	23078473	3-ketoacyl-CoA synthase-like protein
Medtr4g062270	+	NC_016410.2	23110554	23110555	3-ketoacyl-CoA synthase-like protein
Medtr4g062540	-	NC_016410.2	23253940	23253941	DNA repair protein RAD51
Medtr4g063220	-	NC_016410.2	23408901	23408902	core histone H2A/H2B/H3/H4
Medtr4g063280	-	NC_016410.2	23448204	23448205	histone H2A 6
Medtr4g063490	-	NC_016410.2	23527350	23527351	ubiquitin-conjugating enzyme
Medtr4g063710	+	NC_016410.2	23588263	23588264	heat shock cognate 70 kDa protein
Medtr4g063710	+	NC_016410.2	23588977	23588978	heat shock cognate 70 kDa protein
Medtr4g063720	+	NC_016410.2	23597855	23597856	heat shock cognate 70 kDa protein
Medtr4g063800	-	NC_016410.2	23680585	23680586	armadillo/beta-catenin repeat protein
Medtr4g063830	+	NC_016410.2	23714972	23714973	E3 ubiquitin-protein ligase XBAT31-like protein
Medtr4g063940	+	NC_016410.2	23828423	23828424	kinase 1B
Medtr4g064020	+	NC_016410.2	23885686	23885687	core histone H2A/H2B/H3/H4
Medtr4g064120	+	NC_016410.2	23904638	23904639	GRAS family transcription factor
Medtr4g064150	-	NC_016410.2	23912355	23912356	GRAS family transcription factor
Medtr4g064160	-	NC_016410.2	23916588	23916589	GRAS family transcription factor
Medtr4g064200	+	NC_016410.2	23930251	23930252	GRAS family transcription factor
Medtr4g064350	+	NC_016410.2	24001645	24001646	ATP-dependent zinc metalloprotease FTSH protein
Medtr4g064380	+	NC_016410.2	24017925	24017926	haloacid dehalogenase-like hydrolase
Medtr4g064670	+	NC_016410.2	24134827	24134828	pumilio Mpt5 protein, putative
Medtr4g064770	-	NC_016410.2	24165620	24165621	pentatricopeptide (PPR) repeat protein
Medtr4g064887	+	NC_016410.2	24239926	24239927	NAD(P)-binding rossmann-fold protein
Medtr4g064897	-	NC_016410.2	24248454	24248455	RAB GTPase-like protein A1D
Medtr4g064923	-	NC_016410.2	24267097	24267098	maternal effect embryo arrest protein
Medtr4g064997	+	NC_016410.2	24328887	24328888	DUF3527 domain protein
Medtr4g065060	-	NC_016410.2	24420445	24420446	hypothetical protein
Medtr4g065093	+	NC_016410.2	24470410	24470411	hypothetical protein
Medtr4g065107	-	NC_016410.2	24476888	24476889	hypothetical protein
Medtr4g065570	+	NC_016410.2	24555079	24555080	zinc finger AN1 domain stress-associated protein
Medtr4g065850	-	NC_016410.2	24781956	24781957	LRR receptor-like kinase family protein
Medtr4g067110	-	NC_016410.2	25309121	25309122	cyclin-like protein
Medtr4g067140	+	NC_016410.2	25318329	25318330	transmembrane protein, putative
Medtr4g067250	+	NC_016410.2	25377486	25377487	hypothetical protein
Medtr4g067320	-	NC_016410.2	25414285	25414286	salt tolerance-like protein
Medtr4g068010	+	NC_016410.2	25517619	25517620	Ras protein Rab7, putative
Medtr4g068230	+	NC_016410.2	25584148	25584149	orn/lys/arg decarboxylase
Medtr4g068240	+	NC_016410.2	25588279	25588280	orn/lys/arg decarboxylase major region protein
Medtr4g068880	-	NC_016410.2	25852242	25852243	plastid division protein PDV2, putative
Medtr4g069070	+	NC_016410.2	25944817	25944818	4-hydroxy-3-methylbut-2-enyl diphosphate reductase
Medtr4g069160	-	NC_016410.2	25997048	25997049	UPF0496 plant-like protein
Medtr4g069250	-	NC_016410.2	26031000	26031001	NAD(P)H:quinone oxidoreductase, type IV protein
Medtr4g069420	-	NC_016410.2	26120024	26120025	nucleotide-diphospho-sugar transferase family protein
Medtr4g069970	-	NC_016410.2	26327850	26327851	receptor-like kinase
Medtr4g070040	+	NC_016410.2	26356842	26356843	phenylalanyl-tRNA synthetase alpha chain, putative
Medtr4g070420	+	NC_016410.2	26537077	26537078	hypothetical protein
Medtr4g070910	+	NC_016410.2	26715716	26715717	NOP56-like pre RNA processing ribonucleoprotein
Medtr4g070970	+	NC_016410.2	26733819	26733820	LRR receptor-like kinase family protein
Medtr4g071060	+	NC_016410.2	26765051	26765052	papain family cysteine protease
Medtr4g071180	+	NC_016410.2	26832623	26832624	core histone H2A/H2B/H3/H4
Medtr4g071540	-	NC_016410.2	27043048	27043049	clathrin-binding protein, putative
Medtr4g071660	-	NC_016410.2	27119117	27119118	TATA box-binding protein associated factor RNA polymerase I subunit B-like protein
Medtr4g071880	+	NC_016410.2	27268228	27268229	fructose-bisphosphate aldolase class I
Medtr4g072030	+	NC_016410.2	27319433	27319434	polyol/monosaccharide transporter 1
Medtr4g072110	-	NC_016410.2	27356788	27356789	GLN phosphoribosyl pyrophosphate amidotransferase
Medtr4g072210	-	NC_016410.2	27406664	27406665	YEATS family protein
Medtr4g072430	+	NC_016410.2	27462092	27462093	hypothetical protein
Medtr4g072770	+	NC_016410.2	27540636	27540637	SAUR-like auxin-responsive family protein
Medtr4g073010	+	NC_016410.2	27616903	27616904	high-affinity nickel-transport family protein
Medtr4g073040	+	NC_016410.2	27631089	27631090	heavy metal transport/detoxification superfamily protein
Medtr4g073080	+	NC_016410.2	27640366	27640367	nucleosome/chromatin assembly factor group protein
Medtr4g073730	-	NC_016410.2	27988352	27988353	pathogenesis-related thaumatin family protein
Medtr4g073830	-	NC_016410.2	28037099	28037100	armadillo repeat only protein
Medtr4g073950	-	NC_016410.2	28106409	28106410	disease resistance-responsive, dirigent domain protein
Medtr4g074080	+	NC_016410.2	28161752	28161753	receptor-like kinase
Medtr4g074140	-	NC_016410.2	28195920	28195921	hypothetical protein
Medtr4g074160	+	NC_016410.2	28205365	28205366	centromere/microtubule-binding protein
Medtr4g074350	+	NC_016410.2	28317415	28317416	delta(24)-sterol reductase-like protein
Medtr4g074390	-	NC_016410.2	28339901	28339902	PPR containing plant-like protein
Medtr4g074440	+	NC_016410.2	28342770	28342771	pre-mRNA-processing protein 40C
Medtr4g074470	-	NC_016410.2	28369507	28369508	PPR containing plant-like protein
Medtr4g075090	-	NC_016410.2	28656634	28656635	hypothetical protein
Medtr4g075190	+	NC_016410.2	28719204	28719205	mRNA splicing factor, thioredoxin-like U5 snRNP protein
Medtr4g075250	-	NC_016410.2	28737599	28737600	ubiquitin-conjugating enzyme/RWD-like protein
Medtr4g075333	-	NC_016410.2	28783266	28783267	pollen protein Ole E I-like protein
Medtr4g075450	-	NC_016410.2	28789666	28789667	40S ribosomal protein S15-4
Medtr4g075640	-	NC_016410.2	28907716	28907717	Rop guanine nucleotide exchange factor
Medtr4g075980	+	NC_016410.2	29049441	29049442	NAC transcription factor-like protein
Medtr4g076120	+	NC_016410.2	29131108	29131109	DHHC-type zinc finger protein
Medtr4g076140	+	NC_016410.2	29139935	29139936	GRAS family transcription factor
Medtr4g076430	+	NC_016410.2	29225903	29225904	glucan endo-1,3-beta-glucosidase
Medtr4g076440	+	NC_016410.2	29230574	29230575	glucan endo-1,3-beta-glucosidase
Medtr4g076540	+	NC_016410.2	29272152	29272153	PPR containing plant-like protein
Medtr4g076620	+	NC_016410.2	29309233	29309234	hypothetical protein
Medtr4g077070	-	NC_016410.2	29530178	29530179	phospholipase A1
Medtr4g077160	-	NC_016410.2	29563959	29563960	hypothetical protein
Medtr4g077190	-	NC_016410.2	29573604	29573605	sulfite reductase [ferredoxin] protein
Medtr4g077300	-	NC_016410.2	29615083	29615084	glycylpeptide N-tetradecanoyltransferase
Medtr4g077590	+	NC_016410.2	29703373	29703374	hypothetical protein
Medtr4g077610	+	NC_016410.2	29714315	29714316	PPP4R2 protein
Medtr4g077640	-	NC_016410.2	29726926	29726927	ADP-ribosylation factor-like protein A1D
Medtr4g077800	+	NC_016410.2	29778374	29778375	E3 ubiquitin-protein ligase synoviolin-like protein
Medtr4g077900	+	NC_016410.2	29913343	29913344	acyl:CoA ligase
Medtr4g478190	-	NC_016410.2	30015845	30015846	WEB family plant protein
Medtr4g078150	+	NC_016410.2	30080287	30080288	pfkB family carbohydrate kinase
Medtr4g078330	+	NC_016410.2	30184559	30184560	integrator complex subunit 7
Medtr4g078545	-	NC_016410.2	30346904	30346905	ADP/ATP carrier protein
Medtr4g078740	+	NC_016410.2	30430867	30430868	reticulon-like protein B2
Medtr4g078810	+	NC_016410.2	30465480	30465481	transcription activator GLK1-like protein
Medtr4g079110	-	NC_016410.2	30540810	30540811	glutaredoxin-C1 protein
Medtr4g079590	-	NC_016410.2	30774908	30774909	heat shock cognate 70 kDa protein
Medtr4g079810	+	NC_016410.2	30894605	30894606	hypothetical protein
Medtr4g080050	-	NC_016410.2	31007713	31007714	DUF688 family protein
Medtr4g080100	-	NC_016410.2	31045910	31045911	phospholipase A1
Medtr4g080100	-	NC_016410.2	31046980	31046981	phospholipase A1
Medtr4g080160	-	NC_016410.2	31088171	31088172	trehalose-6-phosphate synthase domain protein
Medtr4g080350	-	NC_016410.2	31173427	31173428	DnaJ heat shock amino-terminal domain protein
Medtr4g080580	-	NC_016410.2	31224915	31224916	zinc ion-binding protein
Medtr4g080797	-	NC_016410.2	31261239	31261240	polyubiquitin 3
Medtr4g081130	-	NC_016410.2	31407382	31407383	thiazole biosynthetic enzyme
Medtr4g081130	-	NC_016410.2	31408826	31408827	thiazole biosynthetic enzyme
Medtr4g081210	+	NC_016410.2	31449329	31449330	hypothetical protein
Medtr4g081410	+	NC_016410.2	31561949	31561950	formin-like 2 domain protein
Medtr4g081960	+	NC_016410.2	31828602	31828603	hypothetical protein
Medtr4g082265	-	NC_016410.2	31960198	31960199	anaphase promoting complex subunit 2
Medtr4g082355	+	NC_016410.2	32080011	32080012	transmembrane protein, putative
Medtr4g082640	-	NC_016410.2	32173253	32173254	appr-1-P processing enzyme family protein
Medtr4g082883	+	NC_016410.2	32224683	32224684	hypothetical protein
Medtr4g082900	+	NC_016410.2	32229526	32229527	hypothetical protein
Medtr4g082930	+	NC_016410.2	32241102	32241103	inactive purple acid phosphatase-like protein
Medtr4g082990	-	NC_016410.2	32272101	32272102	UDP-glucose 6-dehydrogenase family protein
Medtr4g083150	-	NC_016410.2	32359623	32359624	ras-GTPase-activating protein-binding protein, putative
Medtr4g083175	-	NC_016410.2	32369568	32369569	#N/A
Medtr4g083210	-	NC_016410.2	32387373	32387374	L-ascorbate oxidase-like protein
Medtr4g083570	-	NC_016410.2	32572438	32572439	ZIP zinc/iron transport family protein
Medtr4g083980	-	NC_016410.2	32681142	32681143	lecithine-cholesterol acyltransferase-like protein
Medtr4g084160	-	NC_016410.2	32804034	32804035	fasciclin domain protein
Medtr4g084750	+	NC_016410.2	33034783	33034784	homeobox associated leucine zipper protein
Medtr4g084910	+	NC_016410.2	33146215	33146216	u6 snRNA-associated-like-Smprotein
Medtr4g485550	+	NC_016410.2	33356775	33356776	Serine/Threonine kinase, plant-type protein, putative
Medtr4g485590	+	NC_016410.2	33382450	33382451	flavonoid glucosyltransferase
Medtr4g085970	+	NC_016410.2	33620459	33620460	DUF1685 family protein
Medtr4g086010	+	NC_016410.2	33637657	33637658	glycoprotein 3-alpha-L-fucosyltransferase A
Medtr4g086400	+	NC_016410.2	33852245	33852246	alcohol dehydrogenase zinc-binding domain protein
Medtr4g086420	-	NC_016410.2	33874441	33874442	DUF829 domain protein
Medtr4g086440	-	NC_016410.2	33879672	33879673	ubiquitin-conjugating enzyme
Medtr4g086855	+	NC_016410.2	34079608	34079609	sucrose nonfermenting 1(SNF1)-related kinase
Medtr4g087040	-	NC_016410.2	34094384	34094385	kinesin motor domain protein
Medtr4g087120	-	NC_016410.2	34136859	34136860	senescence-associated nodulin
Medtr4g087150	-	NC_016410.2	34147164	34147165	PPR containing plant-like protein
Medtr4g087270	+	NC_016410.2	34218439	34218440	Sas10/U3 ribonucleoprotein (UTP) family protein, putative
Medtr4g087410	+	NC_016410.2	34309278	34309279	hypothetical protein
Medtr4g087460	-	NC_016410.2	34343021	34343022	short chain dehydrogenase/reductase
Medtr4g087510	-	NC_016410.2	34357995	34357996	O-acetylserine (thiol) lyase
Medtr4g087890	+	NC_016410.2	34465584	34465585	formin-like 2 domain protein
Medtr4g087920	+	NC_016410.2	34477913	34477914	helix loop helix DNA-binding domain protein
Medtr4g087730	+	NC_016410.2	34515889	34515890	Pmr5/Cas1p GDSL/SGNH-like acyl-esterase family protein
Medtr4g087875	-	NC_016410.2	34582417	34582418	hypothetical protein
Medtr4g088170	-	NC_016410.2	34761855	34761856	cytochrome P450 family flavone synthase
Medtr4g088225	-	NC_016410.2	34819685	34819686	cellulose synthase-like protein D3
Medtr4g088400	+	NC_016410.2	35019640	35019641	cytochrome P450 family protein
Medtr4g088425	+	NC_016410.2	35044017	35044018	cytochrome P450 family protein
Medtr4g088495	-	NC_016410.2	35109171	35109172	polyubiquitin 3
Medtr4g088495	-	NC_016410.2	35111186	35111187	polyubiquitin 3
Medtr4g088660	-	NC_016410.2	35273126	35273127	WD domain, G-beta repeat protein
Medtr4g088750	+	NC_016410.2	35354122	35354123	tyrosine kinase family protein
Medtr4g088775	-	NC_016410.2	35391760	35391761	hypothetical protein
Medtr4g088835	+	NC_016410.2	35440582	35440583	ubiquitin-conjugating enzyme E2
Medtr4g088870	+	NC_016410.2	35467449	35467450	E3 ubiquitin-protein ligase RMA1H1-like protein
Medtr4g088965	-	NC_016410.2	35567820	35567821	mediator of RNA polymerase II transcription subunit 16
Medtr4g088975	+	NC_016410.2	35581952	35581953	receptor-like kinase
Medtr4g089065	+	NC_016410.2	35683969	35683970	phosphatidylinositol N-acetylglucosaminyltransferase
Medtr4g089100	-	NC_016410.2	35730180	35730181	fiber protein Fb34
Medtr4g091280	+	NC_016410.2	36136915	36136916	hypothetical protein
Medtr4g091380	-	NC_016410.2	36214210	36214211	LRR and NB-ARC domain disease resistance protein, putative
Medtr4g091470	-	NC_016410.2	36238579	36238580	structural molecule protein
Medtr4g091580	+	NC_016410.2	36294060	36294061	polyubiquitin 3
Medtr4g091840	+	NC_016410.2	36425536	36425537	G-type lectin S-receptor-like Serine/Threonine-kinase
Medtr4g091900	+	NC_016410.2	36461730	36461731	NAD(P)H:quinone oxidoreductase, type IV protein
Medtr4g050930	-	NC_016410.2	36589749	36589750	F-box/RNI superfamily protein
Medtr4g092510	-	NC_016410.2	36664777	36664778	hypothetical protein
Medtr4g092565	+	NC_016410.2	36692959	36692960	hypothetical protein
Medtr4g092640	-	NC_016410.2	36745652	36745653	squalene monooxygenase
Medtr4g092670	+	NC_016410.2	36759852	36759853	transmembrane protein, putative
Medtr4g092800	-	NC_016410.2	36824168	36824169	methionine sulfoxide reductase B 2
Medtr4g092820	+	NC_016410.2	36828621	36828622	glutamyl-tRNA reductase family protein
Medtr4g092920	-	NC_016410.2	36882545	36882546	heat shock 70 kDa protein
Medtr4g092960	+	NC_016410.2	36900181	36900182	oligopeptide transporter OPT family protein
Medtr4g093140	+	NC_016410.2	36961252	36961253	concanavalin A-like lectin kinase family protein, putative
Medtr4g093170	+	NC_016410.2	36973730	36973731	methylmalonate-semialdehyde dehydrogenase
Medtr4g093535	+	NC_016410.2	37154963	37154964	antigen receptor-like protein
Medtr4g093870	+	NC_016410.2	37199085	37199086	5-oxoprolinase
Medtr4g093870	+	NC_016410.2	37199870	37199871	5-oxoprolinase
Medtr4g093850	-	NC_016410.2	37213385	37213386	phototropic-responsive NPH3 family protein
Medtr4g093835	-	NC_016410.2	37257233	37257234	hypothetical protein
Medtr4g094260	+	NC_016410.2	37371724	37371725	polyadenylate-binding protein II
Medtr4g094255	+	NC_016410.2	37548389	37548390	endoplasmic reticulum vesicle transporter
Medtr4g094285	+	NC_016410.2	37609755	37609756	beta-xylosidase/alpha-L-arabinofuranosidase-like protein
Medtr4g094355	-	NC_016410.2	37810958	37810959	U4/U6 small nuclear Prp3-like ribonucleoprotein
Medtr4g094375	+	NC_016410.2	37844788	37844789	plant/F1M20-13 protein
Medtr4g094422	-	NC_016410.2	37967504	37967505	hypothetical protein
Medtr4g094450	+	NC_016410.2	38013772	38013773	polygalacturonase inhibitor
Medtr4g094465	+	NC_016410.2	38038255	38038256	DNA polymerase delta subunit 4
Medtr4g094520	+	NC_016410.2	38148728	38148729	FAD-binding berberine family protein
Medtr4g094520	+	NC_016410.2	38149450	38149451	FAD-binding berberine family protein
Medtr4g094535	-	NC_016410.2	38179002	38179003	tubulin
Medtr4g094538	-	NC_016410.2	38185256	38185257	N-acetylglucosaminyl-phosphatidylinositol de-N-acetylase
Medtr4g096660	-	NC_016410.2	38460007	38460008	transcription factor bHLH144, putative
Medtr4g096770	+	NC_016410.2	38503018	38503019	urease accessory protein UreG
Medtr4g096790	+	NC_016410.2	38516687	38516688	ribosomal protein S11
Medtr4g094660	-	NC_016410.2	38669838	38669839	potassium transporter 12
Medtr4g094692	+	NC_016410.2	38737687	38737688	pentatricopeptide (PPR) repeat protein
Medtr4g094790	+	NC_016410.2	39004080	39004081	LRR receptor-like kinase family protein
Medtr4g094800	-	NC_016410.2	39022183	39022184	hypothetical protein
Medtr4g094990	+	NC_016410.2	39454228	39454229	ubiquinone biosynthesis COQ4-like protein
Medtr4g095042	-	NC_016410.2	39576453	39576454	LRR receptor-like kinase
Medtr4g095045	-	NC_016410.2	39580601	39580602	receptor-like kinase, putative
Medtr4g095050	-	NC_016410.2	39586973	39586974	cytochrome P450 family protein
Medtr4g095080	+	NC_016410.2	39680070	39680071	frigida-like protein
Medtr4g095390	+	NC_016410.2	39757159	39757160	zinc-binding protein
Medtr4g095430	+	NC_016410.2	39780337	39780338	phototropic-responsive NPH3 family protein
Medtr4g095700	+	NC_016410.2	39918806	39918807	acyl-CoA N-acyltransferase (NAT) superfamily protein
Medtr4g097130	-	NC_016410.2	40017580	40017581	MYB transcription factor
Medtr4g097170	+	NC_016410.2	40036151	40036152	core histone H2A/H2B/H3/H4
Medtr4g097175	+	NC_016410.2	40045435	40045436	core histone H2A/H2B/H3/H4
Medtr4g097240	+	NC_016410.2	40077281	40077282	galactosyl transferase GMA12/MNN10 family protein
Medtr4g097250	-	NC_016410.2	40080898	40080899	hypothetical protein
Medtr4g098490	+	NC_016410.2	40576436	40576437	2Fe-2S ferredoxin superfamily protein
Medtr4g098510	-	NC_016410.2	40601613	40601614	eyes absent-like protein
Medtr4g098530	-	NC_016410.2	40613725	40613726	plant intracellular ras group-related LRR protein
Medtr4g098570	+	NC_016410.2	40635918	40635919	aluminum activated malate transporter family protein
Medtr4g099050	-	NC_016410.2	40966864	40966865	ethphon-induced protein
Medtr4g099070	-	NC_016410.2	41023001	41023002	electron carrier/iron ion-binding protein, putative
Medtr4g099100	+	NC_016410.2	41029774	41029775	poly(U)-specific endoribonuclease-B-like protein
Medtr4g099170	-	NC_016410.2	41081082	41081083	casein kinase II beta chain 2
Medtr4g099480	-	NC_016410.2	41303038	41303039	pentatricopeptide (PPR) repeat protein
Medtr4g100530	+	NC_016410.2	41445535	41445536	transmembrane protein, putative
Medtr4g100550	-	NC_016410.2	41451862	41451863	homeobox associated leucine zipper protein
Medtr4g100650	+	NC_016410.2	41521867	41521868	ethylene response factor
Medtr4g100770	-	NC_016410.2	41578487	41578488	transmembrane protein, putative
Medtr4g100975	-	NC_016410.2	41693429	41693430	transmembrane protein, putative
Medtr4g101020	+	NC_016410.2	41713505	41713506	VAMP-associated protein
Medtr4g101050	-	NC_016410.2	41739994	41739995	plant/MNJ7-17 protein, putative
Medtr4g101245	+	NC_016410.2	41812959	41812960	transmembrane protein, putative
Medtr4g101260	+	NC_016410.2	41820442	41820443	Lipid transfer protein
Medtr4g101270	+	NC_016410.2	41825278	41825279	protease inhibitor/seed storage/LTP family protein
Medtr4g101630	+	NC_016410.2	42005866	42005867	soluble acid invertase FRUCT2
Medtr4g101730	-	NC_016410.2	42076304	42076305	vacuolar processing enzyme
Medtr4g101950	+	NC_016410.2	42188856	42188857	translation factor EF-1 alpha-like protein
Medtr4g102040	-	NC_016410.2	42224887	42224888	hypothetical protein
Medtr4g102330	-	NC_016410.2	42404487	42404488	copper ion-binding protein, putative
Medtr4g102360	-	NC_016410.2	42418714	42418715	hypothetical protein
Medtr4g102400	+	NC_016410.2	42445106	42445107	subtilisin-like serine protease
Medtr4g102460	-	NC_016410.2	42470749	42470750	hypothetical protein
Medtr4g102520	-	NC_016410.2	42493286	42493287	Pre-mRNA splicing factor
Medtr4g102650	-	NC_016410.2	42550708	42550709	hypothetical protein
Medtr4g102790	-	NC_016410.2	42602731	42602732	GRAS family transcription factor
Medtr4g102790	-	NC_016410.2	42603913	42603914	GRAS family transcription factor
Medtr4g102840	+	NC_016410.2	42632635	42632636	calmodulin-binding protein
Medtr4g103300	+	NC_016410.2	42684263	42684264	cytidine/deoxycytidylate deaminase family protein
Medtr4g103300	+	NC_016410.2	42687655	42687656	cytidine/deoxycytidylate deaminase family protein
Medtr4g103410	+	NC_016410.2	42724881	42724882	hypothetical protein
Medtr4g103720	+	NC_016410.2	42892467	42892468	eukaryotic peptide chain release factor subunit 1-3
Medtr4g103830	+	NC_016410.2	42965309	42965310	carbamoylphosphate synthase small subunit
Medtr4g104020	+	NC_016410.2	43030039	43030040	GRAS family transcription factor
Medtr4g104030	+	NC_016410.2	43035276	43035277	nucleoside diphosphate kinase-like protein
Medtr4g104040	-	NC_016410.2	43038167	43038168	hypothetical protein
Medtr4g104210	-	NC_016410.2	43070778	43070779	ribosomal protein S21
Medtr4g104360	-	NC_016410.2	43103533	43103534	topoisomerase-like protein
Medtr4g104410	+	NC_016410.2	43206429	43206430	transducin/WD40 repeat protein
Medtr4g104440	+	NC_016410.2	43214359	43214360	L-isoaspartate O-methyltransferase
Medtr4g104470	-	NC_016410.2	43222325	43222326	31 kDa ribonucleoprotein
Medtr4g104750	+	NC_016410.2	43395329	43395330	hypothetical protein
Medtr4g104800	+	NC_016410.2	43426325	43426326	PPR containing plant protein
Medtr4g104880	-	NC_016410.2	43452312	43452313	ubiquitin-associated/TS-N domain protein, putative
Medtr4g104880	-	NC_016410.2	43453647	43453648	ubiquitin-associated/TS-N domain protein, putative
Medtr4g104980	-	NC_016410.2	43487043	43487044	PB1 domain protein
Medtr4g105110	+	NC_016410.2	43551102	43551103	armadillo repeat only 1 protein
Medtr4g105220	-	NC_016410.2	43617375	43617376	tryptophan aminotransferase-like protein
Medtr4g105250	-	NC_016410.2	43639498	43639499	raffinose synthase or seed inhibition protein
Medtr4g105250	-	NC_016410.2	43640344	43640345	raffinose synthase or seed inhibition protein
Medtr4g105460	+	NC_016410.2	43760567	43760568	Sec14p-like phosphatidylinositol transfer family protein
Medtr4g105550	-	NC_016410.2	43821086	43821087	wall-associated receptor kinase galacturonan-binding protein
Medtr4g105610	-	NC_016410.2	43849441	43849442	CO2+/MG2+ efflux protein ApaG
Medtr4g105630	+	NC_016410.2	43856996	43856997	plastid phosphate translocator
Medtr4g105680	-	NC_016410.2	43873692	43873693	GDSL esterase/lipase plant-like protein
Medtr4g107010	-	NC_016410.2	43985267	43985268	spotted leaf protein, putative
Medtr4g107140	-	NC_016410.2	44248410	44248411	transmembrane protein, putative
Medtr4g107420	-	NC_016410.2	44436128	44436129	WW domain-binding protein
Medtr4g107420	-	NC_016410.2	44437255	44437256	WW domain-binding protein
Medtr4g107440	+	NC_016410.2	44454050	44454051	zinc ion-binding protein
Medtr4g107500	+	NC_016410.2	44530906	44530907	plasma membrane H+-ATPase
Medtr4g108100	-	NC_016410.2	44806572	44806573	hypothetical protein
Medtr4g108360	-	NC_016410.2	44948674	44948675	BHLH transcription factor
Medtr4g108660	+	NC_016410.2	45000082	45000083	PPR containing plant-like protein
Medtr4g108890	+	NC_016410.2	45134801	45134802	PPR containing plant-like protein
Medtr4g108990	-	NC_016410.2	45184720	45184721	transmembrane protein, putative
Medtr4g109020	+	NC_016410.2	45201093	45201094	transmembrane protein, putative
Medtr4g109230	-	NC_016410.2	45330280	45330281	zinc finger protein, putative
Medtr4g109330	-	NC_016410.2	45398749	45398750	myosin heavy chain-like protein
Medtr4g109340	-	NC_016410.2	45404637	45404638	C2H2-type zinc finger protein
Medtr4g109390	-	NC_016410.2	45432799	45432800	diacylglycerol kinase domain protein
Medtr4g109450	+	NC_016410.2	45467713	45467714	ATP-dependent chaperone ClpB
Medtr4g109550	+	NC_016410.2	45528869	45528870	presenilin plant-like protein
Medtr4g112860	-	NC_016410.2	45883774	45883775	signal peptide peptidase A (SppA) 36 kDa type protein
Medtr4g112810	-	NC_016410.2	45916661	45916662	porphyromonas-type peptidyl-arginine deiminase
Medtr4g112780	-	NC_016410.2	45935368	45935369	ribosomal protein L7Ae/L30e/S12e/Gadd45 family protein
Medtr4g112570	+	NC_016410.2	45998650	45998651	tetraspanin family protein
Medtr4g111860	-	NC_016410.2	46236709	46236710	ubiquitin carboxyl-terminal hydrolase
Medtr4g111880	+	NC_016410.2	46247032	46247033	extracellular calcium sensing receptor, putative
Medtr4g112035	+	NC_016410.2	46356771	46356772	DUF936 family protein
Medtr4g112970	+	NC_016410.2	46401567	46401568	acyl-ACP-thioesterase B
Medtr4g112990	-	NC_016410.2	46425500	46425501	integral membrane family protein
Medtr4g113070	+	NC_016410.2	46444806	46444807	drug resistance transporter-like ABC domain protein
Medtr4g113080	-	NC_016410.2	46463362	46463363	LisH-SSDP-WD40
Medtr4g113150	-	NC_016410.2	46511644	46511645	RNA recognition motif
Medtr4g113160	-	NC_016410.2	46512987	46512988	transmembrane protein, putative
Medtr4g113670	-	NC_016410.2	46772633	46772634	plant tudor-like RNA-binding protein
Medtr4g113670	-	NC_016410.2	46773585	46773586	plant tudor-like RNA-binding protein
Medtr4g113990	+	NC_016410.2	46905268	46905269	nudix family hydrolase
Medtr4g114060	-	NC_016410.2	46939674	46939675	dynein light chain type 1 family protein
Medtr4g114105	+	NC_016410.2	46967477	46967478	transmembrane protein, putative
Medtr4g114110	+	NC_016410.2	46975689	46975690	galactose oxidase/kelch repeat protein
Medtr4g114360	-	NC_016410.2	47013773	47013774	nucleotide/sugar transporter family protein
Medtr4g114410	-	NC_016410.2	47038850	47038851	DUF3119 family protein
Medtr4g114620	+	NC_016410.2	47145146	47145147	DUF4050 family protein
Medtr4g114640	+	NC_016410.2	47162874	47162875	EIN3-binding F-box-like protein
Medtr4g114640	+	NC_016410.2	47163825	47163826	EIN3-binding F-box-like protein
Medtr4g114650	+	NC_016410.2	47175153	47175154	EIN3-binding F-box-like protein
Medtr4g114810	+	NC_016410.2	47293240	47293241	S49 protease IV family peptidase
Medtr4g114950	-	NC_016410.2	47391773	47391774	RING/U-box protein
Medtr4g115050	+	NC_016410.2	47430772	47430773	structural maintenance-like chromosomes-protein
Medtr4g115070	-	NC_016410.2	47451841	47451842	beta-1,4-N-acetylglucosaminyltransferase-like protein
Medtr4g115150	-	NC_016410.2	47524769	47524770	hypothetical protein
Medtr4g115300	-	NC_016410.2	47601384	47601385	cinnamyl alcohol dehydrogenase-like protein
Medtr4g115620	-	NC_016410.2	47758387	47758388	sucrose-phosphate synthase family protein
Medtr4g115640	-	NC_016410.2	47779443	47779444	ClC chloride channel family protein
Medtr4g115640	-	NC_016410.2	47780515	47780516	ClC chloride channel family protein
Medtr4g115710	-	NC_016410.2	47816753	47816754	import component Toc86/159, G and M domain protein
Medtr4g115890	-	NC_016410.2	47889809	47889810	hypothetical protein
Medtr4g116170	+	NC_016410.2	48046310	48046311	F-box/LRR-like protein
Medtr4g116520	+	NC_016410.2	48267672	48267673	octicosapeptide/phox/Bem1p domain kinase superfamily protein
Medtr4g116570	+	NC_016410.2	48319656	48319657	D111/G-patch domain protein
Medtr4g116920	-	NC_016410.2	48424323	48424324	glycoside hydrolase family 18 protein
Medtr4g116990	-	NC_016410.2	48455656	48455657	glycoside hydrolase family 18 protein
Medtr4g117090	-	NC_016410.2	48522497	48522498	xyloglucanase-specific endoglucanase inhibitor protein
Medtr4g117330	+	NC_016410.2	48644296	48644297	adenylate isopentenyltransferase
Medtr4g117950	-	NC_016410.2	48951308	48951309	UDP-glucosyltransferase family protein
Medtr4g117950	-	NC_016410.2	48952083	48952084	UDP-glucosyltransferase family protein
Medtr4g117960	-	NC_016410.2	48959053	48959054	UDP-glucosyltransferase family protein
Medtr4g117980	-	NC_016410.2	48966241	48966242	UDP-glucosyltransferase family protein
Medtr4g118030	-	NC_016410.2	48999979	48999980	CAZy family GT8 glycosyltransferase
Medtr4g118320	+	NC_016410.2	49020775	49020776	S-adenosylmethionine decarboxylase proenzyme
Medtr4g118350	+	NC_016410.2	49030811	49030812	pyruvate orthophosphate dikinase
Medtr4g118640	+	NC_016410.2	49147179	49147180	1-deoxy-D-xylulose-5-phosphate synthase
Medtr4g118800	-	NC_016410.2	49224230	49224231	plant integral membrane protein
Medtr4g119780	+	NC_016410.2	49624421	49624422	C2 domain protein
Medtr4g119820	+	NC_016410.2	49654527	49654528	heavy-metal-associated domain protein
Medtr4g120040	+	NC_016410.2	49760613	49760614	late embryogenesis abundant protein
Medtr4g120290	-	NC_016410.2	49871137	49871138	pectinesterase/pectinesterase inhibitor
Medtr4g120340	+	NC_016410.2	49892677	49892678	plastid developmental protein DAG
Medtr4g120880	-	NC_016410.2	50063799	50063800	CRS1/YhbY domain protein
Medtr4g121020	+	NC_016410.2	50108493	50108494	two-component response regulator ARR2-like protein
Medtr4g121570	+	NC_016410.2	50246803	50246804	3-oxo-delta(4,5)-steroid 5-beta-reductase-like protein
Medtr4g121600	-	NC_016410.2	50257215	50257216	acetate/butyrate-CoA ligase AAE7, peroxisomal protein
Medtr4g122000	-	NC_016410.2	50362158	50362159	nucleic acid-binding-like protein
Medtr4g122000	-	NC_016410.2	50362996	50362997	nucleic acid-binding-like protein
Medtr4g122070	-	NC_016410.2	50411249	50411250	Fip1 motif protein
Medtr4g122110	+	NC_016410.2	50422770	50422771	disease resistance-responsive, dirigent domain protein
Medtr4g122130	+	NC_016410.2	50427958	50427959	disease resistance-responsive, dirigent domain protein
Medtr4g122220	+	NC_016410.2	50466295	50466296	enoyl-CoA hydratase/isomerase family protein
Medtr4g122530	+	NC_016410.2	50538253	50538254	WRKY family transcription factor
Medtr4g122580	-	NC_016410.2	50558500	50558501	methionine-tRNA ligase, putative
Medtr4g122710	+	NC_016410.2	50611672	50611673	transmembrane protein, putative
Medtr4g122980	-	NC_016410.2	50742478	50742479	beta-glucosidase
Medtr4g123080	-	NC_016410.2	50810395	50810396	protein phosphatase 2C-like protein
Medtr4g123600	-	NC_016410.2	50895406	50895407	DNA methyltransferase, putative
Medtr4g123810	+	NC_016410.2	51023070	51023071	S-adenosylmethionine synthase-like protein
Medtr4g123860	-	NC_016410.2	51054689	51054690	PPR containing plant-like protein
Medtr4g123860	-	NC_016410.2	51055332	51055333	PPR containing plant-like protein
Medtr4g123910	-	NC_016410.2	51087728	51087729	novel plant SNARE-like protein
Medtr4g123950	-	NC_016410.2	51112481	51112482	group 3 LEA protein
Medtr4g124020	-	NC_016410.2	51171531	51171532	hypothetical protein
Medtr4g124030	+	NC_016410.2	51172222	51172223	DNA-directed RNA polymerase
Medtr4g123593	+	NC_016410.2	51409684	51409685	transmembrane protein 14C
Medtr4g124400	+	NC_016410.2	51457825	51457826	pollen Ole e I family allergen
Medtr4g087980	+	NC_016410.2	51524314	51524315	pectinesterase/pectinesterase inhibitor
Medtr4g087980	+	NC_016410.2	51526050	51526051	pectinesterase/pectinesterase inhibitor
Medtr4g124590	-	NC_016410.2	51590882	51590883	1-phosphatidylinositol-3-phosphate 5-kinase
Medtr4g124600	-	NC_016410.2	51598173	51598174	RING/FYVE/PHD-type zinc finger protein
Medtr4g124660	+	NC_016410.2	51650975	51650976	sucrose synthase
Medtr4g124660	+	NC_016410.2	51652820	51652821	sucrose synthase
Medtr4g124855	+	NC_016410.2	51761699	51761700	plant invertase/pectin methylesterase inhibitor
Medtr4g124900	+	NC_016410.2	51799781	51799782	auxin response factor 2
Medtr4g125100	+	NC_016410.2	51854155	51854156	cupin family protein
Medtr4g125350	+	NC_016410.2	51977084	51977085	hypothetical protein
Medtr4g125470	-	NC_016410.2	52030142	52030143	12-oxophytodienoate reductase-like protein
Medtr4g125480	+	NC_016410.2	52037504	52037505	DENN (AEX-3) domain protein
Medtr4g125690	-	NC_016410.2	52157557	52157558	DIL domain myosin family protein
Medtr4g125920	+	NC_016410.2	52281923	52281924	XH/XS domain protein
Medtr4g125960	-	NC_016410.2	52321744	52321745	hypothetical protein
Medtr4g125970	+	NC_016410.2	52325632	52325633	DEAD-box ATP-dependent RNA helicase
Medtr4g126290	-	NC_016410.2	52528683	52528684	hypothetical protein
Medtr4g126310	+	NC_016410.2	52536822	52536823	hypothetical protein
Medtr4g126360	+	NC_016410.2	52569557	52569558	transmembrane protein, putative
Medtr4g126400	-	NC_016410.2	52580574	52580575	hypothetical protein
Medtr4g126910	+	NC_016410.2	52584427	52584428	EndA/NucM family nuclease
Medtr4g126790	-	NC_016410.2	52649963	52649964	transmembrane-like protein
Medtr4g126970	+	NC_016410.2	52662932	52662933	Serine/Threonine kinase family protein
Medtr4g127570	-	NC_016410.2	52982778	52982779	importin subunit alpha
Medtr4g127620	+	NC_016410.2	53025231	53025232	DUF630 family protein
Medtr4g127650	+	NC_016410.2	53037092	53037093	spermidine hydroxycinnamoyl transferase
Medtr4g127710	-	NC_016410.2	53076743	53076744	plasma membrane H+-ATPase
Medtr4g127780	-	NC_016410.2	53120500	53120501	hypothetical protein
Medtr4g127790	-	NC_016410.2	53127576	53127577	lysine-tRNA ligase
[truncated: 1,522 more rows]

## Sheet: Table S5c.
Table S5c. List of differentially expressed genes identified by comparing merged RNA-seq data of shoot apices and leaves of Mting2-1 mutant to the merged RNA-seq data of shoot apices and leaves of wild type R108. Only DEGs with adjusted p-value ≤ 0.05 and log2fold-change >1 or <-1 were selected
Gene	baseMean	log2FoldChange	pvalue	padj
Medtr4g022350	422.39	13.2868	8.8495e-16	3.61435e-14
Medtr5g011010	213.979	12.3141	3.99035e-19	2.33429e-17
Medtr8g069505	172.046	11.9809	1.44103e-19	8.86049e-18
Medtr6g021700	107.467	11.2127	2.55765e-17	1.25627e-15
Medtr6g012730	98.1536	11.0246	3.47412e-15	1.34707e-13
Medtr5g056620	79.7087	10.6815	2.03487e-14	7.14962e-13
Medtr5g085480	73.4349	10.5758	2.16183e-15	8.58996e-14
Medtr3g450850	68.9567	10.4622	7.41986e-15	2.74738e-13
Medtr1g074410	64.2448	10.2643	5.193e-12	1.3276e-10
Medtr8g045570	238.574	10.0723	1.03836e-17	5.31725e-16
Medtr4g063570	54.1123	10.0148	1.94361e-12	5.25602e-11
Medtr2g435550	43.2626	9.67601	1.29835e-12	3.5977e-11
Medtr1g059580	34.2263	9.23939	6.44046e-11	1.41191e-09
Medtr5g067700	36.613	9.19241	1.68365e-08	2.42749e-07
Medtr2g044140	28.5843	8.83981	7.09895e-09	1.10281e-07
Medtr8g007040	1530.89	8.5831	2.73513e-98	1.152e-94
Medtr7g104390	20.9607	8.39916	1.88015e-09	3.24381e-08
Medtr3g433520	20.7599	8.33773	8.54717e-09	1.30492e-07
Medtr6g047900	20.6396	8.28249	3.30196e-08	4.48446e-07
Medtr6g081840	17.6592	8.03682	3.70127e-08	4.9687e-07
Medtr5g067490	61.101	8.03401	5.76131e-12	1.45851e-10
Medtr2g094130	17.3826	7.94643	1.99926e-07	2.29859e-06
Medtr5g091550	56.2458	7.89433	1.22901e-11	2.97924e-10
Medtr8g087910	15.6635	7.85878	3.03487e-08	4.15185e-07
Medtr2g030875	16.2885	7.82991	2.82148e-07	3.13244e-06
Medtr7g088820	16.3378	7.81952	3.55232e-07	3.86738e-06
Medtr1g026790	15.5605	7.77896	1.72347e-07	2.0136e-06
Medtr3g061900	13.6349	7.55096	2.74612e-07	3.05987e-06
Medtr3g099460	15.1729	7.43683	1.40724e-05	0.000108085
Medtr7g090140	12.6851	7.41289	5.21059e-07	5.49517e-06
Medtr2g095960	12.749	7.40016	6.9726e-07	7.16941e-06
Medtr2g008550	11.8778	7.27784	9.23981e-07	9.2357e-06
Medtr0001s0190	460.093	7.24404	3.06353e-46	1.2003e-43
Medtr6g008820	11.5546	7.23989	8.61335e-07	8.6709e-06
Medtr1g081960	11.3839	7.22611	7.59581e-07	7.73236e-06
Medtr7g112440	10.7828	7.03166	4.31016e-06	3.72865e-05
Medtr2g437920	9.97506	6.95726	2.27549e-06	2.10639e-05
Medtr1g075520	9.86099	6.93391	2.45665e-06	2.25305e-05
Medtr7g007820	10.1133	6.81302	1.71881e-05	0.000129304
Medtr2g084675	9.09843	6.72183	8.14612e-06	6.61088e-05
Medtr4g097570	10.3332	6.7167	5.1683e-05	0.000341999
Medtr3g106560	9.05964	6.71085	8.63719e-06	6.96911e-05
Medtr3g111790	26.6932	6.68823	4.49088e-08	5.90633e-07
Medtr5g011020	25.2265	6.57268	9.49197e-08	1.16684e-06
Medtr4g069970	8.63207	6.53757	2.59556e-05	0.000185882
Medtr4g088745	8.31496	6.50774	1.8556e-05	0.000138102
Medtr2g063813	23.9383	6.42139	5.0014e-07	5.28946e-06
Medtr6g024165	7.95066	6.41536	2.38955e-05	0.000172892
Medtr5g069000	50.7008	6.3837	1.3702e-12	3.78744e-11
Medtr7g092310	21.5632	6.3568	1.06325e-07	1.29383e-06
Medtr1g043320	50.4741	6.31241	2.37124e-10	4.72215e-09
Medtr7g045370	7.60523	6.25412	5.6158e-05	0.000367426
Medtr7g098200	7.09247	6.19037	4.04107e-05	0.000275636
Medtr7g051430	7.05572	6.16708	4.6448e-05	0.000311085
Medtr8g014520	8.20289	6.14095	0.000226014	0.00126064
Medtr8g007065	19.3369	6.12108	7.76009e-07	7.88292e-06
Medtr6g047880	30.8075	6.09712	1.64767e-08	2.38173e-07
Medtr8g101910	56.3736	6.08698	4.75532e-12	1.225e-10
Medtr8g013005	6.77356	6.05274	7.03479e-05	0.000448849
Medtr3g090130	28.4635	6.00551	9.3093e-09	1.41042e-07
Medtr5g006990	93.5871	5.98594	3.86284e-25	3.98038e-23
Medtr4g097570	6.44398	5.94241	9.14041e-05	0.000566776
Medtr4g097530	6.82716	5.94193	0.000158349	0.000918815
Medtr3g099990	26.5865	5.8757	3.54605e-08	4.79058e-07
Medtr2g016020	6.69626	5.85474	0.000214673	0.00120436
Medtr7g072760	711.155	5.81431	2.8951e-61	2.56712e-58
Medtr5g021030	52.0701	5.75438	3.87011e-16	1.64859e-14
Medtr8g442610	5.93106	5.71559	0.000178158	0.0010218
Medtr1g105860	6.0586	5.69675	0.000229393	0.00127695
Medtr8g070540	6.29916	5.6638	0.000357292	0.00187552
Medtr4g094362	5.70953	5.65393	0.00018129	0.00103728
Medtr8g059490	6.09211	5.6205	0.000352341	0.00185386
Medtr2g008290	38.0679	5.5487	7.41654e-11	1.60708e-09
Medtr6g022610	6.0198	5.54279	0.000444429	0.00226963
Medtr7g105660	5.98349	5.50071	0.000501539	0.00252267
Medtr8g018590	239.371	5.49816	1.67614e-50	8.30553e-48
Medtr4g015600	5.66354	5.47032	0.000429529	0.00220505
Medtr4g125430	55.7938	5.37918	1.24218e-17	6.28458e-16
Medtr6g082970	5.19881	5.37574	0.000374388	0.0019543
Medtr1g110060	5.09779	5.31369	0.000429623	0.00220505
Medtr4g012600	5.09779	5.31369	0.000429623	0.00220505
Medtr3g104475	18.9311	5.29545	2.29123e-06	2.11864e-05
Medtr5g012380	5.14258	5.288	0.000509992	0.00256174
Medtr1g081660	24.3253	5.24343	8.25149e-09	1.26437e-07
Medtr8g087930	44.2249	5.21441	3.72668e-13	1.12217e-11
Medtr0017s0100	726.166	5.19686	2.26003e-32	3.73293e-30
Medtr5g083040	23.8649	5.18787	1.86451e-08	2.67111e-07
Medtr4g029630	11.5348	5.17861	3.09735e-05	0.000217111
Medtr8g088690	10.8338	5.16321	2.08731e-05	0.000153195
Medtr1g025235	17.2059	5.11366	3.36089e-06	2.98485e-05
Medtr1g072060	4.91462	5.0933	0.000800902	0.00380412
Medtr4g051153	22.2047	5.06099	5.96027e-08	7.63327e-07
Medtr2g018320	10.1393	5.01984	3.20293e-05	0.000223581
Medtr2g032690	43.8796	4.99216	8.30284e-14	2.70304e-12
Medtr5g043350	9.60975	4.94687	4.22938e-05	0.000286623
Medtr6g091960	220.258	4.92391	4.58099e-23	3.97826e-21
Medtr4g036070	15.5625	4.92137	1.21602e-05	9.46059e-05
Medtr4g011640	25.6937	4.88576	4.02815e-08	5.35795e-07
Medtr2g010580	2331.45	4.84806	1.85891e-85	4.17573e-82
Medtr7g056260	9.045	4.82967	6.37354e-05	0.000411332
Medtr8g064690	69.2262	4.80996	5.28163e-15	1.9996e-13
Medtr5g034680	183.729	4.74777	9.72509e-51	4.89085e-48
Medtr2g055430	36.7892	4.72578	1.80657e-12	4.90907e-11
Medtr7g082300	18.2831	4.71949	7.15908e-07	7.33877e-06
Medtr4g104750	26.7578	4.6928	1.8281e-09	3.16211e-08
Medtr7g098760	44.479	4.68631	3.09789e-16	1.32972e-14
Medtr1g089920	8.65962	4.6443	0.000178796	0.00102449
Medtr2g095730	8.53325	4.63491	0.000133032	0.000789312
Medtr2g076710	26.6635	4.62953	5.81042e-09	9.17872e-08
Medtr3g062570	55.6114	4.60338	3.28161e-06	2.91982e-05
Medtr6g090890	46.5026	4.58174	5.68737e-15	2.14598e-13
Medtr4g071390	33.5133	4.57122	7.52909e-11	1.63042e-09
Medtr1g022420	27.4176	4.55828	1.13884e-06	1.11648e-05
Medtr8g006760	53.8323	4.54442	3.74695e-17	1.79593e-15
Medtr2g018540	8.15929	4.53295	0.000189528	0.00107965
Medtr8g027395	321.852	4.5172	4.18123e-92	1.40886e-88
Medtr2g097020	39.6253	4.4997	5.67147e-14	1.87906e-12
Medtr7g106680	58.6451	4.4454	1.68403e-14	5.98558e-13
Medtr3g005980	40.4212	4.44174	9.13777e-11	1.95491e-09
Medtr1g028880	15.4566	4.44107	1.8343e-06	1.7308e-05
Medtr2g081590	9165.54	4.42676	5.62215e-53	3.50812e-50
Medtr7g068250	41.6525	4.41837	1.81918e-14	6.43203e-13
Medtr2g080210	23.4879	4.40537	7.56412e-08	9.51374e-07
Medtr3g436390	7.37567	4.39462	0.000255648	0.00140546
Medtr8g076900	15.9193	4.39149	9.1288e-06	7.30802e-05
Medtr4g039440	18.1701	4.37101	1.14159e-07	1.38266e-06
Medtr8g012550	184.913	4.36275	1.69337e-38	4.13464e-36
Medtr1914s0010	112.586	4.36273	1.32875e-35	2.66502e-33
Medtr1g076900	7.40435	4.35958	0.000264632	0.00144725
Medtr1g080740	89.9842	4.32337	3.02093e-12	7.9961e-11
Medtr8g102490	26.2473	4.31262	4.99641e-08	6.51021e-07
Medtr5g093140	24.6418	4.3117	5.78015e-10	1.07902e-08
Medtr1g007990	652.795	4.30939	2.63513e-169	4.43954e-165
Medtr1g079490	51.0782	4.30617	4.59524e-08	6.02477e-07
Medtr1g008050	369.595	4.29059	1.10881e-83	2.07563e-80
Medtr8g087870	42.5414	4.28693	1.43079e-12	3.94521e-11
Medtr2g075510	43.4183	4.27213	2.52491e-11	5.91223e-10
Medtr8g014640	7.05896	4.26936	0.000392571	0.0020354
Medtr4g125410	136.116	4.24477	2.62024e-35	5.10342e-33
Medtr4g028510	323.268	4.23306	2.60359e-74	3.98763e-71
Medtr5g071833	462.051	4.22815	7.54124e-52	4.16561e-49
Medtr1g012010	6.99465	4.18454	0.000474401	0.00240014
Medtr3g095440	114.218	4.17458	7.04607e-28	8.82593e-26
Medtr5g009970	62.7465	4.17417	2.6379e-05	0.000188393
Medtr3g088875	10.4852	4.17012	0.000165027	0.000953922
Medtr6g039440	297.019	4.16636	1.27364e-25	1.3711e-23
Medtr5g061740	25.9843	4.13279	5.19937e-09	8.33061e-08
Medtr3g016080	43.5859	4.10418	6.60626e-08	8.3841e-07
Medtr7g106130	9.54487	4.08079	0.000173077	0.000994344
Medtr8g098380	9.40827	4.07318	0.000154675	0.000899977
Medtr4g057825	12.5449	4.04593	2.18259e-05	0.000159321
Medtr2g426100	22.2478	4.04313	1.55545e-07	1.83126e-06
Medtr7g056367	6.43373	4.02613	0.000645896	0.00315138
Medtr1g492690	156.226	4.02403	4.24313e-37	9.66029e-35
Medtr4g129190	82.4371	4.01825	1.36859e-21	1.05526e-19
Medtr5g040970	6.19917	4.00749	0.000685446	0.00332653
Medtr8g028680	133.803	4.00641	4.71306e-34	8.53799e-32
Medtr2g028580	101.829	3.99301	2.73383e-24	2.6778e-22
Medtr8g066690	23.1707	3.99073	2.11453e-09	3.62775e-08
Medtr7g109560	164.381	3.98611	1.47748e-30	2.22249e-28
Medtr5g040690	638.714	3.97054	7.02675e-158	5.91916e-154
Medtr4g014480	8.83328	3.93337	0.000258398	0.00141826
Medtr7g098980	8.77704	3.92515	0.000219896	0.00123059
Medtr4g088660	11.4148	3.91957	3.15623e-05	0.00022055
Medtr8g103227	54.904	3.91636	3.36305e-19	1.99153e-17
Medtr3g087730	14.8791	3.89037	1.31752e-05	0.000101774
Medtr2g077080	30.0768	3.88146	1.19231e-10	2.49533e-09
Medtr5g091530	41.0179	3.88043	1.08918e-13	3.49191e-12
Medtr1g082820	6.32464	3.87377	0.00105714	0.00483381
Medtr5g091450	186.522	3.86378	7.80621e-28	9.67023e-26
Medtr3g064280	18.8991	3.85159	9.79107e-08	1.19907e-06
Medtr1g021540	6.29917	3.84729	0.0011266	0.00511049
Medtr1g062650	105.642	3.84677	1.93984e-28	2.51396e-26
Medtr4g129890	980.964	3.84099	3.35936e-225	1.13194e-220
Medtr4g108270	19.3017	3.83348	9.38329e-07	9.36245e-06
Medtr4g078310	48.9013	3.82818	5.14973e-12	1.31754e-10
Medtr1g025870	11.3041	3.82611	6.87552e-05	0.000439603
Medtr6g033260	71.6073	3.82086	1.60538e-08	2.3306e-07
Medtr8g008860	40.901	3.82021	1.83012e-10	3.70144e-09
Medtr7g056170	28.4706	3.80085	3.19678e-10	6.22992e-09
Medtr6g009650	26.176	3.78696	2.053e-08	2.90533e-07
Medtr7g116930	6.73477	3.78325	0.00192624	0.0080637
Medtr8g038200	28.2394	3.78111	1.76494e-10	3.57391e-09
Medtr1g026820	45.1014	3.77421	1.74491e-06	1.65619e-05
Medtr8g088470	18.1761	3.77348	2.67477e-07	2.98728e-06
Medtr7g084910	25.6875	3.77233	1.69959e-09	2.96877e-08
Medtr7g029535	8.51479	3.76508	0.000600683	0.0029608
Medtr3g082330	35.3571	3.76083	2.36722e-08	3.31382e-07
Medtr8g063900	301.766	3.75662	7.94631e-37	1.71635e-34
Medtr7g107200	8.02415	3.7562	0.000420633	0.00216558
Medtr6g007135	52.6539	3.74839	5.7508e-14	1.90347e-12
Medtr4g081010	458.81	3.74228	4.52821e-05	0.000304122
Medtr6g017000	9.11061	3.73757	0.000804703	0.00381894
Medtr2g105830	101.774	3.72946	5.58205e-33	9.49936e-31
Medtr1g066430	29.2332	3.70706	2.18722e-10	4.3686e-09
Medtr3g088405	163.102	3.69886	1.40576e-47	5.99582e-45
Medtr7g069450	7.75504	3.69523	0.000479842	0.00242512
Medtr6g087040	17.8468	3.68372	2.29927e-06	2.1249e-05
Medtr7g018100	6.02183	3.68052	0.00164268	0.00704737
Medtr5g036270	5.53397	3.67036	0.00131691	0.00583397
Medtr1g016910	5.63559	3.66364	0.00140698	0.00617856
Medtr3g467140	13.2092	3.64726	7.48722e-05	0.00047505
Medtr6g033365	25.76	3.60904	6.77488e-09	1.05685e-07
Medtr1g026160	10.869	3.60629	0.000284171	0.00153645
Medtr4g045707	14.931	3.60286	1.05948e-05	8.35653e-05
Medtr3g090150	42.9244	3.58102	4.15804e-13	1.24871e-11
Medtr1g090667	156.461	3.58083	1.03162e-39	2.67389e-37
Medtr1g052880	45.3734	3.56378	5.545e-12	1.4101e-10
Medtr1g081750	9.68601	3.56335	0.000159984	0.000927503
Medtr4g071870	29.3855	3.55761	1.86585e-09	3.22078e-08
Medtr5g070010	11.7364	3.5512	2.88307e-05	0.000203701
Medtr1g099825	86.9015	3.54516	1.41173e-24	1.40734e-22
Medtr1g085310	18.5842	3.54292	1.02548e-06	1.01658e-05
Medtr3g007970	2953.39	3.53998	1.23258e-53	7.83619e-51
Medtr1g010110	7.42162	3.53206	0.000791418	0.00376491
Medtr5g096820	107.56	3.51898	8.45903e-20	5.38803e-18
Medtr8g088080	24.4244	3.51129	2.22867e-08	3.13549e-07
Medtr4g069480	5.28155	3.51047	0.00182436	0.00769841
Medtr6g086560	172.98	3.50264	1.36697e-35	2.72544e-33
Medtr0186s0100	14.6574	3.50238	4.68039e-05	0.000313157
Medtr4g011840	7.90645	3.50198	0.00119086	0.0053623
Medtr2g009450	60.0729	3.49453	5.79405e-15	2.17672e-13
Medtr3g019120	197.995	3.48519	1.71178e-28	2.22697e-26
Medtr4g052350	322.075	3.4822	1.17891e-45	4.31777e-43
Medtr7g088260	11.3721	3.47373	6.18668e-05	0.0004005
Medtr4g126330	58.6543	3.47269	1.36606e-15	5.47971e-14
Medtr5g097550	23.7285	3.4716	3.4673e-06	3.06803e-05
Medtr7g085870	76.2602	3.46727	7.30383e-23	6.26216e-21
Medtr7g082590	126.986	3.46424	1.31019e-33	2.31136e-31
Medtr4g127870	44.549	3.46148	3.5881e-12	9.37218e-11
Medtr7g059285	21.0468	3.45316	4.91841e-08	6.42348e-07
Medtr3g092990	71.7016	3.45267	1.82833e-11	4.35992e-10
Medtr0021s0370	123.492	3.4472	2.02302e-22	1.65451e-20
Medtr2g105690	81.332	3.4415	5.05057e-23	4.36357e-21
Medtr2g437510	18.9539	3.41758	2.62006e-07	2.93396e-06
Medtr5g073210	14.2011	3.41354	0.00199777	0.00831891
Medtr4g114000	7.55016	3.41293	0.00160951	0.0069236
Medtr6g055210	21.3488	3.40929	5.24843e-07	5.52989e-06
Medtr6g078850	27.2394	3.4015	7.5911e-08	9.5441e-07
Medtr1g102220	11.1419	3.39433	9.96624e-05	0.000610568
Medtr4g478260	17.2254	3.38935	7.81545e-06	6.35937e-05
Medtr3g026950	9.36494	3.38413	0.000626164	0.00307023
Medtr7g011790	9.75195	3.37935	0.000618349	0.00303633
Medtr7g069270	88.8501	3.36603	2.15619e-22	1.7549e-20
Medtr2g049630	6.73637	3.36156	0.00123965	0.00554125
Medtr2g013160	104.694	3.35546	1.72922e-22	1.44581e-20
Medtr3g081260	44.9289	3.35432	1.75162e-12	4.76742e-11
Medtr3g015830	1556.94	3.34782	1.29043e-23	1.18155e-21
Medtr7g098890	103.24	3.34233	1.1746e-20	8.24547e-19
Medtr2g450160	10.7717	3.33944	0.000134367	0.000796394
Medtr6g005310	11.177	3.33369	0.000222331	0.00124236
Medtr4g065200	120.883	3.33294	9.0732e-32	1.44892e-29
Medtr1g054360	29.7558	3.32885	3.79765e-09	6.22382e-08
Medtr5g073180	51.8613	3.32637	5.08322e-11	1.12906e-09
Medtr6g088825	33.5158	3.32576	3.07628e-09	5.12384e-08
Medtr2g033920	121.236	3.32572	1.95713e-12	5.28409e-11
Medtr4g036050	23.3977	3.32541	1.05612e-08	1.58654e-07
Medtr3g064250	129.069	3.32157	1.9752e-38	4.78808e-36
Medtr1g014320	16.0862	3.31836	4.36074e-06	3.76564e-05
Medtr1g010270	215.957	3.31488	7.86646e-24	7.34239e-22
Medtr1g105615	35.9077	3.30523	3.84779e-12	1.0004e-10
Medtr0384s0020	342.074	3.28483	1.42973e-45	5.18009e-43
Medtr1g007950	4.85679	3.28372	0.0029465	0.0115916
Medtr7g102770	6.85631	3.27575	0.0020722	0.00859253
Medtr7g012000	64.2223	3.2746	1.26416e-13	4.0094e-12
Medtr3g101635	12.045	3.26963	3.36631e-05	0.000234065
Medtr6g090030	14.1704	3.26645	2.39695e-05	0.000173353
Medtr1g103760	4.84652	3.2571	0.00276103	0.0109541
Medtr8g065010	6750.04	3.24222	2.402e-36	5.02704e-34
Medtr3g107800	65.919	3.23984	2.94197e-15	1.15105e-13
Medtr3g116395	19.1901	3.2277	1.35506e-06	1.30566e-05
Medtr2g038700	26.2416	3.21475	3.93314e-08	5.24652e-07
Medtr2g035050	23.3193	3.20054	8.14839e-06	6.61112e-05
Medtr7g062460	5.15519	3.20024	0.00330762	0.0128029
Medtr4g118840	70.9028	3.2001	2.89116e-17	1.4139e-15
Medtr5g095880	11.839	3.19865	0.000105291	0.000642832
Medtr0903s0010	6.66407	3.18269	0.0022488	0.00921209
Medtr1g090020	33.7931	3.18264	5.0719e-10	9.59022e-09
Medtr3g078210	52.0821	3.17965	4.72984e-15	1.80285e-13
Medtr5g005550	22.4744	3.17357	7.86933e-07	7.97944e-06
Medtr1g033310	31.9221	3.17298	1.47131e-10	3.02476e-09
Medtr8g087750	33.5433	3.15992	3.14068e-09	5.22336e-08
Medtr8g027390	241.278	3.15852	3.22323e-54	2.17213e-51
Medtr7g080610	96.0151	3.15178	1.21823e-20	8.53394e-19
Medtr5g043710	72.2795	3.15128	3.31272e-17	1.60607e-15
Medtr4g084640	33.457	3.1509	5.48663e-10	1.03165e-08
Medtr5g094960	120.079	3.14228	4.65638e-29	6.32648e-27
Medtr3g074270	9.51311	3.13665	0.000185871	0.00106061
Medtr3g100580	79.342	3.13011	1.66304e-12	4.55207e-11
Medtr8g089250	76.8915	3.11667	1.17084e-18	6.53168e-17
Medtr4g054290	150.898	3.10756	4.85498e-39	1.22081e-36
Medtr2g069010	14.4558	3.08988	1.79548e-05	0.000134232
Medtr1g013190	38.685	3.0864	1.00223e-10	2.12659e-09
Medtr8g068120	190.026	3.08537	1.06797e-45	3.99836e-43
Medtr3g046670	10.8951	3.08042	9.24656e-05	0.000572831
Medtr5g005570	188.175	3.0801	4.93163e-20	3.22662e-18
Medtr3g099460	190.618	3.07679	1.21601e-41	3.58333e-39
Medtr7g490330	2316.64	3.07505	1.77926e-23	1.59872e-21
Medtr5g095260	33.6857	3.075	2.97556e-09	4.9807e-08
Medtr4g054150	2596.43	3.07262	2.01226e-64	2.11884e-61
Medtr4g081330	19.4063	3.06525	3.39498e-06	3.01115e-05
Medtr4g028250	599.716	3.05957	6.76717e-59	5.56146e-56
Medtr4g097380	414.111	3.05175	1.01482e-35	2.04757e-33
Medtr5g085420	104.931	3.05063	5.95321e-05	0.000387097
Medtr4g029620	1328.62	3.04445	3.42209e-13	1.0323e-11
Medtr1g102510	7.42062	3.04059	0.000744115	0.00357138
Medtr7g114100	68.6343	3.04021	8.84443e-17	4.07122e-15
Medtr1g103690	48.5514	3.03843	3.29859e-09	5.45904e-08
Medtr1g040370	12.4585	3.0363	5.0856e-05	0.00033699
Medtr8g045490	41.0973	3.03127	2.22439e-08	3.13077e-07
Medtr1g030400	20.5083	3.03026	1.86436e-06	1.75523e-05
Medtr5g027350	21.582	3.02882	1.54918e-07	1.82516e-06
Medtr7g072470	422.068	3.02256	6.41043e-24	6.08449e-22
Medtr4g065220	7.58652	3.01937	0.00108481	0.00494557
Medtr7g098610	6.30503	3.01207	0.00320458	0.0124672
Medtr4g080890	89.4606	3.0082	1.93488e-16	8.52233e-15
Medtr3g031450	25.831	3.00793	1.2782e-08	1.88982e-07
Medtr4g005970	36.6356	3.00572	1.45605e-10	2.99888e-09
Medtr1g081550	18.2637	3.00268	3.67312e-06	3.22895e-05
Medtr4g088740	8.87543	2.9922	0.000334956	0.00177415
Medtr5g034000	9.47911	2.98314	0.000638736	0.00312369
Medtr4g072350	90.9048	2.98218	1.50802e-15	6.02045e-14
Medtr8g038210	82.9246	2.98135	5.96769e-15	2.23921e-13
Medtr6g452880	18.3429	2.98061	0.00169628	0.00724263
Medtr6g092670	4.41094	2.98037	0.00436016	0.0161712
Medtr2g028350	15.4298	2.9756	2.34041e-05	0.000169701
Medtr7g091780	15.1661	2.97433	1.27797e-05	9.89913e-05
Medtr1g090820	24.1637	2.96578	1.92843e-07	2.22605e-06
Medtr8g079250	22.7366	2.96289	4.03293e-07	4.34708e-06
Medtr1g022200	28.5383	2.96076	4.10379e-08	5.44827e-07
Medtr2g042610	23.793	2.95941	8.53735e-08	1.05993e-06
Medtr5g077500	15.9481	2.93811	9.01991e-05	0.000560129
Medtr7g047670	32.8161	2.93455	4.20308e-08	5.56693e-07
Medtr1g048110	182.812	2.932	6.15936e-18	3.21269e-16
Medtr7g096870	27.5659	2.93156	2.86913e-05	0.000203014
Medtr2g089200	4.37475	2.92287	0.00427574	0.0159142
Medtr3g052610	6.63538	2.90714	0.00464243	0.0170437
Medtr2g042580	10.1612	2.90377	0.000250494	0.00138005
Medtr5g067480	20.4645	2.90209	1.02853e-06	1.01841e-05
Medtr5g083860	171.155	2.8967	1.00351e-15	4.08374e-14
Medtr2g034950	4.39203	2.89125	0.00447341	0.0165203
Medtr2g438220	95.0787	2.88596	1.87394e-19	1.1377e-17
Medtr7g091790	8.42314	2.88319	0.000487485	0.00246043
Medtr2g064425	349.039	2.87763	4.86202e-40	1.3002e-37
Medtr3g463730	594.739	2.87578	5.36285e-31	8.32725e-29
Medtr1g090807	26.0438	2.87	1.30583e-06	1.26291e-05
Medtr6g043240	213.214	2.86898	1.08705e-32	1.81328e-30
Medtr4g037615	55.6682	2.8679	1.81106e-09	3.13746e-08
Medtr2g090580	23.981	2.86707	1.10603e-07	1.34298e-06
Medtr8g019540	37.5255	2.8653	1.54657e-07	1.82273e-06
Medtr7g099030	25.6595	2.86404	1.56838e-07	1.8452e-06
Medtr8g018420	111.588	2.85647	4.57567e-27	5.22635e-25
Medtr1g023600	89.3298	2.84833	1.84892e-18	1.00645e-16
Medtr4g088425	272.976	2.84731	1.2594e-13	4.00335e-12
Medtr2g020860	36.5293	2.84724	2.52581e-09	4.28536e-08
Medtr1g009310	405.094	2.84496	8.78926e-66	1.02122e-62
Medtr6g007090	90.3695	2.84273	9.17194e-13	2.61241e-11
Medtr1g089520	36.926	2.84016	3.39585e-09	5.60623e-08
Medtr6g088375	36.2244	2.83794	7.71335e-10	1.41558e-08
Medtr7g051100	98.8293	2.82869	2.52654e-21	1.89539e-19
Medtr3g101640	8.24204	2.82221	0.000692657	0.00335573
Medtr3g082440	16.3453	2.81855	6.29946e-06	5.23841e-05
Medtr6g005940	198.154	2.80417	1.81596e-27	2.16215e-25
Medtr5g036250	15.16	2.80416	2.66867e-05	0.000190349
Medtr8g023010	28.1985	2.79727	1.07618e-08	1.61235e-07
Medtr7g039660	13.3918	2.79525	2.84133e-05	0.0002013
Medtr6g034755	15.391	2.79452	3.89873e-05	0.000266737
Medtr3g083390	5.4388	2.78963	0.00411337	0.0154137
Medtr8g107620	14.0819	2.78886	0.000564547	0.00280277
Medtr6g006990	70087	2.78676	1.05142e-06	1.03893e-05
Medtr6g088695	25.7877	2.78311	2.4537e-07	2.76884e-06
Medtr3g093770	11.1923	2.78235	0.000348446	0.0018371
Medtr3g466460	399.791	2.77939	6.57289e-31	1.0067e-28
Medtr4g006320	421.02	2.77819	1.38121e-59	1.16349e-56
Medtr3g089970	188.653	2.77265	5.53107e-09	8.79932e-08
Medtr3g072200	9.05001	2.77185	0.0014604	0.00637661
Medtr5g096750	25.0997	2.77054	1.62233e-05	0.000122869
Medtr2g086070	28.9063	2.76722	1.51517e-05	0.000115532
Medtr2g098490	4.33583	2.76495	0.00559675	0.020013
Medtr1g086890	20.039	2.76453	1.66341e-06	1.58329e-05
Medtr2g060350	19.0046	2.76288	0.000106592	0.000649713
Medtr1g063920	16.1231	2.76279	1.50936e-05	0.000115115
Medtr7g085330	55.7298	2.74665	2.19269e-11	5.17024e-10
Medtr6g003990	75.4019	2.74405	6.18198e-11	1.35967e-09
Medtr1g013630	8.47438	2.74324	0.00135812	0.00599211
Medtr8g080340	69.1477	2.73074	7.29065e-15	2.70847e-13
Medtr1g097450	46.2059	2.72892	1.45729e-10	2.9996e-09
Medtr3g464190	6.67914	2.72888	0.00218722	0.00899967
Medtr4g014490	62.3179	2.72866	9.93494e-13	2.79898e-11
Medtr2g099030	10.3568	2.72682	0.000165612	0.000956676
Medtr3g034610	31.3607	2.72632	5.72961e-06	4.81925e-05
Medtr4g129510	67.1316	2.71875	7.84686e-15	2.90231e-13
Medtr5g011420	36.4263	2.70751	1.18125e-09	2.11265e-08
Medtr2g036380	23.271	2.70639	4.4903e-07	4.80015e-06
Medtr3g062570	256.976	2.70539	1.64852e-40	4.59065e-38
Medtr6g007767	29.4086	2.70467	5.69748e-06	4.79462e-05
Medtr4g057090	23.0314	2.70066	0.000332057	0.00176061
Medtr8g066710	77.0002	2.70023	1.67936e-10	3.41496e-09
Medtr2g097980	94.396	2.69829	6.62561e-20	4.27406e-18
Medtr5g064550	35.6512	2.69639	3.69591e-08	4.96546e-07
Medtr6g008650	323.966	2.69451	6.00872e-49	2.812e-46
Medtr1g063120	522.143	2.68923	2.63476e-71	3.85992e-68
Medtr8g063110	7.41679	2.68708	0.00313124	0.0122284
Medtr0229s0010	39.7035	2.68607	1.1302e-07	1.36986e-06
Medtr3g087330	30.2476	2.68458	0.000574454	0.00284441
Medtr3g095680	28.3311	2.68286	0.000373139	0.00194808
Medtr7g005990	10.3524	2.68075	0.000317876	0.00169354
Medtr2g011580	40.6096	2.67837	2.58504e-10	5.10028e-09
Medtr6g022180	55.1553	2.66872	3.75227e-11	8.5601e-10
Medtr7g092910	90.8681	2.66221	6.42926e-16	2.66791e-14
Medtr2g021540	8.92141	2.66178	0.000495688	0.00249795
Medtr3g015420	25.9751	2.65933	2.07885e-06	1.94143e-05
Medtr4g127440	44.7099	2.65473	8.75989e-07	8.80825e-06
Medtr4g111890	23.912	2.65452	6.0793e-06	5.08076e-05
Medtr1g027420	44.3134	2.65014	0.000117286	0.000707222
Medtr3g088090	7.68972	2.63791	0.00123925	0.00554019
Medtr4g093260	15.065	2.63781	0.00260525	0.0104455
Medtr5g095710	8.78208	2.61701	0.00248871	0.0100488
Medtr7g110580	18.9815	2.611	1.42366e-05	0.00010927
Medtr8g099265	12.524	2.60462	0.000115119	0.000695147
Medtr8g037800	136.333	2.60395	4.5939e-18	2.41862e-16
Medtr1g106060	18.5837	2.60254	1.0236e-05	8.10037e-05
Medtr8g028795	52.4586	2.60032	6.70567e-09	1.04751e-07
Medtr4g101280	173.92	2.59786	1.04475e-13	3.3687e-12
Medtr1g020090	24.6504	2.59674	6.54122e-07	6.77756e-06
Medtr1g008195	68.1724	2.5961	4.38052e-12	1.13191e-10
Medtr5g061340	16.6242	2.59286	0.000106155	0.000647404
Medtr1g011680	23.19	2.58811	9.26249e-07	9.25563e-06
Medtr8g012745	20.2988	2.58488	0.000159305	0.000923885
Medtr2g104860	88.4747	2.58235	1.13221e-17	5.75414e-16
Medtr5g034250	17909.8	2.58043	2.10721e-27	2.49132e-25
Medtr3g074520	7.00011	2.57593	0.00366253	0.0139881
Medtr2g026140	27.5411	2.57364	1.14969e-07	1.39098e-06
Medtr2g095800	102.158	2.57121	3.59621e-19	2.12214e-17
Medtr5g089690	213.878	2.5701	2.03003e-23	1.80957e-21
Medtr5g089390	126.105	2.56532	4.15904e-25	4.27253e-23
Medtr3g095450	89.7095	2.55792	1.28103e-16	5.73992e-15
Medtr7g114980	358.518	2.55776	4.09371e-35	7.88215e-33
Medtr7g106770	200.647	2.55761	1.70704e-34	3.16037e-32
Medtr2g030600	26.7836	2.55643	2.44523e-06	2.24379e-05
Medtr4g092070	147.921	2.55271	1.1259e-26	1.26038e-24
Medtr1g100737	553.537	2.55146	3.60417e-40	9.79376e-38
Medtr4g102470	86.6182	2.55076	5.86077e-17	2.75424e-15
Medtr2g015280	252.965	2.54403	1.18406e-16	5.34809e-15
Medtr7g450860	18.0148	2.53467	2.60148e-05	0.000186227
Medtr4g032995	868.88	2.53056	2.72195e-39	7.00124e-37
Medtr5g017050	92.5447	2.52216	4.42553e-11	9.97447e-10
Medtr2g064425	9.12232	2.52049	0.00160361	0.00690171
Medtr7g066780	278.937	2.51979	7.80516e-29	1.03541e-26
Medtr4g134190	319.389	2.5174	7.07446e-34	1.26124e-31
Medtr5g010740	64.1173	2.51602	5.72279e-15	2.15693e-13
Medtr0036s0220	272.341	2.51046	6.86084e-25	6.96313e-23
Medtr5g080470	15.4873	2.5094	6.08459e-05	0.000394725
Medtr2g020590	16.3047	2.50485	2.57948e-05	0.000184809
Medtr4g129930	11.6511	2.50354	0.000152681	0.000889955
Medtr2g028950	13.4095	2.50172	0.00477697	0.0174672
Medtr1g008170	993.469	2.49734	2.29516e-158	2.57785e-154
Medtr3g102650	21.3233	2.4911	1.58171e-05	0.00012009
Medtr8g068265	406.269	2.49036	3.42397e-39	8.74021e-37
Medtr8g010330	48.7322	2.48587	1.8645e-11	4.43674e-10
Medtr4g069810	72.4848	2.47982	6.66912e-11	1.45636e-09
Medtr3g058670	41.1675	2.47861	1.90323e-07	2.20073e-06
Medtr7g034625	98.1509	2.47567	2.06671e-20	1.40967e-18
Medtr3g011150	51.6564	2.47449	5.57848e-10	1.046e-08
Medtr1g033280	8.96181	2.4686	0.00356469	0.0136538
Medtr0021s0360	22.8241	2.46806	1.82618e-06	1.7241e-05
Medtr3g023320	73.1408	2.46723	2.57042e-08	3.57303e-07
Medtr5g031170	29.1179	2.46697	6.52629e-08	8.30137e-07
Medtr1g074160	88.8974	2.46618	6.21367e-11	1.3652e-09
Medtr8g045735	5723.98	2.46485	7.70136e-41	2.18065e-38
Medtr8g006790	221.252	2.45718	1.13707e-38	2.79662e-36
Medtr5g019580	149.486	2.45468	4.92952e-16	2.07107e-14
Medtr1g107185	42.2093	2.45326	4.20611e-08	5.56876e-07
Medtr6g008820	34.2279	2.45044	1.18593e-06	1.15624e-05
Medtr6g005360	9.87041	2.45017	0.00108781	0.00495657
Medtr2g084000	617.047	2.44987	5.95818e-43	1.84184e-40
Medtr8g012540	17.2086	2.44891	2.85218e-05	0.000201985
Medtr4g116610	199.868	2.44849	1.02758e-13	3.32286e-12
Medtr8g099420	141.727	2.4483	4.82493e-20	3.16859e-18
Medtr8g079940	43.8838	2.44237	2.97834e-11	6.89252e-10
Medtr4g005270	18.313	2.43948	2.26624e-05	0.000164819
Medtr4g057675	17.0513	2.43815	2.017e-05	0.000148878
Medtr5g004650	112.696	2.43528	3.05502e-13	9.28214e-12
Medtr4g122940	2365.16	2.4289	7.46272e-40	1.94927e-37
Medtr0366s0020	14.0724	2.42323	0.000256275	0.00140845
Medtr5g010650	33.101	2.42003	5.32522e-08	6.89333e-07
Medtr3g010970	124.045	2.41645	7.84802e-19	4.45183e-17
Medtr7g087500	21.3765	2.41521	7.70958e-06	6.28081e-05
Medtr6g018270	31.0739	2.4095	3.91129e-05	0.000267541
Medtr3g061110	16.7902	2.40828	0.000748026	0.00358684
Medtr5g083120	40.6333	2.40725	5.76462e-09	9.11492e-08
Medtr5g086080	97.7905	2.40704	1.02172e-16	4.65856e-15
Medtr3g099040	163.844	2.40437	2.56173e-08	3.56243e-07
Medtr1g080720	7.36222	2.4029	0.00590575	0.0209534
Medtr4g111640	52.0139	2.40155	3.09403e-11	7.13087e-10
Medtr5g007940	96.1594	2.39774	1.1063e-17	5.63091e-16
Medtr0459s0020	158.17	2.39446	3.65351e-23	3.18101e-21
Medtr8g080120	62.8315	2.3943	2.24813e-06	2.08335e-05
Medtr5g048160	33.2851	2.39421	0.00065158	0.00317544
Medtr7g028970	16.3981	2.39314	0.00377478	0.0143476
Medtr3g110155	108.576	2.39242	3.42868e-22	2.75727e-20
Medtr8g083240	94.9665	2.39122	1.35464e-13	4.28588e-12
Medtr4g478220	21.1704	2.38811	9.88418e-06	7.85674e-05
Medtr1g041380	23.6219	2.38773	0.00378194	0.0143634
Medtr6g075250	178.526	2.38651	4.48987e-22	3.57651e-20
Medtr2g088110	22.7536	2.38282	0.000112708	0.000682182
Medtr7g113250	31.3212	2.38183	1.18527e-07	1.43197e-06
Medtr1g018580	4750.82	2.38158	5.41519e-37	1.20838e-34
Medtr8g024060	30.5024	2.3808	2.24622e-06	2.08216e-05
Medtr5g082570	1114.17	2.37996	4.45149e-84	8.82312e-81
Medtr8g070075	49.0592	2.37828	9.79325e-08	1.19907e-06
Medtr7g107180	53.1247	2.37712	3.13125e-07	3.45021e-06
Medtr5g022020	36.6774	2.37429	0.000222446	0.0012428
Medtr1g027380	14.0881	2.36476	0.000434338	0.0022262
Medtr5g076810	28.7533	2.36223	2.61027e-06	2.37454e-05
Medtr2g072850	112.311	2.35968	6.34225e-17	2.95825e-15
Medtr8g106940	16.0373	2.3581	0.000153195	0.000892293
Medtr2g011150	19.5259	2.35101	1.63011e-05	0.000123375
Medtr8g014390	63.0678	2.35089	1.28749e-12	3.57938e-11
Medtr8g023900	28.4638	2.34911	0.000123286	0.000738378
Medtr2g021242	195.925	2.34629	4.20959e-17	2.01194e-15
Medtr1g109110	13.636	2.34484	0.000375564	0.00195922
Medtr1g038300	29.9061	2.34182	2.79861e-05	0.000198608
Medtr2g008370	196.828	2.34169	1.15568e-34	2.17546e-32
Medtr1g058510	57.3755	2.34027	3.46896e-11	7.95147e-10
Medtr5g086120	6.18203	2.33988	0.00504357	0.0183128
Medtr7g067600	108.727	2.33832	3.19016e-18	1.69279e-16
Medtr8g089340	68.5867	2.33691	4.47721e-10	8.52796e-09
Medtr2g030570	24.6537	2.33675	0.000188913	0.00107688
Medtr3g096150	100.442	2.33548	4.36263e-17	2.07919e-15
Medtr2g097010	431.449	2.33491	2.95845e-48	1.32913e-45
Medtr8g035500	121.11	2.33174	2.58481e-22	2.09363e-20
Medtr6g088810	1960.94	2.33098	2.55503e-51	1.34518e-48
Medtr6g079150	8.57325	2.32876	0.00271359	0.0107964
Medtr4g109010	20.1387	2.32765	7.05437e-06	5.80598e-05
Medtr1g106000	33.6018	2.32663	2.01046e-07	2.30966e-06
Medtr3g033810	27.1697	2.32611	7.51591e-07	7.66955e-06
Medtr1g062340	265.74	2.32306	6.67541e-32	1.08138e-29
Medtr6g463310	7.65841	2.31963	0.0016666	0.00713274
Medtr1g073990	89.0582	2.31925	1.4959e-08	2.18579e-07
Medtr4g108153	83.1962	2.31806	3.73769e-15	1.44428e-13
Medtr8g032850	34.146	2.31718	6.75778e-07	6.96767e-06
Medtr7g045650	1574.13	2.31656	2.84542e-23	2.49678e-21
Medtr4g063810	32.826	2.30703	4.96515e-06	4.24191e-05
Medtr5g005670	158.901	2.30262	4.53629e-21	3.2871e-19
Medtr7g112040	14.8927	2.30111	8.76089e-05	0.000545552
Medtr2g062600	63.9765	2.29722	1.59386e-06	1.52312e-05
Medtr3g083010	81.9188	2.29466	7.09762e-16	2.92365e-14
Medtr3g109490	117.086	2.29444	6.95952e-09	1.08415e-07
Medtr0110s0030	55.36	2.29289	1.15952e-08	1.728e-07
Medtr0032s0080	24.8358	2.29238	2.12273e-06	1.97748e-05
Medtr8g077340	10.9696	2.28864	0.000834628	0.00394208
Medtr5g076380	79.2829	2.28108	1.58447e-12	4.34408e-11
Medtr8g027745	10.9609	2.27722	0.000929375	0.00432711
Medtr2g103460	23.8174	2.27268	7.5029e-06	6.13022e-05
Medtr3g111910	8.47059	2.27183	0.00299049	0.0117373
Medtr3g108020	20.8438	2.27006	0.000129878	0.000772232
Medtr8g045400	4.92222	2.26889	0.00859941	0.0286746
Medtr7g093140	712	2.26563	1.42028e-23	1.29342e-21
Medtr7g099820	14.0982	2.26324	0.0043033	0.0160044
Medtr1g099580	97.1251	2.26252	3.65946e-14	1.23552e-12
Medtr8g010670	26.3436	2.26176	7.18877e-07	7.36248e-06
Medtr1g015480	20.396	2.25343	1.01914e-05	8.07048e-05
Medtr6g088670	26.7868	2.25023	9.10332e-06	7.29456e-05
Medtr8g035520	85.4168	2.24715	8.05843e-17	3.72467e-15
Medtr3g087540	40.35	2.24482	1.59188e-07	1.8722e-06
Medtr1g068905	22.6502	2.24415	1.03075e-05	8.149e-05
Medtr7g093490	226.158	2.23776	9.91238e-15	3.62254e-13
Medtr4g132690	109.262	2.23735	1.91073e-13	5.94478e-12
Medtr6g022590	16.7341	2.2355	0.000133316	0.000790861
Medtr5g083970	59.6147	2.2342	6.38066e-09	9.99984e-08
Medtr4g117450	28.2592	2.22855	7.17583e-06	5.89587e-05
Medtr1g071130	21.3538	2.22596	2.09851e-05	0.00015395
Medtr1g106065	48.919	2.21804	2.25036e-09	3.84512e-08
Medtr8g012470	19.0006	2.2172	1.62341e-05	0.000122923
Medtr2g042570	34.8565	2.21403	2.08447e-07	2.38332e-06
Medtr5g077090	120.988	2.21392	3.5347e-15	1.36899e-13
Medtr2g021340	11.7631	2.21336	0.000821971	0.00388884
Medtr2g032550	378.142	2.2131	2.59291e-36	5.39309e-34
Medtr6g023770	4642.43	2.21096	4.68282e-33	8.0504e-31
Medtr2g035040	79.2988	2.21016	3.96398e-09	6.46184e-08
Medtr5g054300	127.019	2.20915	4.41336e-12	1.13953e-10
Medtr2g103990	1487.94	2.20864	1.77828e-80	2.99596e-77
Medtr3g078490	218.862	2.20575	7.97873e-23	6.78898e-21
Medtr4g045887	822.728	2.20444	1.26921e-12	3.53438e-11
Medtr0026s0160	50.8601	2.20365	1.01477e-08	1.53056e-07
Medtr4g116910	12.5477	2.20146	0.00174398	0.00742149
Medtr8g024120	48.3396	2.20067	1.82793e-09	3.16211e-08
Medtr4g019750	45.8331	2.19971	9.86103e-07	9.8014e-06
Medtr5g056815	15.6902	2.19387	0.000378827	0.00197258
Medtr8g105430	262.522	2.1872	5.72188e-09	9.05159e-08
Medtr8g098565	73.2895	2.18646	1.49686e-13	4.70054e-12
Medtr3g078410	779.816	2.18561	5.70484e-13	1.68029e-11
Medtr4g124300	37.5358	2.1749	3.48108e-07	3.79596e-06
Medtr5g019780	79.2795	2.1741	6.0705e-13	1.77557e-11
Medtr8g067630	5.73398	2.1726	0.00630841	0.0221557
Medtr8g068300	241.002	2.16909	2.8722e-19	1.70987e-17
Medtr4g116920	63.027	2.16837	1.77685e-09	3.08772e-08
Medtr3g089940	326.413	2.16817	7.68789e-09	1.18447e-07
Medtr3g113110	158.239	2.16765	4.92375e-23	4.26493e-21
Medtr7g063360	245.401	2.16613	1.60811e-14	5.75217e-13
Medtr1g021945	86.5931	2.16563	9.19227e-11	1.96282e-09
Medtr4g107030	87.3853	2.16554	1.62212e-14	5.78997e-13
Medtr8g079710	20.374	2.16496	8.10505e-05	0.000509514
Medtr4g088270	44.2533	2.16256	4.57453e-06	3.93613e-05
Medtr7g111850	131.917	2.16241	2.54427e-09	4.31017e-08
Medtr0003s0410	15.6348	2.16092	0.000337777	0.00178616
Medtr4g094360	39.4187	2.15943	1.87386e-06	1.76368e-05
Medtr7g011990	106.004	2.15889	5.85434e-07	6.12045e-06
Medtr2g072880	5.8372	2.15732	0.00634445	0.0222521
Medtr2g041140	762.653	2.15125	8.47511e-43	2.59608e-40
Medtr6g082370	5.7977	2.15042	0.0066062	0.0230359
Medtr4g134390	13.6865	2.14652	0.000189297	0.00107869
Medtr2g481160	26.788	2.14204	0.000300404	0.00161232
Medtr5g020060	21.2161	2.14201	7.87114e-05	0.000496479
Medtr4g026540	191.389	2.14095	1.40138e-23	1.27966e-21
Medtr2g022710	456.443	2.14015	1.3592e-20	9.44295e-19
Medtr1g027370	145.691	2.13881	8.68952e-08	1.07684e-06
Medtr5g078950	21.1775	2.13809	1.65106e-05	0.00012482
Medtr2g093790	73.9415	2.13787	7.45292e-10	1.37302e-08
Medtr1g034120	39.0768	2.13327	6.74865e-05	0.000432476
Medtr5g081480	22.2091	2.13193	1.72064e-05	0.000129413
Medtr3g023760	17.4512	2.13083	6.93091e-05	0.000442808
Medtr1g094890	17.4414	2.13006	8.36446e-05	0.000523964
Medtr3g101100	131.583	2.1278	3.74355e-20	2.50276e-18
Medtr2g103490	46.8652	2.12648	2.14961e-08	3.03187e-07
Medtr7g405740	71.2388	2.12408	4.75321e-09	7.65946e-08
Medtr2g038260	42.3215	2.1236	3.08349e-06	2.76545e-05
Medtr3g099480	35.8372	2.1235	1.4965e-05	0.000114264
Medtr1g013360	211.976	2.12056	1.81699e-25	1.93134e-23
Medtr4g133690	191.397	2.11799	2.71856e-18	1.45631e-16
Medtr3g109972	26.2154	2.11168	5.2709e-06	4.47588e-05
Medtr4g094210	56.5638	2.11139	9.94843e-09	1.50129e-07
Medtr4g028660	242.408	2.11021	6.43981e-21	4.6168e-19
Medtr5g091160	72.5429	2.10915	1.39219e-13	4.40056e-12
Medtr7g088825	403.788	2.10325	1.18272e-10	2.47681e-09
Medtr1g007700	317.622	2.10132	8.17682e-32	1.31199e-29
Medtr4g080823	166.392	2.09855	1.82741e-25	1.9363e-23
Medtr4g077520	11.5664	2.09731	0.000488894	0.00246717
Medtr7g097150	62.9259	2.09587	5.73157e-11	1.26556e-09
Medtr3g019070	20.436	2.0952	0.000326305	0.00173502
Medtr8g095240	7.28502	2.09073	0.00573357	0.0204113
Medtr2g102730	43.4399	2.08979	4.59508e-05	0.000308122
Medtr1g051880	22.075	2.08834	0.00260633	0.0104462
Medtr3g110172	67556.4	2.08467	3.76774e-43	1.18649e-40
Medtr2g093840	96.5988	2.08392	4.72051e-10	8.96604e-09
Medtr1g081780	202.756	2.08371	4.60017e-24	4.41603e-22
Medtr4g055800	23.6938	2.08179	4.49618e-05	0.000302212
Medtr3g072980	11.2846	2.08092	0.00600852	0.021262
Medtr4g094715	1532.33	2.07915	1.63465e-18	8.97059e-17
Medtr5g014085	5.80104	2.07893	0.00709156	0.0244475
Medtr7g112420	143.95	2.07659	1.33634e-08	1.96801e-07
Medtr2g020760	5.47453	2.07007	0.00749092	0.0255912
Medtr4g108170	46.6031	2.06799	2.55444e-08	3.55374e-07
Medtr8g028755	7.97995	2.06743	0.00268242	0.0107001
Medtr8g099570	31.2952	2.06605	6.08397e-05	0.000394725
Medtr3g047950	91.0551	2.06339	3.48333e-12	9.11972e-11
Medtr1g071360	32.4195	2.06333	3.039e-06	2.73137e-05
Medtr2g437730	141.641	2.06228	4.17133e-11	9.43308e-10
Medtr5g043750	144.821	2.05856	5.76136e-15	2.16904e-13
Medtr2g026420	36.7925	2.05773	4.10698e-08	5.45036e-07
Medtr5g096250	48.0841	2.05726	5.9003e-09	9.30761e-08
Medtr5g090280	40.9546	2.05625	2.49831e-07	2.8107e-06
Medtr3g072320	27.6299	2.05587	5.42776e-05	0.000357238
Medtr1g068860	56.1915	2.05344	3.78538e-10	7.30099e-09
Medtr7g109580	34.8181	2.0413	5.07014e-06	4.31955e-05
Medtr2g031980	6.42202	2.0405	0.00555146	0.01987
Medtr6g048910	10.6275	2.03993	0.00402147	0.0151239
Medtr1g088765	458.653	2.03846	1.09431e-28	1.44034e-26
Medtr4g029010	85.7668	2.03484	2.62726e-07	2.94105e-06
Medtr4g037655	43.0753	2.03233	2.73659e-06	2.48008e-05
Medtr3g101610	180.579	2.03124	7.60973e-13	2.18593e-11
Medtr4g094050	335.353	2.02756	4.65945e-13	1.39061e-11
Medtr2g021800	6.40022	2.02611	0.00844179	0.0282469
Medtr1g100040	82.6481	2.02601	5.06708e-12	1.30035e-10
Medtr1g080950	134.782	2.02556	2.34136e-06	2.16024e-05
Medtr4g127510	251.451	2.02158	2.99221e-20	2.00842e-18
Medtr3g074330	106.534	2.0211	1.28653e-12	3.57938e-11
Medtr6g011290	140.917	2.01877	6.21521e-11	1.3652e-09
Medtr5g004620	79.4379	2.01602	1.41619e-09	2.5036e-08
Medtr5g056935	46.4555	2.01276	3.92335e-08	5.23554e-07
Medtr7g094550	96.1982	2.01272	1.1008e-16	4.99213e-15
Medtr4g086860	112.396	2.01253	1.10301e-12	3.09458e-11
Medtr8g079250	741.539	2.0119	1.2112e-23	1.11203e-21
Medtr5g020270	61.6617	2.01005	0.00275654	0.0109388
Medtr2g097000	124.923	2.00499	2.98883e-14	1.02035e-12
Medtr8g010620	173.913	2.00283	7.02326e-07	7.21051e-06
Medtr1g062430	56.4444	2.00236	1.05345e-06	1.04033e-05
Medtr4g113530	172.681	1.99965	4.66432e-10	8.86431e-09
Medtr7g116650	24.2241	1.99834	2.88554e-05	0.000203833
Medtr5g077440	12.6325	1.99758	0.00535172	0.0192756
Medtr8g059150	47.4051	1.99583	5.70328e-08	7.32922e-07
Medtr6g023770	188.977	1.99491	3.34028e-05	0.000232446
Medtr0113s0060	46.7136	1.99392	3.00001e-08	4.10916e-07
Medtr3g074340	664.969	1.99279	3.31652e-56	2.48333e-53
Medtr8g091360	18.9567	1.99216	0.00039466	0.0020446
Medtr5g076960	4038.97	1.9904	2.65886e-76	4.26621e-73
Medtr5g071340	30.5819	1.98933	1.54744e-06	1.4817e-05
Medtr3g088745	16.3	1.9893	0.000239296	0.00132704
Medtr1g037750	7.14886	1.98651	0.00452433	0.0166864
Medtr7g092250	188.636	1.98598	2.03882e-21	1.55075e-19
Medtr5g064840	10.5265	1.98536	0.00166495	0.0071293
Medtr1g027450	48.5056	1.98531	1.62772e-08	2.35795e-07
Medtr6g016860	7.80656	1.98304	0.00332744	0.012865
Medtr4g088785	40.3469	1.9813	4.06066e-08	5.39739e-07
Medtr4g082990	182.901	1.98123	1.87385e-17	9.31259e-16
Medtr2g089040	162.535	1.98027	2.81117e-15	1.1027e-13
Medtr4g059390	516.778	1.97991	1.25219e-22	1.05746e-20
Medtr1g114070	25.177	1.97949	0.000249742	0.00137651
Medtr7g021880	168.026	1.97798	2.53131e-21	1.89539e-19
Medtr4g109500	14.0956	1.97008	0.00414675	0.0155108
Medtr8g077390	175.686	1.96767	5.70983e-08	7.33484e-07
Medtr8g078240	78.65	1.96601	3.59651e-10	6.96061e-09
Medtr2g094970	32.71	1.9651	5.66871e-06	4.77518e-05
Medtr5g095330	15.237	1.96458	0.000256321	0.00140847
Medtr3g057800	57.3368	1.96152	5.66928e-08	7.2883e-07
Medtr8g469020	11.8409	1.96094	0.00089025	0.00417204
Medtr4g065080	61.4502	1.96054	1.39443e-10	2.88077e-09
Medtr3g111920	142.65	1.96001	1.8719e-08	2.68057e-07
Medtr0200s0050	79.0437	1.95941	2.96518e-09	4.96827e-08
Medtr4g099260	170.515	1.95405	3.41586e-09	5.63568e-08
Medtr2g016200	68.1658	1.95137	3.86285e-06	3.3727e-05
Medtr3g061000	21.2208	1.95022	6.7173e-05	0.000430713
Medtr3g463310	10.8589	1.94986	0.00247828	0.0100151
Medtr2g036650	378.751	1.94913	1.93309e-21	1.47365e-19
Medtr1g023605	6.13005	1.94511	0.00644815	0.0225602
Medtr7g093490	24.8327	1.945	0.000265866	0.00145283
Medtr3g090665	5.06543	1.94445	0.00829095	0.027814
Medtr4g009710	17.8789	1.9413	0.000204765	0.00115609
Medtr4g029550	7188.78	1.94075	4.50761e-20	2.98397e-18
Medtr4g094640	17.8899	1.9397	0.000350336	0.00184619
Medtr1g060360	56.702	1.93798	3.06173e-08	4.18519e-07
Medtr4g081250	9.40899	1.93596	0.00223134	0.00915439
Medtr1g025075	642.888	1.93373	1.87136e-40	5.12647e-38
Medtr3g078570	28.2217	1.93028	1.12415e-05	8.81711e-05
Medtr3g116320	1426.86	1.9301	2.49946e-44	8.098e-42
Medtr7g025620	22.7167	1.92816	0.000209143	0.00117765
Medtr6g055230	37.3482	1.92709	1.09018e-05	8.57285e-05
Medtr2g014020	83.3378	1.92537	6.6794e-12	1.67832e-10
Medtr2g093180	173.042	1.9222	2.59654e-23	2.30238e-21
Medtr7g101830	29.195	1.92167	1.52297e-05	0.000116022
Medtr5g034810	6.93804	1.92122	0.00775561	0.026322
Medtr8g035750	49.566	1.91998	2.24779e-07	2.55611e-06
Medtr7g407140	49.4521	1.91745	3.44235e-07	3.76469e-06
Medtr4g117090	153.916	1.91738	7.00058e-20	4.49304e-18
Medtr8g063270	296.623	1.91731	3.68726e-07	4.00007e-06
Medtr4g015080	94.1421	1.91567	7.53964e-14	2.45695e-12
Medtr6g004000	325.194	1.91564	2.70937e-34	4.98865e-32
Medtr1g086590	47.4639	1.91553	0.00432945	0.0160821
Medtr7g106830	34.1164	1.9155	0.000125227	0.000748406
Medtr1g117030	31.3767	1.91519	5.98908e-06	5.01371e-05
Medtr2g065540	51.5259	1.91518	5.63311e-08	7.25287e-07
Medtr4g109150	28.239	1.91486	1.08871e-05	8.56501e-05
Medtr4g117280	703.754	1.91145	5.9287e-29	7.95886e-27
Medtr5g094950	35.9637	1.91048	2.54526e-05	0.000182707
Medtr8g008530	383.344	1.9103	4.59738e-39	1.16473e-36
Medtr1g069200	197.572	1.90906	1.21312e-15	4.8895e-14
Medtr1g092760	9.28148	1.90848	0.00569645	0.0203092
Medtr7g034345	1355.57	1.90739	9.25661e-20	5.87385e-18
Medtr3g450800	41.9935	1.90685	3.54112e-05	0.000244956
Medtr1g027410	50.4778	1.90582	1.08094e-05	8.51184e-05
Medtr1g022395	1165.22	1.90374	1.24062e-27	1.51459e-25
Medtr2g105480	238.461	1.90253	9.38102e-07	9.36245e-06
Medtr8g022270	18.5404	1.90201	0.000228089	0.00127053
Medtr2g103700	5.64379	1.90195	0.00874335	0.0290769
Medtr7g103390	6.42289	1.90193	0.00879927	0.029213
Medtr6g082890	194.931	1.89988	8.51268e-09	1.30025e-07
Medtr5g083750	321.274	1.8995	1.18246e-34	2.21349e-32
Medtr3g013700	16.6587	1.89841	0.000917832	0.00427928
Medtr4g095042	420.392	1.89532	7.02935e-17	3.26695e-15
Medtr1g073380	496.791	1.89273	8.67063e-35	1.64133e-32
Medtr1g099500	15.4776	1.88957	0.000326938	0.00173718
Medtr3g013440	101.969	1.88887	3.70795e-05	0.00025477
Medtr7g114250	11.7529	1.88567	0.00128576	0.00571823
Medtr7g013180	277.109	1.8853	3.67209e-17	1.76507e-15
Medtr2g015870	285.707	1.88283	4.99261e-30	7.18915e-28
Medtr5g025630	32.0005	1.88168	7.80847e-06	6.35523e-05
Medtr6g093030	54.669	1.87853	2.40936e-06	2.2151e-05
Medtr1g100627	10.0219	1.87254	0.00225322	0.00922505
Medtr6g092570	8.80805	1.87253	0.00708691	0.0244365
Medtr1g105700	541.172	1.87145	6.41926e-10	1.18975e-08
Medtr3g062020	79.1297	1.86999	1.04986e-10	2.22205e-09
Medtr4g011620	23.7422	1.86965	5.47225e-05	0.00035957
Medtr5g032750	27.3983	1.86785	1.38909e-05	0.00010674
Medtr8g087020	8.49826	1.8675	0.00603285	0.0213324
Medtr2g011280	42.1783	1.86673	4.80568e-05	0.000320141
Medtr2g028380	9.44077	1.8663	0.00337804	0.0130232
Medtr5g072550	1009.81	1.86359	3.87654e-08	5.18128e-07
Medtr7g104380	14.5144	1.8631	0.000489856	0.00247128
Medtr7g088220	50.0256	1.86266	4.23293e-07	4.55246e-06
Medtr5g034480	10.2574	1.86256	0.002823	0.0111684
Medtr6g034350	165.189	1.86213	7.42801e-08	9.36002e-07
Medtr4g099010	92.2369	1.85665	7.29251e-13	2.09839e-11
Medtr4g116340	20.8592	1.85508	0.000310685	0.00166009
Medtr4g009260	10.5316	1.85358	0.00307466	0.012034
Medtr7g088440	19.2196	1.85214	0.000112766	0.000682406
Medtr7g090590	9038.34	1.85027	3.65138e-17	1.75762e-15
Medtr4g119790	37.8118	1.84979	3.79218e-06	3.31976e-05
Medtr1g090230	26.8431	1.84875	1.13694e-05	8.90913e-05
Medtr2g032710	1097.17	1.84816	1.95951e-33	3.43884e-31
Medtr3g007950	12.9942	1.84483	0.00194118	0.00811918
Medtr5g013130	8.85291	1.84426	0.00268597	0.010713
Medtr1g471050	75.9856	1.84333	1.43981e-09	2.54136e-08
Medtr1g038560	49.7197	1.84269	1.08648e-06	1.07075e-05
Medtr1g088170	555.349	1.84257	1.72967e-47	7.28517e-45
Medtr7g063320	22.4513	1.84183	0.000119838	0.00072108
Medtr5g079570	18.1706	1.84041	0.000162549	0.000940595
Medtr5g072540	894.456	1.84017	2.17229e-07	2.477e-06
Medtr2g087430	163.179	1.84014	3.86842e-14	1.30216e-12
Medtr1g022305	18.4118	1.83818	0.00100608	0.00463368
Medtr1g072570	16.4948	1.83672	0.0013431	0.00593206
Medtr0018s0170	48.8326	1.83594	3.98614e-06	3.46972e-05
Medtr2g062730	24.7148	1.83584	6.13738e-05	0.000397767
Medtr2g079280	80.2331	1.83526	2.72627e-10	5.36672e-09
Medtr5g095790	6.01979	1.83414	0.00803191	0.0271015
Medtr5g088060	60.2643	1.83249	6.66017e-07	6.88176e-06
Medtr3g099620	37.1939	1.83179	9.7463e-06	7.7563e-05
Medtr2g011730	154.7	1.83036	3.7651e-08	5.04797e-07
Medtr4g124660	113.519	1.82806	9.43381e-08	1.16054e-06
Medtr2g098540	131.349	1.82701	1.2949e-12	3.59109e-11
Medtr8g042670	200.019	1.82672	5.57378e-12	1.41635e-10
Medtr2g008840	50.0145	1.82524	0.000154578	0.000899567
Medtr2g010300	755.258	1.82366	2.19636e-41	6.37987e-39
Medtr7g074850	251.418	1.82326	1.24901e-10	2.59785e-09
Medtr5g032360	222.297	1.8225	2.56833e-11	5.99306e-10
Medtr3g061070	35.4309	1.82227	2.19255e-06	2.03633e-05
Medtr5g046870	26.0965	1.82176	7.17865e-05	0.000456989
Medtr8g089300	9.62836	1.82107	0.00238251	0.00967679
Medtr4g127670	22.9064	1.81809	0.00079431	0.0037776
Medtr2g438440	159.745	1.81705	1.55322e-14	5.56765e-13
Medtr3g096980	336.651	1.8163	9.21778e-09	1.39781e-07
Medtr5g055800	797.48	1.81534	9.23229e-31	1.40761e-28
Medtr5g095310	36.8044	1.81532	3.05067e-06	2.7404e-05
Medtr7g085470	60.2642	1.81524	5.59821e-09	8.87679e-08
Medtr2g033190	12.7408	1.81466	0.00108843	0.00495872
Medtr2g436790	24.3421	1.81311	0.00064668	0.00315475
Medtr5g087490	62.7679	1.81218	0.00134214	0.00592893
Medtr8g058350	12.2524	1.80853	0.00163383	0.00701387
Medtr8g032130	63.8886	1.80776	0.000283551	0.00153384
Medtr8g105090	94.7436	1.80664	9.34664e-08	1.1515e-06
Medtr2g073540	174.185	1.80455	1.48628e-09	2.61926e-08
Medtr7g076070	14.3519	1.79943	0.000928466	0.00432347
Medtr8g020630	46.3113	1.79746	9.12439e-05	0.000565909
Medtr2g026760	6.07385	1.7971	0.00845812	0.0282903
Medtr1g035360	40.0753	1.79409	7.88488e-05	0.000497065
Medtr6g093180	98.2423	1.79309	3.55561e-07	3.86846e-06
Medtr5g034420	77.5857	1.79247	1.78416e-06	1.68726e-05
Medtr8g083530	1332.54	1.79096	1.44408e-57	1.15853e-54
Medtr4g062330	596.392	1.79048	3.1187e-09	5.18937e-08
Medtr3g018780	41.3852	1.78996	2.68971e-05	0.000191687
Medtr3g436740	37.8863	1.78966	3.65385e-06	3.21285e-05
Medtr1g061870	86.117	1.78897	3.00991e-09	5.0307e-08
Medtr2g079650	707.816	1.78794	5.20248e-07	5.49006e-06
Medtr1g073360	33.6723	1.78743	0.000894704	0.00418942
Medtr4g133800	14.1719	1.78607	0.000850584	0.00401069
Medtr4g099270	169.051	1.78506	4.36358e-10	8.33036e-09
Medtr5g094910	10.9725	1.78483	0.00168303	0.00719482
Medtr7g034345	11774.1	1.78288	4.52396e-14	1.51075e-12
Medtr8g083520	1802.99	1.78221	4.57313e-11	1.02796e-09
Medtr2g035790	136.36	1.7821	6.51771e-15	2.43205e-13
Medtr6g092540	4711.89	1.78104	1.8594e-36	3.9404e-34
Medtr1g031640	809.865	1.78086	4.09011e-10	7.85279e-09
Medtr6g016810	155.019	1.77935	3.04334e-14	1.03686e-12
Medtr5g009770	2199.36	1.779	1.19308e-23	1.10139e-21
Medtr1g052505	24.9524	1.77846	0.000265809	0.00145279
Medtr4g009960	207.307	1.77816	9.80061e-07	9.74709e-06
Medtr4g105530	615.115	1.77791	5.59328e-52	3.14109e-49
Medtr8g089342	16.1009	1.77695	0.00166286	0.00712217
Medtr6g008620	126.645	1.77597	1.00587e-10	2.13296e-09
Medtr7g015850	18.4073	1.77589	0.000585274	0.00289246
Medtr3g072140	45.1781	1.77528	1.8305e-05	0.000136517
Medtr5g045330	231.152	1.77501	6.50079e-10	1.2042e-08
Medtr8g038220	59.7911	1.77306	5.04517e-06	4.30167e-05
Medtr4g094220	8.76855	1.77212	0.00356207	0.0136453
Medtr2g025620	11.9398	1.7706	0.0020963	0.0086839
Medtr3g452530	7.07319	1.76915	0.00774278	0.0262997
Medtr3g461430	37.5552	1.76842	2.93103e-06	2.64279e-05
Medtr3g023230	43.7995	1.76566	2.57096e-05	0.000184238
Medtr7g056290	185.413	1.76374	5.16716e-15	1.95846e-13
Medtr4g063790	41.7054	1.7635	4.05514e-06	3.52499e-05
Medtr8g099655	19.6316	1.76133	0.000376583	0.00196333
Medtr3g086430	33.9611	1.7611	5.67593e-06	4.77887e-05
Medtr4g099060	1379.94	1.76054	1.81683e-47	7.5578e-45
Medtr4g133968	114.685	1.75894	1.55528e-06	1.48836e-05
Medtr8g045695	1292.52	1.75783	3.25428e-52	1.92374e-49
Medtr3g111380	462.612	1.75761	1.11706e-19	6.98319e-18
Medtr1g083850	128.379	1.75503	1.37478e-10	2.84191e-09
Medtr8g037275	40.6116	1.75441	6.70654e-07	6.92544e-06
Medtr4g091380	167.767	1.75054	1.92037e-14	6.7756e-13
Medtr5g098230	181.34	1.75028	2.53199e-09	4.29367e-08
Medtr4g073140	183.362	1.75011	1.73453e-08	2.49658e-07
Medtr7g077340	21.7224	1.74814	0.000236999	0.00131538
Medtr3g111290	286.781	1.74744	6.10578e-10	1.13415e-08
Medtr3g087850	22.5207	1.74733	0.000430898	0.00221029
Medtr8g059020	14.9159	1.74669	0.00215272	0.00887291
Medtr3g080090	50.2877	1.74519	1.41475e-07	1.68088e-06
Medtr8g063280	48.5682	1.74436	3.86467e-06	3.3727e-05
Medtr4g094368	169.427	1.74357	3.28093e-11	7.54099e-10
Medtr3g099030	45.4683	1.74291	0.000106015	0.000646758
Medtr1g081760	13.7299	1.74253	0.00081456	0.00385865
Medtr2g090115	104.893	1.74154	1.99169e-11	4.70948e-10
Medtr6g087150	25.7336	1.74125	3.93533e-05	0.000268967
Medtr2g082240	37.2992	1.73456	0.000284726	0.00153895
Medtr1g041385	84.5272	1.73428	3.41852e-11	7.84119e-10
Medtr8g092840	42.0331	1.73331	0.000281048	0.00152249
Medtr4g133920	714.878	1.73236	1.49869e-20	1.03269e-18
Medtr2g038705	17.8043	1.73208	0.00129746	0.00576145
Medtr2g095060	1931.49	1.73157	9.76773e-07	9.72013e-06
Medtr4g083190	6.56625	1.73067	0.00742226	0.0253748
Medtr5g091615	57.8636	1.73032	2.14786e-06	1.99594e-05
Medtr4g082980	27.6496	1.72898	1.80415e-05	0.000134821
Medtr7g075860	6.01233	1.72546	0.00928276	0.0305508
Medtr4g099270	630.102	1.72487	1.76211e-20	1.2068e-18
Medtr4g005130	59.7275	1.72365	3.80446e-06	3.32878e-05
Medtr3g095340	854.729	1.72274	8.76869e-18	4.51775e-16
Medtr2g089450	62.1346	1.72097	1.83289e-05	0.000136665
Medtr8g091320	14266.8	1.71997	1.67527e-10	3.40872e-09
Medtr1g021020	31.7402	1.71967	6.01002e-06	5.03e-05
Medtr8g074810	58.6421	1.71885	1.68453e-05	0.000126952
Medtr1g078370	16.3845	1.71417	0.000379975	0.00197734
Medtr1g089940	9.11499	1.71256	0.005574	0.0199401
Medtr8g083530	16.0618	1.71184	0.00541738	0.0194749
Medtr4g078535	50.9621	1.71119	4.19172e-05	0.000284414
Medtr7g112420	282.928	1.70743	1.61085e-21	1.23078e-19
Medtr2g065550	87.0002	1.70709	2.88735e-08	3.97099e-07
Medtr1g059580	106.151	1.70687	4.41625e-09	7.15067e-08
Medtr7g087400	452.492	1.70585	1.65581e-14	5.90396e-13
Medtr3g058740	257.751	1.70542	2.6983e-08	3.73079e-07
Medtr6g082810	222.473	1.70261	4.08691e-11	9.2546e-10
Medtr5g027480	11.262	1.70259	0.00373652	0.0142246
Medtr3g083080	27.3174	1.70163	0.000211911	0.00119014
Medtr2g017865	61.0188	1.69759	0.000809953	0.00383899
Medtr4g007220	275.896	1.69689	7.61381e-29	1.01402e-26
Medtr8g009170	600.393	1.69546	5.00828e-14	1.66096e-12
Medtr0103s0090	202.992	1.69508	5.65532e-10	1.05864e-08
Medtr0068s0080	57.3509	1.69378	8.21139e-08	1.02399e-06
Medtr3g115880	82.3699	1.69369	5.31726e-09	8.48722e-08
Medtr8g006930	150.291	1.69296	5.54668e-15	2.09759e-13
Medtr7g015520	1575.58	1.68972	1.34398e-07	1.60076e-06
Medtr1g027440	610.327	1.6896	2.41778e-05	0.00017471
Medtr5g023680	5511.85	1.68681	8.2984e-09	1.27051e-07
Medtr6g011530	276.25	1.68667	7.42972e-07	7.59079e-06
Medtr4g478180	20.9928	1.68504	0.000735665	0.00353663
Medtr2g010280	5.52051	1.68334	0.00957973	0.0313631
Medtr7g103370	10.2711	1.68268	0.00547693	0.0196471
Medtr3g465410	71.3975	1.68236	1.41344e-07	1.68052e-06
Medtr2g090815	24.5764	1.68052	0.000408597	0.00210902
Medtr1g054210	120.246	1.6775	4.00781e-13	1.20467e-11
Medtr3g114920	1107.93	1.6764	3.30039e-31	5.1724e-29
Medtr1g082690	341.571	1.67639	1.0366e-19	6.51645e-18
Medtr1g018590	1065.02	1.67635	1.61634e-43	5.13797e-41
Medtr1g070400	91.9781	1.67551	4.77908e-09	7.69747e-08
Medtr7g088360	5.86153	1.67482	0.00959038	0.0313888
Medtr7g405770	4344.83	1.67458	2.00614e-16	8.81315e-15
Medtr2g437480	129.502	1.67429	4.12226e-16	1.75378e-14
Medtr6g444930	11.5268	1.67208	0.00434324	0.0161244
Medtr7g084620	19.6332	1.67125	0.000195209	0.0011092
Medtr0530s0020	228.451	1.67033	3.98847e-21	2.9089e-19
Medtr3g115600	15.5111	1.66823	0.000850013	0.00400856
Medtr1g025800	26.4125	1.66622	7.50593e-05	0.000475936
Medtr1g093980	1747.8	1.66581	2.47844e-12	6.62259e-11
Medtr4g134730	35.5043	1.66484	0.000360132	0.00188866
Medtr8g045640	2066.66	1.66417	4.69116e-61	4.05304e-58
Medtr3g103550	28.9166	1.66289	0.000987422	0.00456701
Medtr2g437560	215.662	1.66273	1.19255e-14	4.32539e-13
Medtr2g010290	3813.51	1.6623	7.32476e-37	1.59231e-34
Medtr8g101260	26.7928	1.65992	0.000146822	0.000859181
Medtr6g092660	561.259	1.65733	2.89104e-30	4.21703e-28
Medtr1g079370	295.496	1.65662	2.8454e-16	1.22603e-14
Medtr4g093070	23.8582	1.65614	0.000135912	0.000803993
Medtr3g094270	82.4754	1.65348	5.91938e-06	4.96524e-05
Medtr6g007110	122.127	1.65242	0.000320909	0.00170822
Medtr7g115490	66.3506	1.65166	5.58281e-09	8.8607e-08
Medtr3g108520	9.20753	1.65074	0.00614371	0.0216495
Medtr8g027200	171.16	1.6484	2.4619e-16	1.06899e-14
Medtr7g018090	71.1079	1.64837	6.81645e-08	8.63784e-07
Medtr2g082590	105.145	1.64833	2.309e-08	3.23904e-07
Medtr1g094680	44.1728	1.64819	4.46525e-05	0.000300372
Medtr3g464770	91.3362	1.64669	1.13683e-06	1.11483e-05
Medtr8g092370	60.9274	1.64503	1.635e-08	2.36647e-07
Medtr3g116720	50.5106	1.64394	3.83759e-05	0.000262927
Medtr1g038430	221.823	1.64327	4.59874e-11	1.03234e-09
Medtr3g019390	677.589	1.64242	5.78197e-11	1.27502e-09
Medtr1g057560	130.264	1.64155	4.75226e-10	9.02126e-09
Medtr4g069250	249.113	1.64089	4.22795e-20	2.80988e-18
Medtr1g105710	263.483	1.6402	2.41867e-10	4.7996e-09
Medtr7g010650	35.732	1.63956	0.000566201	0.00280977
Medtr8g089585	74.5921	1.63843	3.10364e-07	3.42315e-06
Medtr4g029210	35.6231	1.63597	1.92361e-05	0.000142641
Medtr8g105070	27.4927	1.63462	0.000118129	0.000711922
Medtr8g080270	60.6512	1.63455	1.28071e-06	1.24147e-05
Medtr2g008330	19.465	1.63402	0.000814023	0.00385665
Medtr1g080680	399.727	1.63339	1.09811e-10	2.31544e-09
Medtr5g018320	271.476	1.63323	1.23413e-16	5.55195e-15
Medtr3g064620	63.9547	1.63287	4.20817e-05	0.000285415
Medtr4g124855	23.2584	1.63159	0.00425809	0.0158573
Medtr1g085120	83.4684	1.63145	6.29316e-08	8.01694e-07
Medtr7g093490	2701.45	1.62895	3.04931e-14	1.03784e-12
Medtr7g086350	21.486	1.6286	0.000746689	0.00358145
Medtr7g056020	310.226	1.62759	2.15754e-14	7.51793e-13
Medtr5g096840	197.676	1.62715	5.94831e-12	1.50246e-10
Medtr0189s0030	307.24	1.62546	8.10772e-09	1.24403e-07
Medtr3g031400	340.238	1.62322	1.69815e-11	4.06674e-10
Medtr3g014030	12.5408	1.62242	0.00218878	0.00900391
Medtr1g112060	166.955	1.61938	2.53898e-14	8.74752e-13
Medtr5g019940	228.805	1.61922	2.95723e-16	1.27259e-14
Medtr7g053050	18.9394	1.61858	0.00313455	0.0122357
Medtr3g085640	40.5683	1.61747	7.92709e-06	6.43778e-05
Medtr1g060190	335.461	1.61645	1.31191e-13	4.15458e-12
Medtr4g086130	1036.49	1.61588	5.73055e-13	1.68491e-11
Medtr4g094562	24.6142	1.61521	0.00227187	0.00929239
Medtr5g082130	180.83	1.61434	1.20244e-05	9.37007e-05
Medtr1g069605	87.1241	1.61404	0.00166001	0.00711176
Medtr4g029490	31.0922	1.61155	2.59824e-05	0.000186034
Medtr4g049640	266.602	1.61011	7.1671e-11	1.55804e-09
Medtr8g028725	487.779	1.60355	2.243e-27	2.64258e-25
Medtr4g112820	23.6487	1.60258	0.000244921	0.00135378
Medtr2g076400	135.156	1.60228	6.0175e-09	9.47919e-08
Medtr3g100150	1493.85	1.60053	3.5807e-57	2.74209e-54
Medtr2g437380	104.575	1.59924	1.92785e-09	3.32101e-08
Medtr8g013050	15.5251	1.59901	0.00201501	0.00838221
Medtr4g127580	4466.53	1.59824	1.83831e-25	1.94175e-23
Medtr7g095150	153.214	1.59722	1.63192e-13	5.11035e-12
Medtr8g107620	22995.8	1.59575	8.42314e-29	1.11301e-26
Medtr3g025230	98.976	1.59455	4.62409e-05	0.00030982
Medtr5g076340	68.3364	1.59429	3.9294e-07	4.24226e-06
Medtr5g082780	43.417	1.59231	3.34526e-05	0.000232697
Medtr7g451040	256.775	1.5919	1.45201e-10	2.99237e-09
Medtr8g045560	1872.83	1.58901	3.18467e-25	3.29164e-23
Medtr6g022570	58.5453	1.58673	2.36601e-05	0.000171447
Medtr1g080150	56.7283	1.58628	0.000458132	0.0023286
Medtr4g056470	249.666	1.58252	3.472e-18	1.83368e-16
Medtr8g069955	92.5681	1.58161	4.05031e-06	3.52194e-05
Medtr5g019420	265.851	1.58149	1.98036e-13	6.1444e-12
Medtr8g075350	116.795	1.58094	6.88845e-09	1.07357e-07
Medtr3g061310	16.119	1.57901	0.00170554	0.00727724
Medtr1g101770	32.406	1.57789	8.06051e-05	0.000507187
Medtr8g006780	131.67	1.57739	1.16892e-06	1.14189e-05
Medtr1g034960	208.773	1.57718	4.0789e-15	1.56893e-13
Medtr7g031370	89.6054	1.57684	6.47957e-05	0.000417695
Medtr8g465380	59.473	1.5744	1.92449e-05	0.000142675
Medtr7g072410	49.9133	1.57361	8.02207e-05	0.000504975
Medtr3g065460	206.616	1.57317	7.22168e-09	1.11981e-07
Medtr3g466170	466.582	1.57235	8.46466e-33	1.42608e-30
Medtr8g007450	234.835	1.57134	8.05216e-19	4.55996e-17
Medtr4g108720	235.681	1.57024	3.12745e-21	2.31603e-19
Medtr2g083390	2704.45	1.5698	3.61907e-14	1.22311e-12
Medtr0014s0440	1339.3	1.56953	9.21049e-47	3.73913e-44
Medtr7g102380	69.3338	1.56951	4.08816e-09	6.6482e-08
Medtr7g108900	12.2648	1.56882	0.00413848	0.0154888
Medtr8g072210	82.2468	1.56857	4.26099e-07	4.57825e-06
Medtr8g017580	159.615	1.56731	3.03528e-06	2.72875e-05
Medtr8g072540	137.378	1.56647	1.07556e-10	2.27215e-09
Medtr5g091600	223.947	1.56631	2.06276e-16	9.0501e-15
Medtr2g025830	164.325	1.56475	3.09268e-14	1.05154e-12
Medtr1g103080	20.8811	1.56336	0.00256146	0.0103006
Medtr7g115430	226.701	1.56312	9.65163e-20	6.10153e-18
Medtr3g089140	339.643	1.56183	3.56896e-16	1.52416e-14
Medtr8g020590	40089.7	1.56006	2.50163e-07	2.81349e-06
Medtr3g099090	174.907	1.55868	8.34751e-05	0.000523
Medtr7g070390	83.8263	1.55632	2.9157e-08	4.00671e-07
Medtr4g009960	704.44	1.55556	4.77614e-12	1.22943e-10
Medtr2g012890	160.087	1.55453	1.4324e-05	0.000109817
Medtr1g105725	10.2971	1.55379	0.00612561	0.0215999
Medtr8g107620	571.144	1.55291	7.20375e-28	8.99002e-26
Medtr4g074860	54.4341	1.55249	1.32907e-06	1.28318e-05
Medtr3g090950	10.8769	1.55235	0.00383871	0.0145495
Medtr2g073630	8.7324	1.55176	0.00564065	0.0201507
Medtr1g072540	257.189	1.55074	4.86969e-06	4.1688e-05
Medtr2g090245	216.643	1.54962	3.55196e-12	9.28498e-11
Medtr8g052160	122.415	1.54577	1.03856e-13	3.35195e-12
Medtr4g077320	20.2	1.5449	0.000557101	0.00277193
Medtr5g036370	83.0134	1.54255	1.08841e-06	1.07233e-05
Medtr4g128820	532.021	1.54211	1.07335e-17	5.48809e-16
Medtr8g098500	43.4285	1.54179	5.79596e-05	0.000377892
Medtr8g041620	48.6523	1.53954	2.12577e-06	1.97977e-05
Medtr7g089210	83.3487	1.53835	0.000107	0.000651259
Medtr1g086150	55.6461	1.53808	8.25335e-06	6.68823e-05
Medtr8g028430	88.9834	1.53749	9.75546e-05	0.000599289
Medtr1g080110	1922.94	1.53729	7.49489e-28	9.31883e-26
Medtr2g022140	47.1717	1.53527	0.000220811	0.00123469
Medtr1g105630	18.3822	1.5344	0.00271022	0.0107884
Medtr3g108190	80.3775	1.53312	7.77117e-06	6.32648e-05
Medtr1g040705	8.90521	1.53249	0.00876337	0.0291233
Medtr1g105465	14.5843	1.53211	0.00161791	0.00695528
Medtr8g020650	27.2899	1.53127	0.001223	0.00547872
Medtr2g091285	24.9882	1.53097	0.00242091	0.00981499
Medtr4g094480	101.202	1.52715	3.47556e-07	3.79239e-06
Medtr7g081270	1572.92	1.527	8.36045e-17	3.85898e-15
Medtr5g024800	24.0009	1.52513	0.000404507	0.00208919
Medtr5g069800	226.107	1.52494	4.26653e-16	1.80831e-14
Medtr3g104900	118.298	1.52421	2.19691e-12	5.8937e-11
Medtr6g038650	1163.42	1.52346	1.08803e-16	4.94084e-15
Medtr8g088880	1221.51	1.52196	9.41162e-20	5.96099e-18
Medtr3g062570	16.4996	1.52169	0.00857912	0.0286314
Medtr5g047120	94.8329	1.51978	6.0519e-08	7.74179e-07
Medtr1g029380	44.2489	1.51855	7.31711e-06	5.99733e-05
Medtr5g070130	68.0458	1.51816	1.99057e-08	2.83026e-07
Medtr1g012360	90.8307	1.51611	1.72066e-10	3.49263e-09
Medtr1g106420	136.919	1.51581	6.75688e-09	1.05453e-07
Medtr3g452380	190.103	1.51206	1.74818e-07	2.03965e-06
Medtr6g004720	29.4495	1.51114	0.000384797	0.00199903
Medtr1g097580	292.321	1.5106	1.12514e-13	3.59692e-12
Medtr4g118570	11.5232	1.5105	0.00768147	0.0261204
Medtr2g093970	671.723	1.51044	2.2452e-14	7.79918e-13
Medtr3g073670	194.721	1.51016	1.77758e-08	2.552e-07
Medtr6g082400	774.735	1.5101	5.21663e-12	1.33263e-10
Medtr4g094280	15.0855	1.5099	0.00252065	0.0101558
Medtr6g015995	4478.21	1.50931	4.81512e-47	1.9786e-44
Medtr1g069260	16.6716	1.50885	0.00220287	0.009053
Medtr6g005070	98.5395	1.5082	3.25004e-08	4.41929e-07
Medtr7g080090	56.9553	1.50611	3.58098e-05	0.000247155
Medtr5g076960	1361.05	1.50585	6.53432e-20	4.22599e-18
Medtr3g067437	361.61	1.50553	5.50917e-05	0.00036175
Medtr8g092190	164.616	1.50124	5.56169e-17	2.62467e-15
Medtr4g088870	294.225	1.50043	5.4811e-12	1.39702e-10
Medtr2g030160	61.3738	1.50034	7.55232e-06	6.16163e-05
Medtr6g017165	154.606	1.49941	1.31368e-07	1.568e-06
Medtr4g088555	64.7111	1.49924	2.60143e-07	2.91504e-06
Medtr3g005610	12.5123	1.49849	0.00475589	0.0174055
Medtr2g010250	5862.85	1.49757	1.42751e-27	1.72401e-25
Medtr7g076655	52.7336	1.49601	1.34175e-06	1.29431e-05
Medtr1g090783	24.6923	1.4959	0.000185166	0.00105767
Medtr3g084960	18.1378	1.49577	0.00146013	0.00637661
Medtr6g022580	14.3368	1.49538	0.00296255	0.0116412
Medtr2g086300	47.4122	1.49502	6.13834e-06	5.12594e-05
Medtr5g008050	622.873	1.49496	5.85066e-06	4.91371e-05
Medtr0025s0110	7.37465	1.49281	0.0103295	0.033348
Medtr6g008480	127.827	1.49205	4.52396e-07	4.82847e-06
Medtr1g099440	1088.1	1.49193	3.15606e-07	3.47641e-06
Medtr5g030910	73.3523	1.49165	2.10697e-07	2.40658e-06
Medtr3g078170	27.5451	1.48712	0.000306865	0.00164186
Medtr1g095970	31.2421	1.48288	0.000472172	0.00238958
Medtr4g112460	147.748	1.48124	6.36527e-06	5.28401e-05
Medtr3g102660	76.865	1.48088	3.10982e-06	2.78685e-05
Medtr1g012470	11.2569	1.47999	0.00434594	0.0161274
Medtr8g471140	102.513	1.47984	1.6124e-06	1.53865e-05
Medtr3g022870	126.654	1.47542	3.29908e-07	3.62565e-06
Medtr4g125720	28.6381	1.47532	0.00100555	0.00463249
Medtr4g057340	61.4015	1.47473	1.52496e-05	0.000116147
Medtr0129s0070	66.0509	1.47413	3.69925e-07	4.0105e-06
Medtr6g088245	458.134	1.47376	2.09678e-16	9.17544e-15
Medtr4g099110	50301.5	1.4718	1.43777e-20	9.9478e-19
Medtr3g008630	2178.38	1.4703	1.49298e-15	5.96748e-14
Medtr7g056820	31.0501	1.47	0.000244555	0.00135198
Medtr2g092950	119.128	1.46941	1.91104e-05	0.000141834
Medtr3g064260	55.9634	1.46896	3.59396e-06	3.16598e-05
Medtr3g045010	20.1746	1.46783	0.000912826	0.00426093
Medtr7g074820	1896.9	1.46629	1.05256e-09	1.89354e-08
Medtr5g046830	60.1439	1.46483	4.96531e-05	0.000329913
Medtr8g028230	45.2717	1.46463	0.0021875	0.00899972
Medtr2g101350	73.0744	1.46427	0.000461095	0.00234091
Medtr5g464760	6029.1	1.46393	5.95638e-30	8.46837e-28
Medtr2g008160	14.7415	1.46328	0.00707851	0.02441
Medtr3g018920	65.0658	1.46225	1.3228e-06	1.27786e-05
Medtr1g104750	9.74036	1.46199	0.0055993	0.02002
Medtr7g063330	35.3486	1.46167	0.00052391	0.0026211
Medtr3g106420	191.56	1.46033	9.23611e-11	1.96969e-09
Medtr8g102460	27.7911	1.46028	0.00560636	0.0200431
Medtr5g065520	14.1923	1.46024	0.00423417	0.0157821
Medtr4g098800	5820.68	1.45985	1.95742e-23	1.75413e-21
Medtr1g062710	12.5954	1.45797	0.00878479	0.0291801
Medtr8g040460	5.04011	1.45579	0.0127473	0.0396677
Medtr5g024090	122.196	1.45548	4.59017e-06	3.94858e-05
Medtr3g088750	7.42178	1.45505	0.0109073	0.0348858
Medtr2g460790	11.9858	1.45385	0.00491886	0.0179334
Medtr6g006990	2989.08	1.45378	1.33783e-14	4.82119e-13
Medtr7g081570	629.151	1.45346	2.38228e-06	2.19199e-05
Medtr4g108760	123.54	1.45298	7.10323e-08	8.98098e-07
Medtr2g020580	7.00027	1.4528	0.0107735	0.0345545
Medtr3g019120	86.7554	1.4528	0.0083906	0.0281035
Medtr4g104300	11.9506	1.45174	0.00710936	0.0244863
Medtr6g088680	103.141	1.45039	1.63032e-06	1.55355e-05
Medtr8g011210	531.218	1.44678	4.5294e-22	3.59948e-20
Medtr7g056393	67.9431	1.44659	3.14981e-06	2.8137e-05
Medtr1g070470	40.3342	1.44654	3.79157e-05	0.000260092
Medtr8g107360	52.3753	1.44613	8.51078e-05	0.000531943
Medtr4g105450	8.92422	1.44513	0.00821283	0.0275986
Medtr2g099520	67.8651	1.44375	1.0266e-07	1.25376e-06
Medtr6g065270	163.587	1.4431	8.66293e-07	8.71517e-06
Medtr2g086580	4755.88	1.44228	1.01828e-13	3.29595e-12
Medtr6g028070	116.899	1.4415	3.57813e-06	3.15533e-05
Medtr8g063120	17.4444	1.44055	0.003953	0.014914
Medtr2g091245	102.718	1.43958	1.69609e-06	1.61303e-05
Medtr4g094365	13.5867	1.43955	0.00452802	0.0166964
Medtr7g095170	347.512	1.43941	8.39895e-14	2.73169e-12
Medtr1g022325	205.156	1.43837	5.11622e-16	2.14417e-14
Medtr1g019340	280.456	1.43836	2.06754e-09	3.55256e-08
Medtr3g026780	1916.63	1.4359	2.83877e-06	2.56509e-05
Medtr5g011540	1014.56	1.43586	3.35479e-15	1.30531e-13
Medtr1g110590	98.7321	1.43444	1.43695e-06	1.37982e-05
Medtr2g481150	37.9123	1.43315	0.00126535	0.00563887
Medtr2g088590	129.383	1.43272	9.23915e-10	1.67914e-08
Medtr4g094790	122.022	1.43215	3.88593e-08	5.19176e-07
Medtr2g436830	188.77	1.4313	8.75461e-15	3.22742e-13
Medtr4g109530	336.409	1.42607	2.10649e-08	2.97603e-07
Medtr8g020970	5.7961	1.42605	0.0123331	0.0386103
Medtr3g113780	80.3234	1.42605	0.00224169	0.00919127
Medtr4g113080	226.546	1.42586	6.34758e-17	2.95825e-15
Medtr4g084740	31.1584	1.42359	0.000169235	0.000974597
Medtr8g028480	17.4607	1.4216	0.00395703	0.0149241
Medtr4g083710	117.109	1.42067	3.11739e-07	3.43719e-06
Medtr6g069600	30705.4	1.41991	2.06211e-21	1.56493e-19
Medtr8g013090	747.398	1.41653	9.2279e-20	5.86668e-18
Medtr2g008380	559.867	1.41588	3.95447e-20	2.63854e-18
Medtr1g068970	2322.5	1.41493	1.89179e-22	1.56619e-20
Medtr3g025260	1264.95	1.41477	5.36159e-24	5.13235e-22
Medtr1g100230	10.6704	1.41466	0.00690922	0.0239069
Medtr3g113620	13.4622	1.41459	0.005297	0.0191156
Medtr5g010640	54.8554	1.41422	0.00023396	0.0012998
Medtr2g036500	20.4888	1.41376	0.00191125	0.0080109
Medtr2g008990	351.402	1.41374	9.25744e-08	1.142e-06
Medtr5g015170	1058.87	1.41239	5.01573e-11	1.1185e-09
Medtr8g086350	68.988	1.41214	2.74059e-07	3.05521e-06
Medtr3g010520	22.8381	1.41149	0.00133255	0.00589468
Medtr2g022700	75.8156	1.41084	4.84525e-05	0.00032265
Medtr8g091420	688.231	1.41057	1.37001e-17	6.87966e-16
Medtr1g009570	62.6628	1.40899	6.53876e-07	6.7771e-06
Medtr4g123950	81.0778	1.4088	4.43405e-06	3.826e-05
Medtr3g060830	32.8975	1.40809	0.000368794	0.00192896
Medtr1g069195	49.4823	1.40779	7.53074e-06	6.15004e-05
Medtr7g091510	39.7986	1.4077	0.000215179	0.0012066
Medtr4g079930	71.0344	1.40729	2.43404e-05	0.000175658
Medtr3g067430	63.8346	1.40622	0.000330544	0.00175396
Medtr2g021155	153.692	1.40575	2.09828e-06	1.95741e-05
Medtr4g043760	16.3948	1.40477	0.00316828	0.0123445
Medtr5g032790	122.872	1.40455	2.96912e-09	4.97239e-08
Medtr1g101030	6599.8	1.40367	5.13739e-42	1.54558e-39
Medtr5g083530	186.155	1.40277	1.56056e-09	2.73727e-08
Medtr3g095800	504.972	1.40242	6.96784e-16	2.87722e-14
Medtr3g116440	52.6601	1.40187	0.000167331	0.000965116
Medtr0004s0210	16.8811	1.40168	0.00525575	0.018985
Medtr3g104510	58.5853	1.40139	2.96635e-05	0.000208841
Medtr8g006050	12.8685	1.40035	0.00850577	0.0284243
Medtr1g090703	129.684	1.39695	7.68865e-08	9.64876e-07
Medtr3g080500	10323	1.39668	1.75884e-14	6.23833e-13
Medtr3g026400	92.0261	1.39644	0.000398318	0.00206133
Medtr8g090225	120.647	1.39578	2.33691e-09	3.98089e-08
Medtr1g097170	19.6887	1.3955	0.00162846	0.00699438
Medtr4g105010	102.262	1.39497	1.89415e-06	1.78228e-05
Medtr2g011160	191.92	1.39393	2.21734e-14	7.71831e-13
Medtr2g462000	167.381	1.39327	0.000347357	0.00183193
Medtr8g087460	799.527	1.39265	3.10713e-15	1.21315e-13
Medtr8g012290	167.631	1.39248	8.61467e-09	1.31464e-07
Medtr1g090680	557.407	1.39086	8.93108e-12	2.20302e-10
Medtr1g069665	10.7508	1.39049	0.00778257	0.0263923
Medtr4g094925	1084.9	1.39033	1.76682e-30	2.61109e-28
Medtr6g088510	33.3558	1.39032	0.000583534	0.00288471
Medtr5g018350	757.992	1.38828	2.13689e-14	7.45366e-13
Medtr5g022470	361.434	1.38771	4.49968e-13	1.34531e-11
Medtr5g069480	1293.02	1.38749	5.94029e-31	9.16568e-29
Medtr7g066690	524.045	1.38745	2.14087e-25	2.24027e-23
Medtr1g062880	102.712	1.38693	4.08931e-08	5.43333e-07
Medtr6g037900	134.626	1.38565	4.11355e-12	1.06867e-10
Medtr5g085880	103.625	1.38505	5.36454e-07	5.63988e-06
Medtr3g110690	70.786	1.38343	9.5548e-06	7.6219e-05
Medtr4g094828	42.2217	1.38172	0.00196574	0.00819951
Medtr8g103820	65.6537	1.38099	0.000787144	0.00374775
Medtr1g023170	7.16453	1.38098	0.0111346	0.0355084
Medtr8g099290	12.8707	1.38009	0.00467126	0.0171346
Medtr7g118210	83.1651	1.3795	3.88777e-07	4.20001e-06
Medtr3g077410	1843.06	1.37926	7.40303e-20	4.7423e-18
Medtr3g072520	862.036	1.37849	4.55238e-14	1.51874e-12
Medtr4g064830	87.5322	1.37503	7.09789e-09	1.10281e-07
Medtr1g112330	86.3393	1.37496	5.97157e-06	5.0003e-05
Medtr8g442270	433.798	1.3745	1.11354e-09	1.99791e-08
Medtr7g100510	840.455	1.37432	7.0376e-18	3.6538e-16
Medtr4g068990	54.8385	1.37409	8.90957e-05	0.000553685
Medtr5g071350	457.831	1.37243	6.12613e-16	2.5484e-14
Medtr8g030880	44.7522	1.372	3.62621e-05	0.000249875
Medtr4g072090	82.5112	1.37162	0.000723401	0.00348762
Medtr3g052760	93.7234	1.37101	4.70562e-05	0.000314524
Medtr2g009070	97.4767	1.36944	1.72643e-05	0.000129791
Medtr8g064500	42.0148	1.3693	5.24739e-05	0.000346552
Medtr8g088410	1116.12	1.3688	1.34076e-20	9.33408e-19
Medtr3g098090	43.1371	1.36841	5.86109e-05	0.000381696
Medtr5g007370	12.3859	1.36838	0.00562717	0.0201088
Medtr8g080900	118.222	1.36742	7.86147e-06	6.3891e-05
Medtr7g112750	37.3629	1.36725	0.000141626	0.000832824
Medtr8g089740	342.14	1.36694	3.77851e-10	7.29192e-09
Medtr4g123700	317.834	1.36671	1.04049e-07	1.2698e-06
Medtr4g116520	98.7578	1.36605	1.34431e-08	1.97801e-07
Medtr4g092700	233.598	1.36562	6.8654e-07	7.07647e-06
Medtr4g122130	71.123	1.36408	1.17406e-07	1.41995e-06
Medtr3g093120	20.3493	1.36393	0.00103552	0.00475177
Medtr3g115120	2495.94	1.36356	8.04896e-24	7.49198e-22
Medtr7g056663	13.125	1.36252	0.00733638	0.0251193
Medtr6g071935	1058.17	1.36247	9.26783e-05	0.000573727
Medtr8g069925	1287.44	1.36207	4.87802e-09	7.84558e-08
Medtr3g083760	231.708	1.36162	5.97016e-13	1.75078e-11
Medtr3g102590	236.532	1.3593	2.28002e-18	1.23315e-16
Medtr3g090940	78.9069	1.35853	0.00139131	0.00612094
Medtr5g009780	94.9708	1.35681	2.76649e-07	3.07748e-06
Medtr4g485530	208.142	1.35652	1.93284e-11	4.57674e-10
Medtr1g024095	174.492	1.35644	3.15677e-08	4.30288e-07
Medtr8g446550	30.0662	1.35609	0.00049199	0.00248093
Medtr3g058240	104.066	1.35537	2.03799e-08	2.8865e-07
Medtr8g016020	150.909	1.35429	1.75568e-09	3.05408e-08
Medtr2g091025	72.5095	1.35428	0.000288441	0.00155703
Medtr7g098010	397.747	1.35313	1.51953e-10	3.11439e-09
Medtr4g093110	108.922	1.35271	2.70004e-07	3.01251e-06
Medtr5g081740	280.922	1.35176	2.73208e-08	3.77594e-07
Medtr5g079670	28.8251	1.35161	0.000729178	0.00351045
Medtr1g116930	22.601	1.34984	0.00314634	0.0122718
Medtr5g016450	182.71	1.34908	0.000107883	0.000656039
Medtr5g088350	254.482	1.34716	2.91155e-08	4.00264e-07
Medtr4g129010	65.0622	1.34712	1.82113e-05	0.000135939
Medtr3g056705	39.4276	1.34693	0.00020265	0.00114568
Medtr6g008800	618.386	1.34643	2.21653e-09	3.79116e-08
Medtr4g117850	12.6161	1.34635	0.00529684	0.0191156
Medtr7g114130	53.205	1.34548	9.95924e-06	7.90582e-05
Medtr4g088415	92.4014	1.34441	1.12928e-07	1.36923e-06
Medtr7g088330	1433.24	1.34382	4.56654e-27	5.22635e-25
Medtr5g009310	31.2824	1.34356	0.000570502	0.00282692
Medtr1g038680	20.0587	1.34302	0.0017527	0.00744827
Medtr1g106085	97.9596	1.34102	5.38275e-09	8.58768e-08
Medtr3g065010	191.536	1.34088	2.06922e-08	2.92582e-07
Medtr3g118160	7.5817	1.3388	0.0122885	0.0384923
Medtr4g128770	1066.22	1.33783	1.03946e-25	1.12982e-23
Medtr4g066460	72.7014	1.3376	5.41343e-06	4.5842e-05
Medtr2g084010	1530.16	1.33708	3.44228e-15	1.33626e-13
Medtr5g096820	2380.23	1.33498	3.62524e-21	2.66906e-19
Medtr3g104990	50.0599	1.33475	8.00732e-05	0.000504218
Medtr7g106100	21.9718	1.3345	0.00213438	0.00881241
Medtr4g114320	3383.82	1.33439	1.39652e-21	1.07433e-19
Medtr1g090190	14.9487	1.33393	0.00397896	0.0149874
Medtr1g022465	691.415	1.33331	5.3896e-05	0.000355039
Medtr6g009563	7.99503	1.33236	0.0122881	0.0384923
Medtr8g070055	15.9046	1.33158	0.00456589	0.016814
Medtr7g033800	318.823	1.3305	2.76637e-19	1.64979e-17
Medtr6g015875	211.823	1.32922	5.05049e-11	1.12402e-09
Medtr1g030840	82.407	1.32829	9.03952e-07	9.06778e-06
Medtr1g069100	60.7522	1.32617	2.33194e-05	0.00016916
Medtr6g006990	362088	1.32561	5.05865e-11	1.12509e-09
Medtr2g011160	918.239	1.32549	3.79744e-11	8.64559e-10
Medtr8g027160	45.3162	1.32529	0.0029197	0.011501
Medtr5g017210	25.686	1.32393	0.00756161	0.0257857
Medtr1g107360	68.568	1.32379	7.44064e-06	6.0882e-05
Medtr0191s0020	321.76	1.32342	2.23909e-14	7.78599e-13
Medtr1g041265	24.4876	1.32284	0.000835908	0.00394702
Medtr1g022970	23.3082	1.3221	0.00114267	0.00517365
Medtr8g069835	306.802	1.32145	4.35676e-12	1.12664e-10
Medtr8g087470	562.789	1.32116	7.13195e-17	3.31007e-15
Medtr1g062690	11.0417	1.32076	0.0111571	0.0355694
Medtr4g109900	50.2529	1.32063	8.23869e-05	0.000516951
Medtr1g073860	233.325	1.31999	6.71974e-09	1.04922e-07
Medtr5g020890	2274.15	1.31726	1.29006e-12	3.58357e-11
Medtr1g070350	624.421	1.31624	1.22896e-29	1.71825e-27
Medtr8g086010	14.7038	1.31583	0.00378769	0.0143804
Medtr1g034060	12.3289	1.31555	0.0110853	0.0353713
Medtr2g105090	553.789	1.315	5.0847e-08	6.60991e-07
Medtr3g083030	2848.97	1.31426	1.66077e-44	5.54057e-42
Medtr5g012850	71.6761	1.31218	5.00871e-06	4.27262e-05
Medtr2g096990	12.7939	1.31193	0.00642537	0.0224891
Medtr4g021260	217.726	1.31163	8.07357e-05	0.000507725
Medtr5g094990	113.313	1.31162	4.94213e-09	7.93618e-08
Medtr6g035305	43091.6	1.31158	2.25166e-16	9.84043e-15
Medtr4g053380	102.668	1.31024	3.42457e-06	3.03341e-05
Medtr8g032440	701.033	1.3101	1.1125e-06	1.09319e-05
Medtr8g037920	19.0744	1.31007	0.00278237	0.0110283
Medtr1g075480	54.7547	1.30937	0.00303377	0.0118878
Medtr1g069070	33.8449	1.30888	0.000793596	0.00377473
Medtr8g070830	21632.6	1.30815	2.18229e-21	1.64871e-19
Medtr5g099030	445.427	1.30815	1.56052e-23	1.4173e-21
Medtr3g460770	55.368	1.30723	5.76064e-05	0.000375881
Medtr6g032995	492.795	1.3072	2.78733e-14	9.55435e-13
Medtr8g008680	15.1956	1.30689	0.00936592	0.0307558
Medtr3g102600	2078.48	1.30629	7.62811e-10	1.403e-08
Medtr8g103530	24.6502	1.30526	0.000866034	0.00407556
Medtr7g099820	4277.51	1.30401	4.83728e-52	2.76258e-49
Medtr2g025790	83.8587	1.30361	0.0001674	0.00096535
Medtr1g036200	36.0604	1.30359	0.000376783	0.00196376
Medtr5g087760	310.441	1.30359	2.36888e-06	2.18146e-05
Medtr5g071860	263.72	1.30348	7.14375e-06	5.87381e-05
Medtr3g072530	458.636	1.30321	4.48163e-10	8.53156e-09
Medtr3g087270	331.437	1.30263	1.20272e-05	9.37007e-05
Medtr4g006650	212.738	1.30215	4.22601e-11	9.54394e-10
Medtr6g047590	835.728	1.30203	2.87387e-18	1.53463e-16
Medtr8g077950	129.098	1.30153	2.1074e-05	0.000154468
Medtr8g097090	57.0746	1.30141	2.38498e-05	0.00017266
Medtr7g009820	145.657	1.29917	3.06165e-08	4.18519e-07
Medtr7g102340	49.7869	1.29597	0.0003354	0.00177582
Medtr4g059840	217.039	1.29596	9.22941e-06	7.38331e-05
Medtr1g026070	92.1985	1.29565	6.56869e-08	8.34549e-07
Medtr7g088850	426.392	1.29518	1.819e-14	6.43203e-13
Medtr4g125090	30.3321	1.29477	0.000579706	0.00286789
Medtr2g091110	893.31	1.29443	7.30046e-16	2.99987e-14
Medtr1g082440	498.7	1.29317	7.66492e-27	8.66676e-25
Medtr8g007395	5.89829	1.29301	0.0140489	0.0430422
Medtr6g014250	2433.35	1.29191	1.19338e-09	2.13321e-08
Medtr6g035010	53.1025	1.29186	2.95336e-05	0.000208144
Medtr5g028830	68.5372	1.29157	5.42394e-05	0.000357092
Medtr7g063470	835.018	1.29105	1.79604e-11	4.29137e-10
Medtr8g087400	189.383	1.29099	4.53699e-08	5.95823e-07
Medtr4g094680	111.978	1.28872	7.5609e-06	6.16714e-05
Medtr3g058840	45.8114	1.28863	0.00137286	0.00605082
Medtr1g105290	48.4404	1.28828	0.00502921	0.0182717
Medtr4g132360	133087	1.2882	2.80399e-23	2.46686e-21
Medtr7g113200	58.8634	1.28774	0.00933724	0.0306735
Medtr8g042400	67.3595	1.28761	1.91103e-05	0.000141834
Medtr1g100910	28.8728	1.28651	0.00184131	0.00776216
Medtr8g098515	94.5247	1.28487	1.63763e-08	2.36925e-07
Medtr4g097670	1991.93	1.28393	2.17682e-15	8.63492e-14
Medtr6g088240	148.86	1.28354	3.57725e-09	5.87977e-08
Medtr2g006200	58.0678	1.28293	1.91915e-05	0.000142373
Medtr1g104820	271.465	1.28228	2.06744e-06	1.93238e-05
Medtr8g027755	1533.76	1.28169	2.28925e-19	1.37744e-17
Medtr3g088970	5216.04	1.28121	1.17097e-12	3.26891e-11
Medtr4g094800	88.8905	1.28093	8.76025e-08	1.08441e-06
Medtr6g034265	1215.52	1.2802	3.77315e-16	1.60932e-14
Medtr4g094202	268.088	1.27972	3.88179e-11	8.83167e-10
Medtr1g107375	230.036	1.2791	8.63475e-05	0.000538426
Medtr4g017820	393.999	1.27877	7.97615e-13	2.28729e-11
Medtr5g028840	51.3532	1.27873	0.000115159	0.000695265
Medtr5g090170	65.9059	1.2785	0.000726605	0.00350007
Medtr8g045110	78.7178	1.27832	1.73019e-05	0.000130044
Medtr3g114030	386.993	1.27792	1.73711e-20	1.19209e-18
Medtr8g063120	1836.3	1.27768	9.36627e-16	3.82078e-14
Medtr7g106860	75.4072	1.27761	2.32099e-05	0.000168547
Medtr8g042080	86.5649	1.27732	6.71547e-06	5.55147e-05
Medtr5g019580	194.925	1.27504	2.3791e-07	2.69277e-06
Medtr3g110205	775.4	1.27487	3.21171e-32	5.27896e-30
Medtr3g015490	602.462	1.27474	0.000407898	0.00210605
Medtr8g066975	12629.7	1.27322	2.39328e-16	1.04054e-14
Medtr5g026500	1428.14	1.27177	1.03518e-09	1.86726e-08
Medtr8g105790	3177.64	1.27113	3.03048e-33	5.2635e-31
Medtr7g053310	30.43	1.27093	0.000897059	0.00419928
Medtr5g024210	289.215	1.27086	2.4819e-07	2.79505e-06
Medtr4g005500	218.367	1.27021	1.56339e-08	2.27356e-07
Medtr4g127570	20.6223	1.26917	0.00159208	0.00686173
Medtr1g029840	733.282	1.26886	6.90155e-13	1.99783e-11
Medtr1g112510	101072	1.26862	2.80825e-14	9.61626e-13
Medtr3g011270	3399.04	1.26802	4.29341e-27	4.95433e-25
Medtr8g103380	264.377	1.26763	4.46594e-08	5.88271e-07
Medtr4g485590	204.081	1.26754	1.18746e-15	4.80331e-14
Medtr3g450710	208.405	1.26745	2.02218e-07	2.32109e-06
Medtr4g101050	135.881	1.26697	4.20775e-11	9.50907e-10
Medtr7g099060	513.371	1.26692	1.63736e-17	8.17347e-16
Medtr7g107100	101.472	1.26679	0.000123769	0.000740743
Medtr3g089977	364.487	1.26615	1.40607e-08	2.06528e-07
Medtr5g091930	173.634	1.2661	1.09449e-13	3.5056e-12
Medtr6g015975	19.378	1.26601	0.0114297	0.0362571
Medtr2g086680	293.305	1.26483	3.79737e-11	8.64559e-10
Medtr7g079110	2193.01	1.26453	7.34681e-46	2.81308e-43
Medtr7g069590	6.8241	1.26395	0.0132318	0.0409258
Medtr2g012370	31.3706	1.26371	0.00146777	0.00640355
Medtr3g467640	459.904	1.26307	7.87921e-20	5.02822e-18
Medtr7g114960	3194.5	1.2627	2.0801e-18	1.12683e-16
Medtr8g010620	977.882	1.26266	4.87626e-14	1.61877e-12
Medtr1g109350	1624.18	1.26254	1.4418e-15	5.77661e-14
Medtr4g129200	169.231	1.26157	2.5051e-08	3.48943e-07
Medtr2g084215	64.9965	1.25997	0.0025216	0.0101572
Medtr5g069740	550.026	1.25992	2.39147e-16	1.04054e-14
Medtr4g035330	638.635	1.25975	1.26151e-18	6.97973e-17
Medtr7g018500	257.967	1.258	5.04761e-11	1.12402e-09
Medtr3g072000	115.331	1.25739	4.69602e-07	4.99156e-06
Medtr3g082630	68.4587	1.25697	0.000602828	0.0029705
Medtr3g117320	117.608	1.2558	2.54478e-10	5.02616e-09
Medtr4g070790	43.9058	1.25564	0.000294971	0.00158745
Medtr1g034320	75.42	1.25523	0.000265909	0.00145283
Medtr6g009200	8005.09	1.25501	4.18484e-16	1.77592e-14
Medtr7g007220	471490	1.25484	2.35693e-13	7.23946e-12
Medtr5g070685	428.46	1.25453	9.35172e-12	2.29837e-10
Medtr7g090340	1038.16	1.25357	8.1769e-28	1.00923e-25
Medtr2g015560	644.805	1.2535	7.62273e-05	0.000482253
Medtr8g040420	11.3937	1.25338	0.0107376	0.0344574
Medtr5g063730	15.0033	1.25332	0.00451095	0.0166425
Medtr1g111120	197.513	1.25292	2.7448e-11	6.38594e-10
Medtr7g090920	560.366	1.25278	1.48147e-07	1.75213e-06
Medtr3g463360	9.55176	1.25158	0.0110748	0.0353476
Medtr8g080890	87.793	1.25155	3.94938e-05	0.000269818
Medtr8g005800	63.608	1.25142	0.000265781	0.00145279
Medtr5g064040	86.05	1.25075	2.20055e-06	2.04319e-05
Medtr3g094980	124.455	1.25073	4.04403e-05	0.000275726
Medtr3g092260	32.6733	1.25066	0.000564233	0.00280162
Medtr1g105360	1602.34	1.25066	2.44629e-15	9.65194e-14
Medtr8g098895	57.0447	1.24928	0.000144824	0.000848965
Medtr8g027585	28.6721	1.2492	0.00160659	0.00691279
Medtr8g077420	877.619	1.24846	1.43152e-08	2.09808e-07
Medtr4g012390	35.0016	1.24828	0.00143838	0.0062941
Medtr1g075095	365.777	1.24787	4.24352e-05	0.000287466
Medtr5g034090	1218.63	1.24529	1.02277e-09	1.84884e-08
Medtr4g078760	32.8491	1.24509	0.000393191	0.00203793
Medtr8g089575	492.364	1.24486	2.19184e-15	8.67852e-14
Medtr3g078300	804.085	1.24475	1.74356e-08	2.5085e-07
Medtr5g031305	249.291	1.24363	1.33143e-11	3.21594e-10
Medtr8g099460	36.6461	1.24348	0.000225219	0.00125746
Medtr4g107810	459.37	1.24336	3.68387e-20	2.46775e-18
Medtr7g116230	10.0084	1.24188	0.010901	0.0348755
Medtr7g073710	172.33	1.24162	1.02801e-06	1.01841e-05
Medtr2g091250	261.76	1.24115	1.37054e-07	1.63124e-06
Medtr1g023400	17.1328	1.23988	0.0091505	0.0302014
Medtr2g083420	347.166	1.23829	4.12671e-05	0.000280455
Medtr6g015850	63.4706	1.23793	5.3947e-06	4.57179e-05
Medtr2g088730	112.606	1.2369	2.11394e-09	3.62775e-08
Medtr1g115840	531.582	1.23677	1.49989e-22	1.26031e-20
Medtr5g087350	26.4613	1.23562	0.00184295	0.00776616
Medtr8g012290	505.745	1.23548	1.02576e-09	1.85126e-08
Medtr5g022350	649.12	1.23525	3.77231e-24	3.64206e-22
Medtr3g467390	345.91	1.23418	2.5923e-20	1.75045e-18
Medtr1g116120	291429	1.2331	2.76011e-25	2.87043e-23
Medtr4g131710	11.0078	1.23269	0.00928355	0.0305508
Medtr7g097230	57.5899	1.23223	0.00103553	0.00475177
Medtr4g134400	273.344	1.23118	9.5025e-11	2.02266e-09
Medtr4g124850	37.2009	1.231	0.000425529	0.0021877
Medtr2g084195	190.417	1.23017	0.000735475	0.00353622
Medtr1g018200	1486.32	1.22987	1.49002e-18	8.21705e-17
Medtr4g074440	269.314	1.22972	9.72405e-06	7.74224e-05
Medtr3g103490	15.4522	1.22937	0.00900147	0.0297795
Medtr7g106910	33.1996	1.22917	0.00111492	0.00506431
Medtr6g445440	29.6001	1.22876	0.00185297	0.00779958
Medtr0451s0010	64.8501	1.22854	2.48742e-06	2.27755e-05
Medtr5g006370	1532.51	1.22818	2.17824e-17	1.07461e-15
Medtr5g081720	253.702	1.22812	1.10505e-15	4.47533e-14
Medtr7g094970	251.907	1.22719	6.8151e-08	8.63784e-07
Medtr6g023770	1455.79	1.22704	1.60959e-10	3.28301e-09
Medtr8g091995	118.669	1.22648	3.94544e-09	6.44097e-08
Medtr4g024960	531.673	1.22557	1.04944e-08	1.57791e-07
Medtr3g465950	7.24944	1.22543	0.0139778	0.0428576
Medtr3g018790	520.383	1.22542	1.43838e-08	2.10723e-07
Medtr5g079220	39.0727	1.22516	0.00149498	0.00649894
Medtr1g090370	1252.53	1.22485	4.89506e-08	6.39547e-07
Medtr2g058470	1001.49	1.2248	6.41749e-15	2.39731e-13
Medtr3g074390	107.225	1.22444	5.92611e-06	4.96964e-05
Medtr1g057400	455.893	1.22343	1.27887e-08	1.88999e-07
Medtr3g021060	25.7962	1.22326	0.0021352	0.00881471
Medtr5g090650	66.6632	1.22301	0.000190406	0.0010841
Medtr2g040000	34.0152	1.22295	0.000399713	0.00206696
Medtr4g122960	782.234	1.22084	1.50998e-17	7.5628e-16
Medtr3g096910	1465.23	1.21961	1.44674e-24	1.43376e-22
Medtr3g101480	146.01	1.21894	1.69694e-06	1.61339e-05
Medtr5g026450	612.287	1.21872	1.46243e-09	2.57993e-08
Medtr1g087200	632.753	1.2186	1.00603e-05	7.97982e-05
Medtr1g062530	16.9998	1.21809	0.00566206	0.0202122
Medtr4g097650	210.176	1.21777	7.6948e-10	1.41372e-08
Medtr3g102140	17.8808	1.21772	0.00415233	0.0155269
Medtr7g095640	398.593	1.21769	1.81463e-22	1.50973e-20
Medtr1g046480	46.5552	1.21765	0.000103767	0.000634097
Medtr0140s0100	69.5928	1.21746	4.51583e-06	3.89158e-05
Medtr5g099290	236.98	1.21741	4.02188e-07	4.33655e-06
Medtr7g407130	16.0915	1.21566	0.00716168	0.0246162
Medtr8g102140	110.734	1.2152	9.85502e-05	0.000604414
Medtr4g109600	30.0865	1.21163	0.00502968	0.0182717
Medtr4g071850	131.869	1.21154	0.000251055	0.00138292
Medtr8g086600	760.527	1.21142	5.37587e-19	3.10703e-17
Medtr5g010750	16.5266	1.21061	0.0122285	0.0383292
Medtr7g033100	218.539	1.21052	2.69668e-05	0.000192144
Medtr8g016560	16.6576	1.21004	0.0124101	0.0387975
Medtr5g080800	62.9029	1.20997	8.64297e-05	0.000538807
Medtr3g086660	23.4115	1.20993	0.00233681	0.00951871
Medtr2g103850	1024.93	1.20799	1.05666e-14	3.84911e-13
Medtr0160s0030	75.9229	1.20798	5.87579e-06	4.93236e-05
Medtr2g079060	118.747	1.2075	0.00123554	0.0055273
Medtr7g115080	517.405	1.20712	2.99456e-08	4.10503e-07
Medtr4g028360	4705.72	1.20658	4.43202e-10	8.45144e-09
Medtr4g062510	565.326	1.20607	4.39766e-15	1.68194e-13
Medtr2g034600	30.5627	1.20551	0.0108485	0.0347373
Medtr7g065880	253.232	1.20417	1.21952e-07	1.46966e-06
Medtr1g103090	34.726	1.20405	0.0102379	0.033084
Medtr6g018690	445.676	1.20259	1.58899e-15	6.33623e-14
Medtr8g006780	545.403	1.20245	6.03707e-15	2.26273e-13
Medtr5g077640	34.3776	1.20045	0.00183262	0.00773035
Medtr7g108600	20.9812	1.20021	0.00922493	0.0303816
Medtr4g098800	411.775	1.19991	8.99626e-06	7.21908e-05
Medtr2g007990	215.102	1.19885	1.75213e-07	2.04143e-06
Medtr4g035855	28.2823	1.19842	0.00177075	0.00750885
Medtr2g101290	231.908	1.19759	9.67616e-13	2.72879e-11
Medtr5g091570	750.977	1.19712	1.31647e-27	1.59563e-25
Medtr5g021860	37.4691	1.19705	0.012095	0.0380026
Medtr5g023180	104.003	1.19675	0.00268085	0.0106964
Medtr6g048620	85.437	1.19668	0.00011478	0.000693352
Medtr4g020620	781.194	1.19594	2.58533e-10	5.10028e-09
Medtr6g004880	305.541	1.19591	1.80245e-07	2.09427e-06
Medtr1g077210	359.482	1.1958	1.44628e-07	1.71412e-06
Medtr4g020550	87.7581	1.19399	1.13446e-05	8.89381e-05
Medtr1g079810	758.586	1.19303	1.02448e-10	2.17106e-09
Medtr5g019330	30.4057	1.19284	0.000947129	0.00440308
Medtr3g436100	18689.2	1.19232	3.79596e-38	9.13607e-36
Medtr5g041420	43.1984	1.19211	0.000277022	0.00150314
Medtr4g094725	167.059	1.19183	1.35541e-05	0.000104366
Medtr1g021915	495.926	1.19132	0.00139681	0.00614113
Medtr1g014510	620.291	1.19121	6.70335e-09	1.04751e-07
Medtr1g051180	26.3421	1.19024	0.00333534	0.0128866
Medtr7g098010	3264.6	1.18973	4.85863e-12	1.24971e-10
Medtr8g011100	102.185	1.18839	7.51747e-05	0.000476501
Medtr3g088455	112.898	1.18832	3.27261e-07	3.59773e-06
Medtr2g010410	76.792	1.18781	1.57241e-06	1.5039e-05
Medtr3g058880	688.211	1.18724	1.27296e-10	2.64605e-09
Medtr4g077787	35.6104	1.18714	0.00408603	0.0153334
Medtr1g030740	43.2095	1.1857	0.000880959	0.00413483
Medtr5g044540	159.132	1.18541	1.84278e-06	1.73782e-05
Medtr3g087700	12.983	1.18536	0.00869926	0.028956
Medtr1g072110	128.5	1.18528	1.43933e-08	2.1077e-07
Medtr1g016340	164.877	1.18515	0.000244963	0.00135378
Medtr1g078160	9.00592	1.18499	0.0127185	0.0395888
Medtr8g038180	111.557	1.18498	1.62388e-08	2.3534e-07
Medtr1g111210	1263.96	1.18484	6.06735e-13	1.77557e-11
Medtr6g009030	166.992	1.18341	3.0505e-10	5.96557e-09
Medtr1g083190	45.2124	1.18312	0.00531448	0.0191664
Medtr2g093980	388.076	1.18302	5.56685e-09	8.8437e-08
Medtr3g103400	99.7867	1.18262	2.1425e-05	0.000156802
Medtr4g114280	57.6767	1.18222	0.000182731	0.00104482
Medtr2g061360	409.628	1.18217	9.26115e-22	7.2068e-20
Medtr7g100335	20.4807	1.18062	0.0092542	0.0304661
Medtr7g012250	16.618	1.18019	0.00834492	0.0279727
Medtr3g085640	1610.61	1.1798	8.37787e-27	9.44121e-25
Medtr1g023260	61.0806	1.17925	0.000467571	0.00236879
Medtr3g096110	45.4842	1.17887	0.000999008	0.00460802
Medtr3g104920	295.952	1.17875	3.57349e-10	6.928e-09
Medtr3g072630	35.1882	1.17739	0.00878155	0.0291723
Medtr3g092390	19.2699	1.17733	0.00754532	0.0257406
Medtr4g115390	101.591	1.17728	0.00248522	0.0100383
Medtr3g450510	18249.9	1.17719	2.28446e-18	1.23357e-16
Medtr5g063740	181.484	1.17666	2.61946e-07	2.93396e-06
Medtr4g029040	6.2059	1.17536	0.014816	0.0450441
Medtr2g011340	25.71	1.17447	0.0102926	0.0332415
Medtr7g092240	275.385	1.17427	6.94081e-11	1.51079e-09
Medtr1g041895	213.743	1.17339	1.31214e-08	1.93491e-07
Medtr7g104150	602.52	1.17261	6.31864e-13	1.84016e-11
Medtr6g079630	7.08124	1.17205	0.0145462	0.0443399
Medtr4g122970	26.4938	1.17161	0.00249885	0.0100849
Medtr4g023040	17.6703	1.17037	0.00668319	0.0232517
Medtr7g096700	11.8427	1.16994	0.00994861	0.0323539
Medtr7g104290	830.342	1.16919	4.2737e-17	2.0397e-15
Medtr4g018760	21.1833	1.16868	0.00422105	0.0157369
Medtr1g073600	15.1882	1.16856	0.00642435	0.0224879
Medtr8g107070	141.342	1.16773	2.75717e-08	3.80749e-07
Medtr4g114240	139.521	1.16728	1.70965e-06	1.62409e-05
Medtr1g025570	48.8165	1.16719	0.000820908	0.0038849
Medtr2g091240	53.1322	1.16694	0.000439677	0.00225048
Medtr2g083430	25.5083	1.16663	0.00414395	0.0155041
Medtr6g023805	9.17389	1.16636	0.0143914	0.0439262
Medtr2g015430	709.46	1.16585	3.29446e-18	1.74539e-16
Medtr5g033100	207.735	1.16557	3.83366e-08	5.13415e-07
Medtr7g104080	154.914	1.16542	0.000405456	0.00209377
Medtr8g015960	829.52	1.16534	2.07292e-14	7.27575e-13
Medtr4g007600	175.498	1.16509	0.000171505	0.000985986
Medtr4g088390	118.624	1.16502	0.00166827	0.00713808
Medtr1g080810	3106.22	1.16392	4.01015e-15	1.54602e-13
Medtr6g016320	933.461	1.16348	1.72191e-20	1.18408e-18
Medtr8g027540	241.477	1.16335	2.49767e-10	4.94471e-09
Medtr3g058790	291.936	1.16297	8.05105e-07	8.14655e-06
Medtr7g075463	218.467	1.1629	3.42552e-09	5.64416e-08
Medtr8g027465	350.94	1.16276	4.95665e-13	1.4702e-11
Medtr2g025950	772.447	1.16177	9.92415e-21	7.02509e-19
Medtr7g051910	2180.84	1.16147	3.42993e-19	2.02757e-17
Medtr3g054080	52.6306	1.16017	5.29318e-05	0.000349302
Medtr5g091880	29.5346	1.15853	0.0032033	0.0124641
Medtr3g092490	77.6524	1.15829	0.000171041	0.000983488
Medtr7g106870	2166.57	1.15819	1.14538e-63	1.13511e-60
Medtr2g013570	258.82	1.1571	2.53529e-06	2.31634e-05
Medtr5g083910	2437.54	1.15703	9.78222e-10	1.77306e-08
Medtr7g109790	31.1211	1.15661	0.00168483	0.00720163
Medtr5g023240	333.841	1.15552	7.62773e-09	1.17628e-07
Medtr1g093995	32.367	1.1554	0.00771631	0.026223
Medtr8g032770	557.17	1.15539	3.42532e-14	1.1588e-12
Medtr1g099050	288.937	1.15524	3.46997e-10	6.73118e-09
Medtr7g118080	5260.1	1.15493	1.59431e-12	4.36751e-11
Medtr2g096040	116.066	1.15469	2.53685e-07	2.85025e-06
Medtr4g044297	411.799	1.15443	8.24978e-19	4.66403e-17
Medtr5g077370	537.009	1.15418	1.43643e-13	4.5234e-12
Medtr5g055200	495.592	1.15385	3.37214e-09	5.57255e-08
Medtr5g090880	201.578	1.14986	2.79957e-08	3.85814e-07
Medtr4g075510	223.571	1.14936	4.2569e-13	1.27499e-11
Medtr3g034290	1160.66	1.14563	2.12686e-12	5.71944e-11
Medtr4g128690	5509.81	1.14505	1.3954e-19	8.59564e-18
Medtr1g027460	261.34	1.14459	0.000540577	0.00269609
Medtr2g089380	48.6352	1.14457	9.09347e-05	0.000564489
Medtr7g073590	273.453	1.14365	3.18345e-12	8.38019e-11
Medtr3g033000	423.773	1.14324	2.36415e-06	2.17778e-05
Medtr2g100350	1142.12	1.14305	2.73856e-11	6.37703e-10
Medtr7g069410	62.4664	1.14167	0.000124926	0.000746741
Medtr7g009060	1547.22	1.14096	1.39286e-09	2.46624e-08
Medtr2g011600	97.7803	1.14095	7.54601e-07	7.69328e-06
Medtr2g014200	321.915	1.14044	1.00056e-06	9.9363e-06
Medtr6g072310	1047.56	1.13986	0.000329932	0.00175182
Medtr5g055690	371.79	1.13914	2.14903e-10	4.29742e-09
Medtr2g070070	494.334	1.13789	1.05672e-11	2.58579e-10
Medtr5g020620	121.626	1.13751	1.19539e-07	1.44264e-06
Medtr4g103720	7.80833	1.13565	0.0157772	0.0474781
Medtr3g048300	1878.25	1.13523	2.17621e-11	5.13497e-10
Medtr6g089530	303.739	1.13488	4.75536e-11	1.06485e-09
Medtr3g086910	44.281	1.13426	0.00676258	0.0234864
Medtr8g090010	129.57	1.1342	1.14733e-06	1.12316e-05
Medtr8g087320	494.639	1.1339	3.54039e-09	5.82203e-08
Medtr2g104780	18.739	1.13375	0.00986259	0.0321301
Medtr5g072840	117.608	1.13324	2.28868e-06	2.11685e-05
Medtr4g076590	26.4859	1.13261	0.00205799	0.00853886
Medtr1g075030	193.501	1.1323	0.000336296	0.00177972
Medtr8g013900	97.4832	1.13207	9.60571e-05	0.000591168
Medtr3g062140	724.094	1.13188	1.05419e-11	2.58147e-10
Medtr5g047060	128.97	1.13178	2.95782e-06	2.66481e-05
Medtr3g024520	74.4724	1.13142	0.00875379	0.0290973
Medtr2g017950	373.189	1.13129	2.04666e-11	4.83606e-10
Medtr5g066770	215.824	1.13123	2.94242e-09	4.93257e-08
Medtr4g008860	82.4333	1.13067	6.8489e-06	5.6493e-05
Medtr4g051330	309.477	1.13018	0.00218049	0.00897636
Medtr1g079460	103.626	1.13008	6.10187e-05	0.00039577
Medtr2g022710	26.2966	1.12993	0.00870877	0.0289848
Medtr7g068910	1221.05	1.12974	6.81563e-09	1.06271e-07
Medtr1g037500	89.0408	1.12845	1.01246e-06	1.00486e-05
Medtr2g105190	320.422	1.1284	7.87379e-07	7.98157e-06
Medtr3g106620	1460.4	1.12836	1.65504e-11	3.96634e-10
Medtr1g085570	2225.28	1.1283	9.11216e-18	4.6804e-16
Medtr7g113640	17.0241	1.12793	0.00616062	0.0216977
Medtr5g015020	98.9075	1.12718	2.53381e-05	0.00018204
Medtr1g075790	2434.32	1.12694	6.01686e-21	4.32277e-19
Medtr4g126910	49.214	1.12665	8.1713e-05	0.0005132
Medtr5g010390	175.008	1.12625	6.26607e-07	6.51854e-06
Medtr1g492950	1870.69	1.12622	4.41456e-14	1.47857e-12
Medtr5g014600	8934.13	1.1256	7.35764e-11	1.5974e-09
Medtr7g109830	873.982	1.12553	4.83353e-20	3.16859e-18
Medtr5g024880	1819.69	1.12538	2.08284e-10	4.17249e-09
Medtr6g048440	49.2353	1.12514	0.00522754	0.0188993
Medtr3g117230	614.656	1.12479	1.66416e-13	5.20166e-12
Medtr4g092690	116879	1.12452	5.11292e-12	1.31111e-10
Medtr4g100600	3955.77	1.12438	7.42847e-22	5.82099e-20
Medtr1g032710	141.793	1.12409	6.15087e-07	6.40462e-06
Medtr6g036450	367.953	1.12405	2.05185e-09	3.5292e-08
Medtr7g075700	60.5548	1.12377	2.19095e-05	0.000159861
Medtr7g115010	179.678	1.12361	8.98537e-08	1.11105e-06
Medtr3g098520	834.994	1.12325	0.000312882	0.00167104
Medtr6g015173	6.28744	1.12315	0.0167092	0.0498289
Medtr5g086700	77.2297	1.12306	0.000970202	0.00449793
Medtr6g016335	16471.9	1.12296	5.69827e-18	2.9907e-16
Medtr5g097950	892.347	1.12269	0.000284533	0.00153816
Medtr2g084190	128.011	1.12063	0.00279047	0.0110553
Medtr1g064690	24.3693	1.12041	0.00321026	0.0124878
Medtr7g099265	44.5326	1.11995	0.000952565	0.00442469
Medtr5g024810	129.014	1.11971	9.62235e-07	9.58678e-06
Medtr6g088445	4238.85	1.11969	5.70328e-10	1.06585e-08
Medtr7g075850	92.535	1.11837	2.07585e-06	1.9397e-05
Medtr7g039510	71.8369	1.11741	0.00128399	0.00571142
Medtr1g082290	67.1718	1.11603	2.85959e-05	0.000202467
Medtr3g010940	67.4212	1.11569	4.24852e-05	0.000287747
Medtr6g048860	7.77525	1.11482	0.0161415	0.0483887
Medtr4g104680	6262.94	1.11325	9.33024e-21	6.61858e-19
Medtr7g115710	867.14	1.11277	1.43561e-06	1.37919e-05
Medtr5g022350	2631.74	1.11223	7.82062e-30	1.09798e-27
Medtr8g014030	720.571	1.11171	3.06048e-10	5.98161e-09
Medtr5g031360	4474.2	1.11167	2.70219e-18	1.44985e-16
Medtr4g081390	37.0779	1.11159	0.00199403	0.00830515
Medtr7g047640	433.745	1.11141	1.55246e-14	5.56765e-13
Medtr2g084020	2390.35	1.11135	3.62075e-12	9.45013e-11
Medtr5g089110	204.886	1.11054	9.40697e-05	0.000581379
Medtr5g017860	88.9712	1.11051	0.000102769	0.000628521
Medtr1g085120	72.3944	1.10851	0.00684598	0.0237247
Medtr2g083480	17.1348	1.10787	0.0122262	0.0383261
Medtr1g046510	561.52	1.10717	2.13233e-25	2.23828e-23
Medtr5g047110	87.1088	1.10709	0.000303447	0.00162554
Medtr1g105860	1165.07	1.106	1.31369e-07	1.568e-06
Medtr4g020535	32.9781	1.10581	0.00237055	0.00963403
Medtr1g102830	2332.59	1.10493	9.53663e-09	1.44275e-07
Medtr7g061690	7.67758	1.10436	0.0164913	0.0492793
Medtr7g117505	190.608	1.10339	1.94508e-07	2.24267e-06
Medtr5g073250	43.0347	1.10336	0.000458188	0.0023286
Medtr5g013690	2153.28	1.10328	4.22395e-08	5.58662e-07
Medtr6g033815	59.9956	1.10088	0.000245025	0.00135391
Medtr7g406830	329.189	1.10086	1.62632e-07	1.90803e-06
Medtr1514s0010	70.6979	1.10086	0.00212807	0.0087928
Medtr3g101540	36.5895	1.10037	0.014257	0.0435805
Medtr1g026170	3049.94	1.10007	6.93385e-13	2.00525e-11
Medtr5g099290	193.572	1.09972	9.95584e-06	7.90582e-05
Medtr4g107440	758.716	1.09934	9.74297e-14	3.15663e-12
Medtr4g104660	21.1082	1.09836	0.0071992	0.0247181
Medtr0277s0020	19.4436	1.09815	0.0127251	0.0396058
Medtr3g058840	98.8481	1.09679	0.00139958	0.00614848
Medtr8g089230	109.839	1.09654	4.48246e-07	4.79328e-06
Medtr8g027990	30.0386	1.09618	0.00142944	0.00626495
Medtr8g092670	62.0081	1.09586	0.000355361	0.00186684
Medtr3g436680	59.5318	1.09502	8.81964e-05	0.000548805
Medtr5g011400	3264.22	1.09484	3.35188e-08	4.53946e-07
Medtr3g455790	28.3398	1.0948	0.00475709	0.0174055
Medtr6g034310	142.002	1.09435	1.0476e-06	1.03546e-05
Medtr2g008030	124.221	1.09391	2.51639e-06	2.30157e-05
Medtr5g047620	193.315	1.09355	2.78859e-07	3.10002e-06
Medtr1g059930	142.958	1.09354	1.33031e-07	1.58616e-06
Medtr4g081350	246.561	1.09237	2.7924e-10	5.4831e-09
Medtr4g073950	49.1402	1.09163	0.000759376	0.00363351
Medtr1g029150	353.165	1.09158	0.00252583	0.0101731
Medtr7g109130	534.738	1.0915	2.2425e-06	2.07928e-05
Medtr2g039120	173.645	1.09113	2.70266e-05	0.000192529
Medtr7g014250	127.999	1.09108	1.39229e-07	1.65595e-06
Medtr2g047968	146.684	1.08949	2.43914e-05	0.000175951
Medtr4g026430	22.2326	1.08926	0.0105308	0.0339004
Medtr7g100050	1341.74	1.0888	9.55144e-13	2.69997e-11
Medtr2g078210	106.9	1.0887	0.0013985	0.00614533
Medtr2g033390	133.001	1.08859	2.57448e-06	2.34578e-05
Medtr2g089030	11281	1.08859	7.01563e-13	2.02563e-11
Medtr8g045880	836.219	1.08858	3.11814e-17	1.52049e-15
Medtr1g087920	2069.45	1.08828	7.82472e-08	9.80491e-07
Medtr3g098240	143.853	1.08806	3.86416e-06	3.3727e-05
Medtr1g113010	306.615	1.088	1.24696e-10	2.5952e-09
Medtr8g094290	175.809	1.08781	2.81708e-07	3.12962e-06
Medtr4g016500	81.9187	1.08698	4.31771e-06	3.73422e-05
Medtr3g101670	17612.9	1.08652	2.53058e-10	5.00104e-09
Medtr8g100000	162.705	1.08497	1.94202e-05	0.00014388
Medtr1g070280	54.9265	1.08441	0.00598503	0.0211967
Medtr2g072470	42885.4	1.08414	1.71823e-09	2.99667e-08
Medtr6g075290	4060.37	1.08384	4.72457e-37	1.06842e-34
Medtr7g006900	230.118	1.0829	8.31647e-06	6.7329e-05
Medtr8g009050	38.9563	1.0828	0.000616311	0.0030272
Medtr4g013370	1287	1.08269	3.9324e-11	8.93185e-10
Medtr3g464380	8362.19	1.08163	8.32662e-12	2.06146e-10
Medtr5g012900	38.9333	1.08064	0.00185511	0.00780665
Medtr2g081110	35.2283	1.08039	0.00395662	0.0149241
Medtr2g094640	21.9888	1.07997	0.00762572	0.0259597
Medtr5g083250	58.8197	1.07896	0.00103468	0.00474916
Medtr2g087390	84.8991	1.07873	8.63178e-05	0.000538426
Medtr1g031060	82.7779	1.07853	0.000258854	0.00141991
Medtr2g005880	145.126	1.07809	1.33999e-06	1.29299e-05
Medtr4g022850	209.046	1.07798	1.23345e-07	1.48485e-06
Medtr4g105250	15.6294	1.0779	0.0132173	0.0408848
Medtr1g010210	592.31	1.07765	2.06596e-05	0.000151926
Medtr3g072260	8067.24	1.07758	6.02042e-16	2.51062e-14
Medtr1g011640	39.7458	1.07737	0.00334578	0.0129181
Medtr2g021040	20.9564	1.07706	0.00843529	0.028228
Medtr3g086450	29.3277	1.07692	0.0147335	0.0448218
Medtr8g066010	23.6179	1.076	0.00702613	0.0242493
Medtr5g015810	85.5058	1.07578	4.20968e-05	0.00028546
Medtr4g104510	82.5125	1.07508	0.000898525	0.00420497
Medtr7g070500	77.8047	1.07477	0.000129642	0.000770965
Medtr4g077070	10496.6	1.07423	4.3507e-05	0.000294013
Medtr2g438470	102.968	1.07363	3.65854e-07	3.97276e-06
Medtr7g111320	89.3486	1.0736	1.38164e-05	0.000106216
Medtr6g087290	23.3268	1.07295	0.010415	0.0335822
Medtr3g111460	105.078	1.07175	1.6322e-05	0.000123505
Medtr5g025960	10643.2	1.07104	1.0856e-14	3.95025e-13
Medtr3g097180	166.031	1.07054	4.93622e-05	0.000328124
Medtr4g077940	86.2287	1.07033	0.00065715	0.0031975
Medtr3g088885	104.614	1.07027	2.43585e-06	2.23701e-05
Medtr0170s0030	236.625	1.06989	4.84064e-08	6.32927e-07
Medtr3g109280	842.635	1.06887	2.82104e-08	3.88454e-07
Medtr8g089480	92.6337	1.06886	0.000335214	0.00177511
Medtr5g091565	86.5283	1.06861	1.23614e-05	9.60156e-05
Medtr4g087090	35.5404	1.06859	0.00156391	0.00675588
Medtr3g117160	52.4067	1.06813	0.000495735	0.00249795
Medtr5g037450	88.6028	1.06805	2.39191e-05	0.000173026
Medtr8g013860	67.4025	1.06787	0.000458154	0.0023286
Medtr6g071695	32.0857	1.06773	0.0125979	0.0392862
Medtr4g125670	255.392	1.06766	1.74225e-10	3.53008e-09
Medtr5g070830	3070.16	1.06455	5.19217e-13	1.53735e-11
Medtr8g027885	2523.12	1.06361	1.51863e-07	1.79328e-06
Medtr2g105090	40573	1.06246	5.15955e-11	1.14451e-09
Medtr5g091720	44.2118	1.06195	0.0132073	0.0408601
Medtr1g034360	2414.66	1.06184	2.14008e-36	4.50687e-34
Medtr7g070810	24.8153	1.06163	0.0118486	0.037361
Medtr3g056610	54.6871	1.06124	0.00070375	0.00340164
Medtr3g068000	568.163	1.06058	3.66253e-13	1.10384e-11
Medtr1g030268	11.9381	1.05856	0.0132819	0.0410467
Medtr6g086170	1168.2	1.05823	2.31889e-08	3.25156e-07
Medtr3g435430	28.3626	1.05809	0.00367492	0.014024
Medtr5g067160	247.2	1.05777	1.71987e-07	2.0101e-06
Medtr2g075970	15.3549	1.05773	0.0165481	0.0494227
Medtr8g093840	1024.13	1.05771	8.27307e-11	1.78122e-09
Medtr6g016015	338.047	1.05732	2.99882e-14	1.02273e-12
Medtr3g093290	57.0801	1.05667	0.00391282	0.0147822
Medtr3g014660	1461.68	1.05653	1.14409e-06	1.12064e-05
Medtr3g463920	207.972	1.05644	1.92799e-10	3.88538e-09
Medtr7g009060	2529.62	1.05628	1.27145e-22	1.07104e-20
Medtr1g070970	2092.56	1.05554	1.75424e-31	2.77507e-29
Medtr8g088230	24.4717	1.05508	0.0068725	0.0238068
Medtr3g062220	128.744	1.0547	8.26305e-07	8.34602e-06
Medtr5g022620	20.1208	1.05463	0.00732792	0.0250955
Medtr4g010210	13.9321	1.05381	0.0112823	0.0358842
Medtr4g086020	97156.5	1.05365	1.84902e-09	3.19501e-08
Medtr7g099570	117.868	1.05342	2.81586e-06	2.54697e-05
Medtr1g105595	539.496	1.05303	1.43075e-07	1.6975e-06
Medtr7g103250	129.898	1.05286	7.40185e-08	9.33055e-07
Medtr4g133230	17967.4	1.05281	7.74993e-07	7.87497e-06
Medtr2g047975	5438.91	1.05257	1.55253e-22	1.30131e-20
Medtr7g082290	15.846	1.05192	0.0121452	0.0381285
Medtr5g062290	970.277	1.05168	1.54277e-12	4.23664e-11
Medtr4g077900	5411.95	1.0515	7.94919e-12	1.97382e-10
Medtr7g028590	175.612	1.05069	1.63838e-07	1.92084e-06
Medtr3g110182	127.064	1.05066	0.0100978	0.0327097
Medtr8g062800	50.6668	1.05058	0.00332325	0.0128546
Medtr8g101990	18.773	1.0503	0.0164507	0.0491817
Medtr4g053900	17.1657	1.05014	0.00905984	0.0299403
Medtr0638s0020	182.551	1.04902	1.33154e-09	2.36637e-08
Medtr3g067980	16.9662	1.04896	0.010289	0.0332364
Medtr4g131910	20.0191	1.04877	0.0118618	0.0373819
Medtr7g113930	591.345	1.04877	2.20197e-13	6.79444e-12
Medtr2g437840	125.973	1.04848	9.5641e-05	0.000589506
Medtr5g096670	38206.1	1.04843	1.03356e-08	1.5575e-07
Medtr7g079310	2862.92	1.04797	4.48055e-16	1.88951e-14
Medtr1g037650	902.927	1.04759	6.13438e-11	1.35008e-09
Medtr3g114500	276.478	1.04723	9.22597e-05	0.000571766
Medtr5g014990	80.0605	1.0462	6.13093e-05	0.000397425
Medtr1g060440	55.3809	1.04534	0.000454594	0.00231453
Medtr1g015470	91.6997	1.0434	1.78435e-05	0.000133519
Medtr7g099260	1793.99	1.04288	2.2833e-12	6.12058e-11
Medtr1g054635	28.7937	1.04271	0.00810754	0.0272965
Medtr8g098840	8400.01	1.04257	1.62477e-27	1.95523e-25
Medtr8g089560	383.877	1.04244	1.24565e-07	1.49633e-06
Medtr8g046550	40.8779	1.04083	0.00141009	0.00618981
Medtr1g013680	530.035	1.04073	1.34124e-15	5.38656e-14
Medtr2g083870	886.637	1.0406	9.18819e-12	2.26313e-10
Medtr7g007200	378924	1.03927	1.1527e-08	1.71859e-07
Medtr3g107090	1857.6	1.03874	0.000256804	0.00141089
Medtr5g064990	254.66	1.03867	3.96461e-05	0.000270749
Medtr1g026020	44.6404	1.0382	0.00607669	0.0214672
Medtr1g054935	2807.96	1.03759	5.4383e-30	7.7976e-28
Medtr5g022860	168.43	1.03751	5.11086e-07	5.39845e-06
Medtr1g041695	3032.46	1.03738	2.46674e-06	2.26117e-05
Medtr8g093650	242.101	1.03714	6.90105e-11	1.50311e-09
Medtr3g115110	63.5647	1.03643	0.000418675	0.00215674
Medtr4g115460	220.527	1.03615	1.60753e-06	1.53444e-05
Medtr2g091335	53.0383	1.03592	0.00015829	0.000918631
Medtr1g115850	647.031	1.03525	5.14079e-12	1.31691e-10
Medtr5g087500	41.262	1.03493	0.00984556	0.0320869
Medtr1g105075	16.3101	1.03435	0.0091821	0.0302731
Medtr5g077160	416.364	1.03419	2.67732e-16	1.15724e-14
Medtr3g091350	136.146	1.03363	1.3474e-06	1.29901e-05
Medtr8g068110	415.655	1.03352	7.59013e-12	1.89304e-10
Medtr5g028070	43.7979	1.03336	0.00180801	0.00764119
Medtr8g014600	18.4707	1.03325	0.0120388	0.0378616
Medtr1g069340	94.3319	1.03171	8.84348e-06	7.10833e-05
Medtr7g077230	60.5886	1.03094	0.00121517	0.00545285
Medtr2g066110	160933	1.03013	1.86443e-12	5.05814e-11
Medtr0246s0020	83.4463	1.02993	4.39685e-05	0.000296719
Medtr8g069505	4467.44	1.02909	6.09067e-10	1.13196e-08
Medtr7g029290	132.855	1.02865	1.58977e-06	1.51964e-05
Medtr4g059780	307.938	1.02801	0.00128586	0.00571823
Medtr1g022370	584.381	1.0261	3.41107e-07	3.74019e-06
Medtr8g013650	846.422	1.02593	4.94824e-11	1.10491e-09
Medtr4g058810	171.121	1.02519	1.01561e-07	1.24079e-06
Medtr3g105730	196.833	1.0244	4.45941e-08	5.87641e-07
Medtr3g467270	407.212	1.02434	0.00116012	0.00524208
Medtr5g088010	25.2483	1.02404	0.00749871	0.0256113
Medtr4g130690	34.4087	1.0235	0.00250273	0.010097
Medtr3g464010	157.764	1.02325	0.00065469	0.00318691
Medtr7g034050	62.6828	1.02312	0.000799845	0.00380016
Medtr3g091200	57.2659	1.02304	0.00135156	0.00596552
Medtr8g042170	70.8941	1.02275	6.8078e-05	0.000435608
Medtr6g076090	206.996	1.02239	3.52955e-07	3.84507e-06
Medtr5g093240	1851.47	1.02223	4.39885e-09	7.12592e-08
Medtr2g039090	64.9636	1.02209	0.000108918	0.000661737
Medtr4g088420	73.7873	1.02164	5.77787e-05	0.000376859
Medtr3g084780	474.502	1.02142	1.06259e-08	1.59554e-07
Medtr1g049240	133.838	1.02139	9.96e-06	7.90582e-05
Medtr7g070320	153.267	1.02119	0.000135662	0.000802659
Medtr2g101090	207.837	1.02105	0.000126464	0.000755131
Medtr7g093030	146.443	1.0208	1.88098e-07	2.17724e-06
Medtr4g097700	6517.55	1.01996	5.31674e-07	5.59661e-06
Medtr7g103260	1170.57	1.01985	2.09364e-13	6.47203e-12
Medtr4g009960	115984	1.01975	5.21876e-22	4.11818e-20
Medtr3g062090	1902.33	1.01955	4.80021e-13	1.43009e-11
Medtr5g093590	15.8987	1.01911	0.013554	0.0417669
Medtr4g066380	31.9369	1.01752	0.00258898	0.0103923
Medtr1g057130	260.243	1.01626	1.52979e-10	3.12971e-09
Medtr2g012990	7267.6	1.01616	8.21347e-33	1.39072e-30
Medtr4g055130	205.862	1.01594	2.227e-05	0.000162246
Medtr1g046790	186.672	1.01592	2.02882e-08	2.87473e-07
Medtr3g085190	153.254	1.01559	0.000261722	0.00143324
Medtr2g067990	37.6789	1.01554	0.00553649	0.0198237
Medtr4g120730	3836.55	1.01545	3.59365e-06	3.16598e-05
Medtr4g122530	69.3707	1.0152	0.000581448	0.00287566
Medtr2g049020	149.193	1.0152	2.08228e-05	0.000152859
Medtr4g012960	93.4877	1.01507	7.61938e-05	0.000482132
Medtr1g103500	899.18	1.01499	3.41112e-15	1.3257e-13
Medtr5g059130	359.454	1.0143	9.17558e-07	9.18512e-06
Medtr3g109860	132.353	1.01404	1.45826e-05	0.000111622
Medtr4g100590	252.05	1.01324	1.02037e-09	1.84548e-08
Medtr2g450310	4753.78	1.01315	0.000147264	0.000861168
Medtr0198s0030	22.2442	1.01303	0.00823091	0.0276538
Medtr1g090220	10.957	1.01253	0.0156522	0.0471568
Medtr7g031370	161.53	1.01159	5.32088e-07	5.59922e-06
Medtr8g073335	2955.06	1.01137	4.50972e-12	1.16351e-10
Medtr7g105390	6933.48	1.0111	1.16676e-10	2.44641e-09
Medtr7g075740	79.2559	1.01009	0.000108493	0.00065951
Medtr6g008640	213.27	1.00974	4.01302e-09	6.53231e-08
Medtr7g086500	146.814	1.00933	0.00358152	0.013712
Medtr3g097240	29.9599	1.00859	0.0118376	0.0373438
Medtr3g110122	253.288	1.00857	9.52336e-12	2.33885e-10
Medtr3g117970	125.728	1.00792	0.0018614	0.00782822
Medtr4g099380	233.707	1.0079	6.28028e-12	1.58394e-10
Medtr7g105390	661.404	1.00783	3.70825e-09	6.08322e-08
Medtr7g010650	643.422	1.00774	3.64305e-07	3.95721e-06
Medtr3g070890	899.295	1.00717	1.71217e-18	9.3655e-17
Medtr2g044570	52.0306	1.0065	0.000841407	0.00397132
Medtr4g104510	5086.25	1.00591	9.25424e-10	1.68098e-08
Medtr7g026250	34.5678	1.00362	0.00184174	0.00776298
Medtr7g103570	161.009	1.00283	1.93968e-08	2.77056e-07
Medtr3g075320	852.383	1.00222	3.33447e-06	2.96451e-05
Medtr4g080130	29.8092	1.00155	0.00345757	0.0132964
Medtr3g093260	43.8934	1.00075	0.00280333	0.0110984
Medtr3g096310	791.252	-1.00043	1.60303e-10	3.27159e-09
Medtr3g051570	321.441	-1.00085	3.15674e-10	6.15903e-09
Medtr3g087230	503.758	-1.00136	4.61347e-06	3.9666e-05
Medtr6g014270	2502.57	-1.00142	1.97644e-07	2.27601e-06
Medtr8g446010	1375.97	-1.00253	1.21786e-11	2.95861e-10
Medtr5g092570	96.0372	-1.00317	0.000291481	0.00157093
Medtr3g086590	446.212	-1.00341	7.39667e-09	1.14378e-07
Medtr8g068190	58.7611	-1.00354	0.00189699	0.00795917
Medtr8g010020	3630.69	-1.00431	6.73085e-13	1.95101e-11
Medtr3g112350	112.252	-1.00617	6.52281e-05	0.000420161
Medtr8g102755	131.012	-1.00621	1.1553e-05	9.03619e-05
[truncated: 1,058 more rows]

## Sheet: Table S5d.
Table S5d. List of genes differentially expressed in Mting2-1 mutants compared to wild type R108 identified from merged RNA-seq datasets that are also enriched with H3K4me3 marks in the Mting2-1 mutant. Only DEGs with adjusted p-value ≤ 0.05 and log2fold-change >1 or <-1 were selected.
Differentially Expressed Gene ID	Log2FoldChange	number of H3K4me3 peak in Mting2-1	annotation
Medtr2g104070	-12.1266	1	phox (PX) domain protein
Medtr6g021850	-6.01132	1	hypothetical protein
Medtr1g032140	-4.64891	1	1-aminocyclopropane-1-carboxylate oxidase-like protein
Medtr6g037610	-4.49219	1	AP2 domain class transcription factor
Medtr0334s0010	-4.40028	1	plastocyanin-like domain protein
Medtr2g451100	-4.33394	1	hypothetical protein
Medtr5g007760	-4.18786	1	chalcone and stilbene synthase family protein
Medtr3g098580	-4.18186	1	AP2 domain class transcription factor
Medtr5g098720	-4.18098	2	phenylalanine ammonia-lyase-like protein
Medtr1g097935	-3.94499	1	chalcone and stilbene synthase family protein
Medtr7g016820	-3.91821	1	chalcone and stilbene synthase family protein
Medtr7g016800	-3.90374	1	chalcone and stilbene synthase family protein
Medtr5g090830	-3.66693	1	HXXXD-type acyl-transferase family protein
Medtr4g064887	-3.45281	1	NAD(P)-binding rossmann-fold protein
Medtr7g104110	-3.30112	1	drug resistance transporter-like ABC domain protein
Medtr8g068450	-2.96191	1	leguminosin proline-rich group669 secreted peptide
Medtr4g076430	-2.88615	1	glucan endo-1,3-beta-glucosidase
Medtr4g133620	-2.79481	1	auxin-responsive family protein
Medtr7g093820	-2.78457	1	disease resistance response protein
Medtr7g072250	-2.76104	1	tubby C 2 protein
Medtr6g084640	-2.60318	1	dehydrin
Medtr5g007460	-2.58544	1	cytochrome P450 family monooxygenase
Medtr3g051610	-2.42906	1	DUF4228 domain protein
Medtr6g046630	-2.39314	1	eukaryotic translation initiation factor 3c
Medtr1g025340	-2.25925	1	DUF668 family protein
Medtr7g015280	-2.24994	1	receptor-like kinase feronia-like protein
Medtr4g118800	-2.22634	1	plant integral membrane protein
Medtr4g014540	-2.22269	1	ferritin
Medtr4g117330	-2.21164	1	adenylate isopentenyltransferase
Medtr8g015040	-2.20302	1	LRR receptor-like kinase plant
Medtr3g088705	-2.06529	1	hypothetical protein
Medtr3g064420	-2.05704	1	long-chain acyl-CoA synthetase
Medtr1g062630	-2.05619	1	allergen Pru protein, putative
Medtr7g063030	-2.04826	2	L-type lectin-domain receptor kinase S.4
Medtr5g026620	-2.0414	1	ubiquinol oxidase 1a
Medtr6g029460	-2.00216	1	NADP-specific glutamate dehydrogenase
Medtr8g007035	-1.94351	1	plastocyanin-like domain protein
Medtr6g038090	-1.93241	1	disease resistance protein (TIR-NBS-LRR class), putative
Medtr4g072030	-1.9101	1	polyol/monosaccharide transporter 1
Medtr8g007020	-1.90531	1	plastocyanin-like domain protein
Medtr7g063440	-1.88834	1	chromosome condensation regulator RCC1 repeat protein
Medtr7g063440	-1.88834	1	chromosome condensation regulator RCC1 repeat protein
Medtr7g063440	-1.88834	1	chromosome condensation regulator RCC1 repeat protein
Medtr4g131350	-1.81495	1	XH/XS domain protein
Medtr7g074710	-1.79853	1	dihydroflavonol 4-reductase-like protein
Medtr8g104645	-1.72046	1	pectinesterase
Medtr7g065980	-1.64225	1	laccase/diphenol oxidase family protein
Medtr5g064060	-1.64093	1	17.6 kDa class I heat shock protein
Medtr6g045633	-1.59041	1	leguminosin proline-rich group669 secreted peptide
Medtr3g462710	-1.57982	1	proton-dependent oligopeptide transport family protein
Medtr4g126970	-1.56492	1	Serine/Threonine kinase family protein
Medtr6g466500	-1.49123	1	polynucleotide phosphatase/kinase
Medtr4g088170	-1.46147	1	cytochrome P450 family flavone synthase
Medtr4g005750	-1.43527	1	4-coumarate:CoA ligase-like protein
Medtr2g097473	-1.41239	1	GRAS family transcription factor
Medtr1g115820	-1.39133	1	chalcone-flavanone isomerase family protein
Medtr4g133110	-1.38958	1	hypothetical protein
Medtr7g014430	-1.38321	1	LRR receptor-like kinase family protein
Medtr1g112830	-1.38297	1	DHHC-type zinc finger protein
Medtr8g104870	-1.37169	1	plant cadmium resistance protein
Medtr2g097740	-1.36832	1	transcription factor IIA, alpha/beta subunit
Medtr2g075780	-1.35745	2	gamma-glutamylhydrolase
Medtr6g014150	-1.3529	1	UDP-glucosyltransferase family protein
Medtr1g087910	-1.34177	1	60S ribosomal protein L19
Medtr8g096860	-1.32997	1	hypothetical protein
Medtr8g107370	-1.32373	1	phosphoethanolamine N-methyltransferase
Medtr2g015040	-1.2986	1	ethylene response factor
Medtr3g027330	-1.2918	1	receptor-like protein
Medtr3g069190	-1.28692	1	2-nitropropane dioxygenase-like protein
Medtr4g063280	-1.27042	1	histone H2A 6
Medtr4g021410	-1.2504	1	aldo/keto reductase family oxidoreductase
Medtr3g031220	-1.23418	1	WRKY transcription factor
Medtr3g031220	-1.23418	1	WRKY transcription factor
Medtr6g086280	-1.22185	1	multiprotein bridging factor 1b-like protein
Medtr6g027160	-1.21613	1	cytochrome b5-like heme/steroid-binding domain protein
Medtr3g463080	-1.21288	1	sodium-dependent phosphate transporter, putative
Medtr4g091840	-1.19974	1	G-type lectin S-receptor-like Serine/Threonine-kinase
Medtr5g090910	-1.1818	1	glutathione S-transferase
Medtr1g069430	-1.16261	1	Zn-dependent alcohol dehydrogenase family, class III protein
Medtr7g021720	-1.1438	1	NAD(P)H-quinone oxidoreductase chain 4
Medtr4g054960	-1.13048	1	MAR-binding filament-like protein, putative
Medtr2g009980	-1.10259	1	oligopeptide transporter OPT family protein
Medtr4g092920	-1.09965	1	heat shock 70 kDa protein
Medtr5g006070	-1.09712	1	sugar porter (SP) family MFS transporter
Medtr5g006070	-1.09712	1	sugar porter (SP) family MFS transporter
Medtr6g027600	-1.08349	2	transmembrane protein, putative
Medtr7g023670	-1.07741	1	polygalacturonase inhibiting protein, putative
Medtr2g079300	-1.07	1	DUF2921 family protein
Medtr8g010180	-1.06863	1	LRR receptor-like kinase
Medtr8g055880	-1.0668	1	armadillo/beta-catenin-like repeat protein
Medtr5g094210	-1.05532	1	Lipid transfer protein
Medtr3g073590	-1.0519	1	electron carrier/protein disulfide oxidoreductase
Medtr8g095110	-1.04735	1	MACPF domain protein
Medtr8g020940	-1.04632	1	cytochrome P450 family monooxygenase
Medtr1g098460	-1.0415	1	AP2 domain class transcription factor
Medtr2g065470	-1.03329	1	glyceraldehyde-3-phosphate dehydrogenase
Medtr3g449620	-1.03106	1	polyamine oxidase-like protein
Medtr8g018735	-1.02808	1	seed linoleate 9S-lipoxygenase
Medtr2g006910	-1.02551	1	cysteine-rich RLK (receptor-like kinase) protein
Medtr1g021835	-1.02435	1	zinc ion-binding protein
Medtr4g052300	-1.01558	1	short-chain dehydrogenase/reductase
Medtr4g080350	-1.01158	1	DnaJ heat shock amino-terminal domain protein
Medtr3g112350	-1.00617	1	cytokinin oxidase/dehydrogenase-like protein
Medtr3g051570	-1.00085	1	DUF4228 domain protein
Medtr2g450310	1.01315	1	flavin-binding monooxygenase-like protein
Medtr1g103500	1.01499	1	senescence-associated protein SAG102
Medtr4g012960	1.01507	1	D-glycerate dehydrogenase/hydroxypyruvate reductase
Medtr4g122530	1.0152	1	WRKY family transcription factor
Medtr2g067990	1.01554	1	lectin kinase family protein
Medtr7g093030	1.0208	1	myb-like transcription factor family protein
Medtr5g064990	1.03867	1	RING-H2 zinc finger protein
Medtr3g110182	1.05066	1	auxin canalization protein
Medtr4g077900	1.0515	1	acyl:CoA ligase
Medtr1g105595	1.05303	1	cysteine-rich receptor-kinase-like protein
Medtr4g010210	1.05381	1	methyl-CpG-binding domain protein
Medtr3g014660	1.05653	1	LRP1 carboxy-terminal domain protein
Medtr3g093290	1.05667	1	MFS transporter
Medtr5g067160	1.05777	1	PB1 domain protein
Medtr8g013860	1.06787	1	AP2 domain class transcription factor
Medtr3g097180	1.07054	1	hypothetical protein
[truncated: 223 more rows]

## Sheet: Table S5e.
Table S5e. List of differentially expressed genes in Mting2-1 mutant (merged apex and leaf RNA-seq dataset) enriched with Mting2-1 specific H3K4me3 mark that are classified as candidate genes in Table S3d-f. Only DEGs with adjusted p-value ≤ 0.05 and log2fold-change >1 or <-1 were selected.
[truncated: 21 more rows]
