# Supplementary material for: MtING2 encodes an ING domain PHD finger protein which affects Medicago growth, flowering, global patterns of H3K4me3, and gene expression
Source: Plant J. 2022 Oct 17;112(4):1029–50. doi: 10.1111/tpj.15994 (PMC9828230; doi:10.1111/tpj.15994)
Supplement: Supplementary file 14 — Table S6. Lists of DEGs from apex or leaf of the Mting2‐1 mutant overlapped with Mting2‐1‐specific H3K4me3 peaks compared with wild type R108. [file TPJ-112-1029-s002.xlsx]

## Sheet: Table S6a
Table S6a. List of differentially expressed genes (DEGs) in the shoot apex of Mting2-1 mutant compared to wild type R108 that are also enriched with H3K4me3 mark in the Mting2-1 mutant. Only DEGs with adjusted p-value ≤ 0.05 and log2fold-change >1 or <-1 were selected
Gene	Gene description/Annotation	log2FC	padj
Medtr5g069000	AGC family Serine/Threonine kinase family protein	7.15237	8.76e-09
Medtr7g104390	hypothetical protein	7.1005	6.65e-06
Medtr1g081660	benzyl alcohol O-benzoyltransferase	6.10636	4.02e-06
Medtr6g090030	profilin	5.7351	0.00262553
Medtr3g052610	Pre-mRNA-splicing factor ATP-dependent RNA helicase	5.67978	0.00746371
Medtr7g096870	high affinity inorganic phosphate transporter	5.65464	0.00819842
Medtr8g098380	cysteine proteinase inhibitor	5.41564	0.00137613
Medtr3g015420	transmembrane protein	5.26823	1.32e-06
Medtr3g114060	Myb-like DNA-binding domain protein	5.25774	0.00932138
Medtr8g015040	LRR receptor-like kinase plant	5.22848	1.35e-05
Medtr8g468400	DNA ligase I	5.12129	0.0417738
Medtr5g034680	transmembrane protein	5.07747	1.52e-22
Medtr2g044180	acetate/butyrate-CoA ligase AAE7	5.0102	0.0331134
Medtr7g088820	nitrate transporter 1	4.95447	0.00102774
Medtr4g088660	WD domain	4.86337	0.00126864
Medtr5g093150	transmembrane protein	4.78948	0.00920969
Medtr6g090890	cell cycle control protein crooked neck protein	4.78815	9.93e-13
Medtr4g129690	C2H2 type zf-met: zinc-finger protein	4.76409	0.0348617
Medtr4g104750	hypothetical protein	4.75435	9.68e-07
Medtr5g007460	cytochrome P450 family monooxygenase	4.7236	0.00145208
Medtr4g130907	eukaryotic translation initiation factor 5A	4.72357	0.0453625
Medtr2g021540	hypothetical protein	4.55067	0.0137544
Medtr6g055210	F-box protein interaction domain protein	4.52338	0.000375211
Medtr5g070010	cytochrome P450 family-dependent fatty acid hydroxylase	4.40708	0.00125333
Medtr2g104860	plasma membrane H+-ATPase	4.28861	2.18e-13
Medtr4g028510	F-box protein interaction domain protein	4.28605	8.28e-46
Medtr6g445440	plant/T31B5-30 protein	4.06076	0.000348639
Medtr1g105700	cysteine-rich receptor-kinase-like protein	3.94848	2.56e-06
Medtr3g046300	eukaryotic aspartyl protease family protein	3.91458	0.00964289
Medtr4g095042	LRR receptor-like kinase	3.74604	1.98e-09
Medtr4g082930	inactive purple acid phosphatase-like protein	3.7199	0.0437855
Medtr5g040690	Rho GTPase-like protein	3.58253	6.59e-66
Medtr4g129890	Rho GTPase-like protein	3.52093	8.45e-90
Medtr6g088825	peptidase M28 family protein	3.43746	3.96e-05
Medtr3g031400	UDP-glucosyltransferase family protein	3.33631	3e-15
Medtr4g052350	short-chain dehydrogenase/reductase	3.25603	1.21e-17
Medtr2g025620	transcription initiation factor IIF subunit alpha	3.2342	0.0455388
Medtr0334s0010	plastocyanin-like domain protein	3.21726	0.00852853
Medtr4g129190	F-box protein interaction domain protein	3.12542	1.25e-06
Medtr5g095120	receptor-like protein	2.9808	9.5e-06
Medtr7g005990	F-box SKIP23-like protein	2.97715	0.00612846
Medtr4g088425	cytochrome P450 family protein	2.94956	6.81e-09
Medtr8g068450	leguminosin proline-rich group669 secreted peptide	2.92925	7.77e-07
Medtr3g088750	wall-associated receptor kinase-like protein	2.92262	0.0261049
Medtr2g041140	DEAD-box ATP-dependent RNA helicase	2.91406	2.77e-15
Medtr3g031450	UDP-glucosyltransferase family protein	2.9085	2.43e-05
Medtr7g092910	strubbelig-receptor family protein	2.80463	1.65e-11
Medtr1g114070	transcription factor jumonji (JmjC) domain protein	2.78999	0.000709117
Medtr4g124855	plant invertase/pectin methylesterase inhibitor	2.71594	0.0153824
Medtr3g088405	carboxy-terminal domain cyclin	2.65361	3.78e-09
Medtr4g006320	translation initiation factor IF-2	2.65021	5.99e-20
Medtr2g438220	cellulose synthase-like protein	2.61388	7.29e-06
Medtr1g008195	nuclear movement family protein	2.60222	5.43e-08
Medtr8g024380	subtilisin-like serine protease	2.59182	1.8e-06
Medtr3g103410	plant/MWF20 protein	2.55191	1.78e-18
Medtr4g009260	AP2 domain class transcription factor	2.53768	0.0123482
Medtr7g034625	anaphase-promoting complex subunit cdc20-like protein	2.53231	9.01e-15
Medtr2g037760	DUF4228 domain protein	2.52299	1.47e-05
Medtr8g010670	MIRO-like protein	2.51627	4.94e-06
Medtr4g116920	glycoside hydrolase family 18 protein	2.47013	2.87e-09
Medtr2g035050	UDP-glucosyltransferase family protein	2.45116	0.0403137
Medtr5g019050	LysM-domain receptor-like kinase	2.44764	7.45e-08
Medtr5g005670	tryptophan synthase beta type 2	2.43857	1.19e-12
Medtr2g079300	DUF2921 family protein	2.42965	1.87e-13
Medtr3g027330	receptor-like protein	2.4202	6.8e-06
Medtr5g090580	UDP-glucose flavonoid 3-O-glucosyltransferase	2.39866	9.17e-12
Medtr3g083010	F-box protein interaction domain protein	2.39267	9.32e-09
Medtr7g093790	disease resistance response protein	2.39247	0.00375872
Medtr1g071130	SPFH/band 7/PHB domain membrane-associated family protein	2.32499	0.000202585
Medtr8g079250	heavy metal P-type ATPase	2.29716	6.49e-13
Medtr4g101050	plant/MNJ7-17 protein	2.28235	1.46e-11
Medtr7g111850	galactinol synthase	2.27881	3.48e-05
Medtr5g019780	cupin family protein	2.27387	3.25e-06
Medtr8g098565	cytochrome P450 family protein	2.26871	0.000247981
Medtr5g009310	pleckstrin-like (PH) domain protein	2.26211	0.00109644
Medtr7g065980	laccase/diphenol oxidase family protein	2.26108	9.73e-06
Medtr5g009800	cation/H+ exchanger 3	2.22111	0.012187
Medtr2g077640	hypothetical protein	2.22049	0.0165696
Medtr2g011730	NAD(P)H dehydrogenase B2	2.21902	4.11e-05
Medtr1g008170	nuclear movement family protein	2.20887	1.38e-25
Medtr5g032570	6-phosphofructokinase	2.19648	2.31e-13
Medtr2g010470	LRR receptor-like kinase family protein	2.18307	3.35e-08
Medtr4g133920	Serine/Threonine kinase PBS1	2.1812	5.02e-09
Medtr2g097473	GRAS family transcription factor	2.17798	0.00112147
Medtr5g011540	MATE efflux family protein	2.17049	0.000216216
Medtr1g099500	seed maturation protein	2.14968	0.00521622
Medtr5g019940	proline extensin-like receptor kinase	2.14825	6.7e-19
Medtr4g082990	UDP-glucose 6-dehydrogenase family protein	2.11475	3.15e-11
Medtr1g077480	alpha-galactosidase-like protein	2.09806	3.8e-05
Medtr5g082570	FACT complex subunit SSRP1	2.09177	3.22e-17
Medtr4g133690	mannose-1-phosphate guanyltransferase	2.08548	1.2e-11
Medtr4g095045	receptor-like kinase	2.08198	1.09e-07
Medtr5g027910	disease resistance protein (CC-NBS-LRR class) family protein	2.04513	0.000589888
Medtr1g083190	SPFH/band 7/PHB domain membrane-associated family protein	2.04327	0.00499802
Medtr7g068110	hypothetical protein	2.01444	0.0495518
Medtr7g096340	cytochrome P450 family 94 protein	2.00333	0.0400514
Medtr6g038090	disease resistance protein (TIR-NBS-LRR class)	1.99128	0.000194737
Medtr7g086350	DUF639 family protein	1.98741	0.0116947
Medtr5g032360	hypothetical protein	1.98251	1.52e-08
Medtr8g080900	hypothetical protein	1.9799	0.000425194
Medtr2g010300	cytochrome P450 family protein	1.9776	4.94e-11
Medtr3g064620	hypothetical protein	1.95229	0.00167794
Medtr4g122110	disease resistance-responsive	1.94746	0.0285193
Medtr5g095310	hypothetical protein	1.94282	8.82e-05
Medtr1g069200	cytochrome P450 family 72 protein	1.92378	0.00124918
Medtr2g034480	glucan endo-1	1.91563	0.00410345
Medtr2g095060	Ripening related protein family	1.9084	0.000184857
Medtr4g122530	WRKY family transcription factor	1.90613	3.39e-06
Medtr2g014760	glutaredoxin-C1 protein	1.89964	0.0170339
Medtr6g004000	actin-97	1.88953	9.27e-13
Medtr3g104900	Serine/Threonine kinase family protein	1.87647	9.83e-06
Medtr5g065080	purine permease	1.87409	4.66e-05
Medtr4g016500	GDSL-like lipase/acylhydrolase	1.87282	2.9e-06
Medtr5g012270	peptide/nitrate transporter	1.87056	0.0103831
Medtr7g056290	F-box protein interaction domain protein	1.86649	6.77e-13
Medtr7g014430	LRR receptor-like kinase family protein	1.86499	0.00582207
Medtr2g083390	UDP-glucosyltransferase family protein	1.84837	7.12e-07
Medtr5g019580	UDP-glucosyltransferase family protein	1.84656	9.05e-06
Medtr2g089290	S-locus lectin kinase family protein	1.8211	1.02e-07
Medtr8g063280	cytochrome P450 family protein	1.8147	0.00159254
Medtr4g122130	disease resistance-responsive	1.80617	8.79e-05
Medtr8g105090	elongation factor G	1.80255	1.23e-06
Medtr2g092950	DUF640 family protein	1.78374	0.00171677
Medtr4g044297	plant/F9H3-4 protein	1.76978	4.43e-09
Medtr3g106420	SPFH/band 7/PHB domain membrane-associated family protein	1.76569	3.14e-07
Medtr2g009270	3	1.76469	9.04e-06
Medtr2g008380	somatic embryogenesis receptor-like kinase	1.75997	1.76e-10
Medtr3g108190	sulfate transporter-like protein	1.7569	0.000710647
Medtr3g107770	rare lipoprotein A-like double-psi beta-barrel protein	1.74422	0.00236293
Medtr4g091380	LRR and NB-ARC domain disease resistance protein	1.73272	1.25e-08
Medtr2g104780	hypothetical protein	1.71259	0.0406587
Medtr8g446550	DYAD-like protein	1.6689	0.00146451
Medtr1g110120	wall associated kinase-like protein	1.66663	0.000355387
Medtr3g096050	caffeic acid O-methyltransferase	1.64092	0.000352887
Medtr4g075980	NAC transcription factor-like protein	1.62584	2.66e-05
Medtr1g079370	phloem protein 2-B5	1.62202	1.01e-06
Medtr4g065060	hypothetical protein	1.61767	9.81e-05
Medtr2g021155	F-box protein interaction domain protein	1.61448	0.00254195
Medtr7g115490	caleosin CLO1-1	1.60319	1.84e-05
Medtr3g104780	cytosolic class II small heat-shock protein	1.58916	0.0279054
Medtr2g034440	glucan endo-1	1.5879	0.000727672
Medtr4g127570	importin subunit alpha	1.57272	0.0173757
Medtr3g089140	chromatin remodeling complex subunit	1.55746	2.36e-08
Medtr2g067980	lectin kinase family protein	1.55424	0.00111317
Medtr4g010210	methyl-CpG-binding domain protein	1.5529	0.0327684
Medtr5g063730	myosin heavy chain-like protein	1.55218	0.0332226
Medtr5g055200	hypothetical protein	1.54065	1.83e-05
Medtr1g019490	WEAK movement UNDER BLUE LIGHT-like protein	1.53108	1.08e-05
Medtr2g015870	armadillo/beta-catenin-like repeat protein	1.51697	0.00100368
Medtr4g067250	hypothetical protein	1.51334	6.55e-05
Medtr8g089585	methyltransferase domain protein	1.51266	0.00459103
Medtr4g065093	hypothetical protein	1.5069	0.00183801
Medtr5g091600	OPT family oligopeptide transporter	1.5022	4.46e-08
Medtr4g069250	NAD(P)H:quinone oxidoreductase	1.50113	0.000354673
Medtr4g116520	octicosapeptide/phox/Bem1p domain kinase superfamily protein	1.48213	0.000865527
Medtr7g099820	cation/H+ exchanger 3	1.47525	7.34e-06
Medtr1g025340	DUF668 family protein	1.47101	0.00385607
Medtr4g035330	cytochrome P450 family 81 protein	1.46958	0.000155359
Medtr4g076430	glucan endo-1	1.46772	0.00547772
Medtr1g029150	stearoyl-acyl-carrier desaturase	1.46541	0.0363333
Medtr6g045633	leguminosin proline-rich group669 secreted peptide	1.45827	0.0174237
Medtr2g083210	COBRA-like protein 7 precursor	1.45537	0.00408188
Medtr4g101730	vacuolar processing enzyme	1.43216	4.53e-07
Medtr4g094800	hypothetical protein	1.42881	1.18e-05
Medtr1g079460	phloem protein 2-B11	1.42763	0.0115851
Medtr5g075340	ATP-dependent zinc metalloprotease FTSH protein	1.4226	0.0048091
Medtr3g072520	nodulin MtN21/EamA-like transporter family protein	1.42127	1.77e-08
Medtr1g090680	LRR and NB-ARC domain disease resistance protein	1.41595	3.06e-05
Medtr6g028070	C2 domain first repeat protein	1.40265	0.00016613
Medtr8g014590	elongation factor Tu (EF-Tu) GTP-binding family protein	1.40062	0.00136007
Medtr5g009780	cation/H+ exchanger 3	1.3976	3.48e-05
Medtr3g074390	sugar porter (SP) family MFS transporter	1.3964	0.0387052
Medtr5g030740	hydroxyproline-rich glycoprotein family protein	1.38274	0.000856755
Medtr4g094790	LRR receptor-like kinase family protein	1.37314	1.17e-06
Medtr5g091930	citrate synthase 3	1.37308	4.68e-08
Medtr3g088970	argininosuccinate synthase	1.36607	1.16e-05
Medtr6g018690	hypothetical protein	1.36584	2.46e-09
Medtr8g013900	CASP-like protein	1.36286	0.0033515
Medtr5g043930	C2H2-type zinc finger protein	1.34338	0.0139713
Medtr5g004800	C2 domain protein	1.33858	0.000347603
Medtr2g067990	lectin kinase family protein	1.33517	0.0125609
Medtr1g111120	exocyst complex component 84B	1.33257	1.23e-05
Medtr5g034980	nodulin MtN21/EamA-like transporter family protein	1.2897	0.000122527
Medtr3g067730	plastid movement impaired protein	1.28811	0.000732644
Medtr2g008710	cationic peroxidase	1.28502	0.0120794
Medtr8g079900	subtilisin-like serine protease	1.28147	0.00866568
Medtr6g052760	NBS-LRR type disease resistance protein	1.27949	6.67e-05
Medtr3g089940	zinc-binding alcohol dehydrogenase family protein	1.27416	0.00279248
Medtr4g073950	disease resistance-responsive	1.27184	0.00719959
Medtr1g069430	Zn-dependent alcohol dehydrogenase family	1.2715	0.000876637
Medtr3g102590	two-component response regulator	1.27104	0.000657606
Medtr0014s0440	glycosyltransferase family 90 protein	1.26385	6.29e-12
Medtr3g097180	hypothetical protein	1.2609	0.000479615
Medtr5g094210	Lipid transfer protein	1.24015	0.000136666
Medtr8g045640	pathogenesis-related protein bet V I family protein	1.23681	2.99e-15
Medtr2g035840	heavy metal P-type ATPase	1.23519	8.26e-05
Medtr7g099060	RNA polymerase-associated RTF1-like protein	1.23097	7.34e-16
Medtr3g109030	cyclic nucleotide-gated ion channel-like protein	1.2211	3.5e-06
Medtr4g113080	LisH-SSDP-WD40	1.21825	0.000147141
Medtr3g110172	bark storage-like protein	1.21806	0.00305613
Medtr7g075390	cytochrome P450 family protein	1.21801	0.0277735
Medtr7g031370	ankyrin domain protein	1.21702	2.45e-05
Medtr3g014660	LRP1 carboxy-terminal domain protein	1.21397	0.00932227
Medtr5g033100	MATE efflux family protein	1.21256	0.000156374
Medtr7g106870	transducin family protein/WD-40 repeat protein	1.18832	9.29e-06
Medtr3g065380	E3 ubiquitin-protein ligase ARI7	1.18452	2.52e-09
Medtr7g078690	MAP kinase	1.18364	0.00182104
Medtr1g010210	sulfate transporter-like protein	1.18312	0.032608
Medtr3g082200	subtilisin-like serine protease	1.16822	3.56e-07
Medtr8g083450	hypothetical protein	1.16745	0.0321845
Medtr8g099320	transmembrane amino acid transporter family protein	1.16463	4.98e-07
Medtr3g111800	transmembrane protein	1.15893	5.42e-05
Medtr1g021638	salt stress response/antifungal domain protein	1.15672	0.0174789
Medtr3g087700	DUF581 family protein	1.14909	0.000124193
Medtr7g117505	triacylglycerol lipase-like protein	1.14701	2.89e-05
Medtr2g033820	WRKY family transcription factor	1.14651	0.00420697
Medtr8g028800	disease resistance protein (TIR-NBS-LRR class)	1.1464	0.0120794
Medtr2g103420	peptide deformylase 1A	1.1442	0.00267343
Medtr3g087950	gamma-glutamyltranspeptidase	1.14374	0.00726431
Medtr1g104890	cysteine-rich receptor-kinase-like protein	1.13492	0.00681316
Medtr3g098240	suppressor OF protein silencing protein	1.13365	0.000161697
Medtr3g114840	phospholipase D alpha 1	1.13234	0.000561426
Medtr8g013860	AP2 domain class transcription factor	1.13179	0.00668211
Medtr6g007070	L-aspartate oxidase	1.12468	0.00442625
Medtr5g009770	cation/H+ exchanger 3	1.10297	2.16e-09
Medtr5g064990	RING-H2 zinc finger protein	1.10255	0.00200524
Medtr8g087400	UNE1-like protein	1.10143	0.00384984
Medtr4g107440	zinc ion-binding protein	1.09678	3.48e-06
Medtr2g041200	zinc finger	1.08721	0.013158
Medtr3g019390	Serine/Threonine kinase family protein	1.08103	2.95e-05
Medtr2g105680	LRR receptor-like kinase family protein	1.0689	6.47e-06
Medtr3g100270	chromosome-associated kinesin KIF4A-like protein	1.06886	0.0225852
Medtr5g066180	MADS-box transcription factor	1.06202	0.000121283
Medtr4g095050	cytochrome P450 family protein	1.05756	0.0217822
Medtr2g015270	glutamate receptor 3.4	1.05229	0.0308923
Medtr7g066690	uncoupling protein	1.05105	1.83e-06
Medtr5g022240	armadillo repeat only protein	1.05027	0.0412521
Medtr3g075120	adenine/guanine permease AZG2-like protein	1.04087	0.0394324
Medtr7g017880	BZIP transcription factor	1.03855	0.0147836
Medtr8g023770	inactive purple acid phosphatase-like protein	1.03501	0.000176054
Medtr1g075530	embryo sac development arrest protein	1.03462	0.00222477
Medtr7g029275	cytochrome P450 family protein	1.03351	0.0163877
Medtr4g485550	Serine/Threonine kinase	1.01178	0.0333167
Medtr0016s0030	glutamate/leucine/phenylalanine/valine dehydrogenase	-1.00303	0.0496877
Medtr3g073530	inactive rhomboid-like protein	-1.0386	0.00210046
Medtr4g103300	cytidine/deoxycytidylate deaminase family protein	-1.04844	5.93e-05
Medtr4g035870	plant invertase/pectin methylesterase inhibitor	-1.05038	0.0294384
Medtr7g091520	S-adenosylmethionine-dependent methyltransferase	-1.07666	3.51e-08
Medtr4g114410	DUF3119 family protein	-1.09155	3.57e-10
Medtr3g109250	cation transporter ChaC	-1.15229	3.05e-09
Medtr4g062270	3-ketoacyl-CoA synthase-like protein	-1.21581	3.66e-15
Medtr7g017280	agenet domain protein	-1.28889	0.0150033
Medtr6g029460	NADP-specific glutamate dehydrogenase	-1.29844	0.0348617
Medtr3g112350	cytokinin oxidase/dehydrogenase-like protein	-1.34175	0.00402646
Medtr4g063280	histone H2A 6	-1.34712	2.23e-05
Medtr4g133110	hypothetical protein	-1.38752	0.0136266
Medtr7g021720	NAD(P)H-quinone oxidoreductase chain 4	-1.47259	0.0345608
Medtr1g112830	DHHC-type zinc finger protein	-1.58489	0.000153749
Medtr8g107370	phosphoethanolamine N-methyltransferase	-1.60985	4.68e-12
Medtr4g131350	XH/XS domain protein	-1.92771	1.57e-22
Medtr6g046630	eukaryotic translation initiation factor 3c	-1.99814	0.0483856
Medtr6g084640	dehydrin	-2.43791	0.00391578
Medtr4g132970	DUF506 family protein	-2.77696	0.0183858
Medtr7g104110	drug resistance transporter-like ABC domain protein	-2.86975	0.0212721

## Sheet: Table S6b
Table S6b. List of differentially expressed genes (DEGs) in the leaves of Mting2-1 mutant compared to wildtype R108 that are also enriched with H3K4me3 mark in the Mting2-1 mutant. Only DEGs with adjusted p-value ≤ 0.05 and log2fold-change >1 or <-1 were selected.
Gene	Gene description/Annotation	log2FC	padj
Medtr4g052350	short-chain dehydrogenase/reductase	6.92054	6.26e-14
Medtr7g104390	hypothetical protein	6.61271	2.27e-05
Medtr5g040690	Rho GTPase-like protein	6.25062	1.1e-46
Medtr6g086560	sigma factor sigb regulation protein rsbq protein	6.23817	7.88e-30
Medtr5g083040	GDSL-like lipase/acylhydrolase	5.50967	6.77e-08
Medtr4g105250	raffinose synthase or seed inhibition protein	5.39586	0.00265559
Medtr4g104750	hypothetical protein	5.3845	0.00209725
Medtr1g080440	LRR receptor-like kinase family protein	5.29279	0.00161964
Medtr3g031450	UDP-glucosyltransferase family protein	5.23702	0.00572547
Medtr1g078050	nucleoporin autopeptidase	4.99656	0.0175958
Medtr4g037560	transmembrane protein	4.99098	1.15e-18
Medtr2g090050	DUF566 family protein	4.97005	0.00195819
Medtr3g110175	bark storage-like protein	4.86497	0.0310059
Medtr4g088425	cytochrome P450 family protein	4.77264	0.000246837
Medtr4g129190	F-box protein interaction domain protein	4.68076	1.82e-17
Medtr4g116990	glycoside hydrolase family 18 protein	4.61128	0.00645293
Medtr4g129890	Rho GTPase-like protein	4.5927	1.31e-104
Medtr7g006870	polygalacturonase inhibitor protein	4.58151	9.49e-15
Medtr3g088405	carboxy-terminal domain cyclin	4.45824	2.82e-35
Medtr3g099040	heavy-metal-associated domain protein	4.39819	1.06e-18
Medtr7g069450	hypothetical protein	4.31118	0.00197285
Medtr2g035050	UDP-glucosyltransferase family protein	4.24146	2.53e-05
Medtr4g028510	F-box protein interaction domain protein	4.16113	3.08e-21
Medtr4g092670	transmembrane protein	4.10851	0.03106
Medtr7g075185	ankyrin repeat and zinc finger protein	4.10224	0.0331188
Medtr4g006320	translation initiation factor IF-2	4.03117	1.28e-12
Medtr5g034680	transmembrane protein	4.00689	1.96e-09
Medtr4g102040	hypothetical protein	4.00563	2.56e-08
Medtr5g082570	FACT complex subunit SSRP1	4.00175	6.55e-59
Medtr4g117090	xyloglucanase-specific endoglucanase inhibitor protein	3.99124	4.43e-21
Medtr4g059840	fasciclin-like arabinogalactan protein	3.96211	2.58e-07
Medtr3g088970	argininosuccinate synthase	3.90555	7.39e-07
Medtr1g023570	glyoxal oxidase amino-terminal protein	3.84606	4.45e-25
Medtr5g091600	OPT family oligopeptide transporter	3.6978	9.45e-06
Medtr8g065010	polygalacturonase plant-like protein	3.6454	2.16e-27
Medtr4g101270	protease inhibitor/seed storage/LTP family protein	3.64225	3.34e-06
Medtr2g438220	cellulose synthase-like protein	3.45808	1.19e-10
Medtr1g008195	nuclear movement family protein	3.4296	0.000104881
Medtr1g008170	nuclear movement family protein	3.34579	8.83e-19
Medtr8g067020	hypothetical protein	3.32373	5.76e-35
Medtr1g021590	transducin/WD40 repeat protein	3.28424	0.00318969
Medtr6g088825	peptidase M28 family protein	3.27001	0.000131861
Medtr5g075440	UDP-glucosyltransferase family protein	3.24428	0.00755944
Medtr1g018590	3-oxo-delta(4	3.23541	6.5e-44
Medtr5g011420	SNARE associated family protein	3.23038	2.6e-08
Medtr1g084050	nicotianamine synthase-like protein	3.21497	2.77e-16
Medtr7g108905	pectinesterase/pectinesterase inhibitor	3.19851	3.8e-22
Medtr3g110172	bark storage-like protein	3.15743	4.12e-06
Medtr1g007670	histone-lysine N-methyltransferase ATXR6-like protein	3.09417	0.0414277
Medtr7g490330	strictosidine synthase family protein	3.09017	1.11e-24
Medtr3g108080	embryo defective 2410 protein	3.02998	2.08e-06
Medtr2g021660	F-box-like protein	2.97947	1.21e-05
Medtr7g099060	RNA polymerase-associated RTF1-like protein	2.97386	4.42e-06
Medtr7g096870	high affinity inorganic phosphate transporter	2.97363	2.16e-05
Medtr8g087460	fasciclin domain protein	2.94389	2.5e-12
Medtr6g055210	F-box protein interaction domain protein	2.911	0.010019
Medtr1g018580	3-oxo-delta(4	2.87146	7.55e-39
Medtr2g093970	fasciclin domain protein	2.86967	6.05e-11
Medtr8g045640	pathogenesis-related protein bet V I family protein	2.81793	2.25e-27
Medtr8g099655	DUF4228 domain protein	2.80639	0.00217826
Medtr5g058530	zinc finger	2.79569	0.000346117
Medtr6g090030	profilin	2.79291	0.00858791
Medtr7g066690	uncoupling protein	2.7774	5.78e-30
Medtr6g004000	actin-97	2.77688	1.78e-08
Medtr1g041245	cyclin-like F-box protein	2.76346	0.00157148
Medtr2g015870	armadillo/beta-catenin-like repeat protein	2.75542	1.99e-13
Medtr4g101245	transmembrane protein	2.71468	0.0460517
Medtr7g013070	TPX2 (targeting protein for Xklp2) family protein	2.70611	1.45e-09
Medtr1g109350	B-box zinc finger protein	2.70003	8.23e-32
Medtr8g087470	fasciclin domain protein	2.6938	7.22e-12
Medtr7g034625	anaphase-promoting complex subunit cdc20-like protein	2.68609	3.32e-07
Medtr2g028130	F-box protein interaction domain protein	2.67657	0.0181827
Medtr7g075120	hypothetical protein	2.67359	2.72e-29
Medtr8g063280	cytochrome P450 family protein	2.66176	0.00247514
Medtr2g084245	glucuronoxylan glucuronosyltransferase	2.64628	1.77e-14
Medtr4g128770	CAP	2.64211	4.2e-12
Medtr4g133690	mannose-1-phosphate guanyltransferase	2.63776	1.19e-07
Medtr7g090590	GASA/GAST/Snakin	2.63674	1.43e-05
Medtr6g088810	pectinesterase	2.61586	8.33e-43
Medtr5g005600	homeobox leucine zipper protein	2.60112	0.011968
Medtr2g036780	HXXXD-type acyl-transferase family protein	2.56595	6.95e-16
Medtr5g076960	myb transcription factor	2.54357	5.63e-31
Medtr3g065300	chromosome condensation-like protein	2.52276	8.02e-06
Medtr4g123950	group 3 LEA protein	2.50538	0.00489417
Medtr4g094790	LRR receptor-like kinase family protein	2.4905	3.3e-05
Medtr2g021540	hypothetical protein	2.47265	0.0279484
Medtr5g034250	carbonic anhydrase family protein	2.45811	3.03e-32
Medtr1g029150	stearoyl-acyl-carrier desaturase	2.41226	0.00614524
Medtr3g072520	nodulin MtN21/EamA-like transporter family protein	2.41166	1.14e-07
Medtr8g105090	elongation factor G	2.39417	9.46e-05
Medtr8g089585	methyltransferase domain protein	2.38274	3.83e-05
Medtr2g035040	UDP-glucosyltransferase family protein	2.37693	5.05e-09
Medtr4g009080	late embryogenesis abundant-like protein	2.37261	0.00732095
Medtr7g080440	cytochrome C biogenesis protein ccsA	2.37057	3.2e-21
Medtr4g127620	DUF630 family protein	2.35339	0.000267984
Medtr1g090780	core histone H2A/H2B/H3/H4	2.35118	0.0258474
Medtr3g083010	F-box protein interaction domain protein	2.35106	0.0384101
Medtr3g088565	1-aminocyclopropane-1-carboxylate oxidase	2.32629	6.96e-07
Medtr5g072840	UDP-glucosyltransferase family protein	2.31376	1.21e-09
Medtr5g067160	PB1 domain protein	2.31271	1.07e-09
Medtr5g011750	hypothetical protein	2.30554	0.000721773
Medtr7g111850	galactinol synthase	2.28092	1.08e-10
Medtr3g031040	DNA topoisomerase IV subunit A	2.27607	6.25e-08
Medtr1g073320	salt stress response/antifungal domain protein	2.26653	6.9e-11
Medtr8g098565	cytochrome P450 family protein	2.24875	6.49e-12
Medtr8g032950	UDP-glucosyltransferase family protein	2.23773	5.52e-08
Medtr8g074540	regulator of Vps4 activity in the MVB pathway protein	2.2315	1.66e-05
Medtr4g089065	phosphatidylinositol N-acetylglucosaminyltransferase	2.21641	2.66e-05
Medtr8g087400	UNE1-like protein	2.20781	4.14e-10
Medtr7g115490	caleosin CLO1-1	2.19749	0.000126487
Medtr4g012960	D-glycerate dehydrogenase/hydroxypyruvate reductase	2.19068	0.000353321
Medtr5g005670	tryptophan synthase beta type 2	2.18587	5.53e-05
Medtr0014s0440	glycosyltransferase family 90 protein	2.18432	1.46e-59
Medtr5g009870	membrane-associated kinase regulator	2.17852	1.06e-06
Medtr4g112035	DUF936 family protein	2.17527	0.000374671
Medtr8g095540	hypothetical protein	2.15029	4.49e-06
Medtr3g111690	DNA-3-methyladenine glycosylase I	2.149	5.62e-13
Medtr2g104100	formamidopyrimidine-DNA glycosylase	2.14891	5.56e-29
Medtr2g093980	fasciclin domain protein	2.14151	8.13e-08
Medtr3g013440	transcription factor radialis-like protein	2.14019	0.00325177
Medtr7g034345	uroporphyrinogen-III C-methyltransferase	2.11886	1.76e-14
Medtr4g091380	LRR and NB-ARC domain disease resistance protein	2.11861	3.34e-06
Medtr4g075190	mRNA splicing factor	2.11374	0.0199191
Medtr3g102310	carboxy-terminal domain cyclin	2.10737	1.65e-07
Medtr6g023770	ClC chloride channel family protein	2.10735	3.65e-67
Medtr5g019780	cupin family protein	2.09458	1.08e-08
Medtr1g112230	mevalonate diphosphate decarboxylase	2.08989	9.61e-16
Medtr4g113080	LisH-SSDP-WD40	2.08871	4.37e-11
Medtr4g485590	flavonoid glucosyltransferase	2.04463	1.95e-13
Medtr6g033615	UDP-glucosyltransferase family protein	2.02679	0.000653261
Medtr1g022445	dihydroflavonol 4-reductase	2.02027	0.00258396
Medtr5g008010	anaphase-promoting complex subunit cdc20-like protein	2.02016	0.0122744
Medtr1g110280	LRR receptor-like kinase	2.01847	3.02e-10
Medtr3g064620	hypothetical protein	2.01642	0.0399727
Medtr4g108100	hypothetical protein	2.00109	1.23e-06
Medtr4g083570	ZIP zinc/iron transport family protein	1.97406	0.0192712
Medtr2g070730	interactor of constitutive active ROPs protein	1.97396	1.4e-08
Medtr1g079370	phloem protein 2-B5	1.97245	2.58e-12
Medtr7g112530	replication factor A protein	1.95749	1.23e-06
Medtr2g095060	Ripening related protein family	1.9439	4.43e-06
Medtr1g069200	cytochrome P450 family 72 protein	1.94147	2.43e-16
Medtr7g015520	RALF	1.93222	0.000128469
Medtr4g076440	glucan endo-1	1.92579	6.52e-09
Medtr4g069250	NAD(P)H:quinone oxidoreductase	1.92346	4.32e-16
Medtr5g009780	cation/H+ exchanger 3	1.92344	0.0238172
Medtr1g061640	Myb/SANT-like DNA-binding domain protein	1.92077	0.0086805
Medtr4g133110	hypothetical protein	1.91984	8.17e-07
Medtr8g099640	origin recognition complex subunit 1	1.9052	5.42e-11
Medtr5g011250	leucoanthocyanidin dioxygenase-like protein	1.9025	0.00505689
Medtr2g081960	organic cation/carnitine transporter	1.90188	1.52e-15
Medtr2g025950	ubiquitin-protein ligase	1.89843	4.29e-37
Medtr6g028070	C2 domain first repeat protein	1.8972	0.000271608
Medtr3g110630	DUF1005 family protein	1.89104	2.33e-11
Medtr7g033445	polygalacturonase inhibitor	1.88973	3.06e-06
Medtr8g042510	PHD-zinc-finger-like domain protein	1.8887	0.0131501
Medtr4g131710	pre-mRNA processing protein PRP39	1.88187	0.00943938
Medtr1g026410	multi-copper oxidase-like protein	1.88047	3.23e-14
Medtr7g095890	DUF4378 domain protein	1.87393	2.17e-19
Medtr7g093030	myb-like transcription factor family protein	1.86939	0.00110719
Medtr3g102180	LRR receptor-like kinase family protein	1.86806	5.64e-09
Medtr1g106860	beta-D-xylosidase-like protein	1.86342	3.44e-29
Medtr1g105700	cysteine-rich receptor-kinase-like protein	1.8495	3.81e-15
Medtr4g128750	CAP	1.83548	2.01e-09
Medtr5g017810	transducin/WD-like repeat-protein	1.82635	0.0214593
Medtr2g010300	cytochrome P450 family protein	1.81641	8.94e-18
Medtr8g092890	transducin/WD-like repeat-protein	1.81466	9.46e-10	validated in qRT-PCR
Medtr8g086600	cellulose synthase-like protein	1.81002	5.71e-10
Medtr4g062540	DNA repair protein RAD51	1.80968	5.76e-15
Medtr7g011800	cyclin-dependent kinase C	1.80353	0.00045297
Medtr2g043900	respiratory burst oxidase-like protein	1.79613	1.55e-08
Medtr7g109390	alpha-L-arabinofuranosidase/beta-D-xylosidase	1.77554	8.66e-21
Medtr4g095042	LRR receptor-like kinase	1.77519	5.16e-29
Medtr5g028610	disease resistance protein (CC-NBS-LRR class) family protein	1.77337	0.0264051
Medtr8g071920	nodulin-like/MFS transporter	1.76904	4.65e-08
Medtr1g046510	hydroxyethylthiazole kinase family protein	1.76859	2.21e-17
Medtr3g019390	Serine/Threonine kinase family protein	1.75984	1.73e-13
Medtr2g025810	E3 ubiquitin-protein ligase UPL5-like protein	1.7588	1.94e-08
Medtr2g081950	organic cation/carnitine transporter-like protein	1.755	5.39e-15
Medtr1g048630	Serine/Threonine kinase domain protein	1.74775	2.6e-05
Medtr7g015120	DUF4378 domain protein	1.74043	0.000281397
Medtr3g089140	chromatin remodeling complex subunit	1.73494	4.24e-15
Medtr4g101950	translation factor EF-1 alpha-like protein	1.73133	8.31e-10
Medtr5g080360	glycerol-3-phosphate acyltransferase	1.73098	0.00890144
Medtr5g099010	GDP-fucose O-fucosyltransferase-like protein	1.72664	0.0237088
Medtr1g090680	LRR and NB-ARC domain disease resistance protein	1.72501	8.58e-08
Medtr7g115410	SSXT protein (amino-terminal region) protein	1.71111	0.016061
Medtr0305s0020	C2 calcium/lipid-binding and GRAM domain protein	1.70403	5.81e-14
Medtr4g077590	hypothetical protein	1.70387	0.00639445
Medtr7g056290	F-box protein interaction domain protein	1.68334	0.000319205
Medtr5g098060	fasciclin-like arabinogalactan protein	1.68243	1.04e-11
Medtr1g105595	cysteine-rich receptor-kinase-like protein	1.68026	9.89e-07
Medtr6g006990	carbonic anhydrase family protein	1.67696	7.48e-12
Medtr4g133920	Serine/Threonine kinase PBS1	1.67538	5.37e-28
Medtr3g110600	ergosterol biosynthetic-like protein	1.67011	4.63e-10
Medtr7g079110	heavy metal transport/detoxification superfamily protein	1.66988	1.62e-28
Medtr7g031370	ankyrin domain protein	1.65303	0.000121094
Medtr2g086580	PAK-box/P21-Rho-binding domain Rho GTPase activating protein	1.64545	8.37e-13
Medtr2g104860	plasma membrane H+-ATPase	1.63862	2.85e-05
Medtr6g016335	ATP sulfurylase	1.62372	3.72e-34
Medtr3g110182	auxin canalization protein	1.62355	1.77e-07
Medtr7g091390	AP2-like ethylene-responsive transcription factor	1.62096	0.00120601
Medtr5g010160	DUF3527 domain protein	1.61423	0.00298537
Medtr5g091570	magnesium transporter CorA family protein	1.61023	4.06e-24
Medtr2g041140	DEAD-box ATP-dependent RNA helicase	1.60105	2.06e-08
Medtr7g033475	polygalacturonase inhibitor	1.60034	3.64e-05
Medtr2g020380	Serine/Threonine kinase family protein	1.59792	7.4e-05
Medtr3g007690	50S ribosomal protein L5P	1.5948	5.35e-07
Medtr3g071460	Mad3/BUB1 hoMad3/BUB1-like region protein	1.5896	0.00287471
Medtr3g104570	IQ calmodulin-binding motif protein	1.5864	3.1e-05
Medtr3g102590	two-component response regulator	1.57989	6.06e-08
Medtr3g007770	cellulose synthase-like protein	1.57864	4.57e-07
Medtr1g086330	transmembrane protein	1.57256	0.00374642
Medtr7g074150	hypothetical protein	1.5692	1.44e-06
Medtr2g033650	transmembrane protein	1.5667	0.000294725
Medtr2g083390	UDP-glucosyltransferase family protein	1.56447	1.68e-19
Medtr5g009770	cation/H+ exchanger 3	1.54826	1.71e-30
Medtr3g062840	plant/F17O14-7 protein	1.54402	1.74e-07
Medtr0280s0030	DNA repair metallo-beta-lactamase family protein	1.5396	0.0391387
Medtr2g080220	malectin/receptor-like kinase family protein	1.53713	6.64e-11
Medtr8g101650	MYB-like transcription factor family protein	1.52324	0.000154669
Medtr4g105550	wall-associated receptor kinase galacturonan-binding protein	1.52277	0.000547593
Medtr3g113920	ER lumen protein retaining receptor-like protein	1.52246	2.53e-07
Medtr8g013860	AP2 domain class transcription factor	1.5189	0.0366466
Medtr2g087780	strictosidine synthase family protein	1.51498	0.000141187
Medtr1g010210	sulfate transporter-like protein	1.50613	0.00849486
Medtr5g010330	AT hook motif DNA-binding family protein	1.50063	6.95e-16
Medtr4g127780	hypothetical protein	1.49458	0.0294382
Medtr4g079110	glutaredoxin-C1 protein	1.48975	2.7e-05
Medtr4g056520	retinoid-inducible serine carboxypeptidase	1.48008	1.08e-32
Medtr3g093290	MFS transporter	1.48001	0.000150885
Medtr4g074470	PPR containing plant-like protein	1.4745	0.00162679
Medtr2g041260	ultraviolet-B-repressible protein	1.47412	0.0106431
Medtr1g067630	125 kDa kinesin-like protein	1.47277	0.0156448
Medtr2g087890	fatty acid hydroperoxide lyase	1.47022	1.39e-21
Medtr1g103500	senescence-associated protein SAG102	1.46422	1.03e-13
Medtr7g101050	cytoplasmic asparagine-tRNA ligase	1.45599	2.23e-07
Medtr6g004880	raffinose synthase or seed inhibition protein	1.45302	1.8e-05
Medtr4g082990	UDP-glucose 6-dehydrogenase family protein	1.44791	0.00784554
Medtr4g094285	beta-xylosidase/alpha-L-arabinofuranosidase-like protein	1.44733	1.14e-07
Medtr4g005190	beta-amyrin synthase	1.43777	1.35e-08
Medtr0034s0060	rhamnose biosynthetic-like enzyme	1.4336	1.3e-10
Medtr1g099150	hypothetical protein	1.4294	5.04e-10
Medtr4g064923	maternal effect embryo arrest protein	1.42785	0.0135324
Medtr1g100110	malectin/receptor-like kinase family protein	1.42042	6.03e-07
Medtr4g134250	calcineurin B-like protein	1.41855	2.41e-12
Medtr8g105210	PPR containing plant-like protein	1.41654	1.28e-11
Medtr1g106055	ribosomal RNA small subunit methyltransferase E	1.41449	8.02e-12
Medtr6g035305	fructose-1	1.41167	2.87e-44
Medtr8g093100	tonsoku-like protein	1.4106	3.53e-20
Medtr5g029190	cellulose synthase-like protein	1.40925	0.0177699
Medtr4g057470	DUF1635 family protein	1.40754	1.39e-06
Medtr4g107440	zinc ion-binding protein	1.39486	0.000899321
Medtr3g465590	Serine/Threonine-kinase DDB-G0267514-like protein	1.39374	1.54e-14
Medtr3g068200	protein phosphatase 2C-like protein	1.39037	7.79e-08
Medtr2g009720	class I glutamine amidotransferase	1.38671	5.53e-05
Medtr3g013790	disease resistance protein (CC-NBS-LRR class) family protein	1.38081	1.15e-17
Medtr7g111610	Serine/Threonine-kinase haspin	1.38081	1.93e-06
Medtr7g051510	glycoside hydrolase family 1 protein	1.37676	1.91e-05
Medtr8g091530	SAP domain protein	1.37501	3.14e-13
Medtr7g069950	40S ribosomal S4-like protein	1.37171	9.56e-16
Medtr8g076290	cytochrome P450 family monooxygenase	1.35753	3.28e-05
Medtr6g027540	calcium-dependent lipid-binding (CaLB domain) family protein	1.35733	0.00391557
Medtr1g008060	transcription factor jumonji (JmjC) domain protein	1.35136	9.09e-06
Medtr7g106540	EEIG1/EHBP1 protein amino-terminal domain protein	1.35118	0.00383402
Medtr4g113070	drug resistance transporter-like ABC domain protein	1.35055	4.79e-12
Medtr2g096230	exocyst subunit exo70 family protein	1.34976	9.79e-05
Medtr5g043970	UDP-glucose 6-dehydrogenase family protein	1.3383	8.98e-13
Medtr8g102140	hypothetical protein	1.33524	0.000157413
Medtr3g082830	GDSL-like lipase/acylhydrolase	1.33489	0.00107292
Medtr6g008170	armadillo/beta-catenin repeat protein	1.33074	9.88e-17
Medtr3g031400	UDP-glucosyltransferase family protein	1.33026	2.85e-07
Medtr7g113490	MAP kinase kinase kinase	1.32756	0.0319517
Medtr6g089530	DUF4378 domain protein	1.31637	9.84e-06
Medtr5g037310	wall-associated receptor kinase galacturonan-binding protein	1.31541	8.57e-10
Medtr4g109340	C2H2-type zinc finger protein	1.31491	0.0294139
Medtr1g008380	indole-3-pyruvate monooxygenase	1.31458	1.08e-12
Medtr1g051025	BTB/POZ ankyrin repeat protein	1.30981	2.03e-15
Medtr5g065900	plant/MNA5-17 protein	1.30716	7.3e-22
Medtr7g117505	triacylglycerol lipase-like protein	1.29722	4.98e-05
Medtr8g079250	heavy metal P-type ATPase	1.29355	1.85e-07
Medtr6g018400	F-box SKIP23-like protein	1.28085	6.72e-12
Medtr1g098250	holocarboxylase synthetase	1.27709	1.46e-08
Medtr1g022950	TRAM	1.27436	4.66e-08
Medtr3g022850	crossover junction endonuclease MUS81-like protein	1.26056	0.000423594
Medtr4g094535	tubulin	1.26029	9.99e-06
Medtr8g092300	crossover junction endonuclease EME1	1.25676	1.05e-06
Medtr4g132110	cationic peroxidase	1.2564	4.45e-17
Medtr3g093730	methylesterase	1.25573	4.71e-09
Medtr5g085340	ankyrin repeat protein	1.25357	1.36e-09
Medtr3g054380	histone H4 domain protein	1.24882	3.86e-06
Medtr5g064990	RING-H2 zinc finger protein	1.24683	0.000102362
Medtr5g067350	auxin response factor	1.24373	1.39e-09
Medtr6g018310	ribulose bisphosphate carboxylase small chain	1.24341	2.13e-10
Medtr3g110720	tubulin beta-1 chain	1.23956	9.46e-06
Medtr7g029345	ClC chloride channel family protein	1.23204	8.94e-11
Medtr2g007790	separase-like protein	1.23117	2.62e-12
Medtr4g077070	phospholipase A1	1.22496	1.11e-06
Medtr1g111120	exocyst complex component 84B	1.22365	0.000419475
Medtr7g033685	RNA-directed DNA methylation protein	1.22001	2.82e-06
Medtr3g078380	myosin heavy chain kinase B-like protein	1.21911	0.000233435
Medtr4g100530	transmembrane protein	1.21702	2.42e-09
Medtr4g116520	octicosapeptide/phox/Bem1p domain kinase superfamily protein	1.21088	0.0187982
Medtr7g053290	enoyl-acyl-carrier reductase	1.20787	1.16e-05
Medtr5g091930	citrate synthase 3	1.20041	2.24e-05
Medtr6g026730	FAD-dependent oxidoreductase	1.19962	8.92e-09
Medtr4g125920	XH/XS domain protein	1.19875	5.18e-11
Medtr7g099820	cation/H+ exchanger 3	1.1912	2.19e-18
Medtr5g033100	MATE efflux family protein	1.19079	5.99e-07
Medtr4g105680	GDSL esterase/lipase plant-like protein	1.18994	7.24e-20
Medtr8g101670	adenine nucleotide alpha hydrolase-like domain kinase	1.18854	1.88e-07
Medtr2g090660	hypothetical protein	1.18844	1.37e-06
Medtr3g072260	peroxidase family protein	1.18083	2e-15
Medtr3g087150	plant/T5J17-70 protein	1.17932	1.9e-05
Medtr8g032270	dTDP-4-dehydrorhamnose dehydrogenase	1.17915	8.75e-06
Medtr7g118170	3-ketoacyl-CoA synthase-like protein	1.17438	3.04e-06
Medtr6g088445	polyketide cyclase/dehydrase and lipid transporter	1.1704	2.34e-14
Medtr4g092640	squalene monooxygenase	1.16188	1.94e-09
Medtr7g106870	transducin family protein/WD-40 repeat protein	1.15808	1.56e-18
Medtr2g450310	flavin-binding monooxygenase-like protein	1.15598	1.95e-05
Medtr8g097370	tubby C 2 protein	1.15036	0.000155457
Medtr2g072470	solanesyl diphosphate synthase	1.14677	2.66e-29
Medtr1g045065	actin-related protein 2/3 complex	1.14672	0.000100569
Medtr7g026320	hypothetical protein	1.14322	2.78e-17
Medtr0027s0090	hypothetical protein	1.13786	1.25e-15
Medtr3g051240	purple acid phosphatase superfamily protein	1.13401	5.19e-13
Medtr1g071920	heat shock 22 kDa protein	1.13317	3.78e-12
Medtr1g033000	receptor kinase TMK1-like protein	1.13037	1.16e-13
Medtr2g008380	somatic embryogenesis receptor-like kinase	1.12705	2.17e-07
Medtr1g054175	WRC protein	1.12288	7.35e-16
Medtr2g009190	minichromosome maintenance (MCM2/3/5) family protein	1.12253	0.0029755
Medtr4g105220	tryptophan aminotransferase-like protein	1.12143	0.000372304
Medtr6g088425	AP2 domain class transcription factor	1.11702	0.0364346
Medtr7g089950	phosphatidylinositol-4-phosphate 5-kinase family protein	1.1162	0.015425
Medtr7g096520	poly(ADP-ribose) polymerase domain protein	1.11607	1.32e-22
Medtr1g110210	protein phosphatase 2C family protein	1.11007	0.000111078
Medtr4g077900	acyl:CoA ligase	1.10983	1.58e-11
Medtr6g047750	GRAS family transcription factor	1.10894	2.82e-07
Medtr2g105260	receptor-like kinase	1.10889	9.55e-14
Medtr4g109020	transmembrane protein	1.10839	1.27e-07
Medtr4g036445	PWWP domain protein	1.10751	4.56e-10
Medtr6g088715	DNA (cytosine-5)-methyltransferase CMT3-like protein	1.10405	1.53e-05
Medtr1g088990	U1 small nuclear C-like ribonucleoprotein	1.1027	1.33e-07
Medtr5g070950	hypothetical protein	1.09898	0.00081117
Medtr5g068780	60S ribosomal protein L6	1.09505	0.00113574
Medtr7g067380	glycerol-3-phosphate acyltransferase	1.09184	1.05e-16
Medtr2g436710	multidrug resistance protein ABC transporter family protein	1.08788	1.21e-11
Medtr8g446540	GPI-GlcNAc transferase complex	1.08558	2.43e-06
Medtr7g110000	boron transporter-like protein	1.08365	4.07e-18
Medtr1g013440	39S ribosomal protein L53/MRP-L53	1.08343	1.08e-12
Medtr1g040320	benzyl alcohol O-benzoyltransferase	1.08178	0.00115314
Medtr8g102340	glucan endo-1	1.08134	0.000123573
Medtr8g465910	E3 ubiquitin-protein ligase RMA1H1-like protein	1.07877	1.55e-06
Medtr3g095560	RING-H2 zinc finger protein	1.07697	5.51e-08
Medtr3g113210	glyoxal oxidase amino-terminal protein	1.07563	3.34e-07
Medtr1g025075	RNase L inhibitor ABC superfamily protein	1.07201	9.91e-21
Medtr5g017070	DNA polymerase	1.068	2.01e-06
Medtr3g105080	ferredoxin-like protein	1.0623	0.000247893
Medtr4g035330	cytochrome P450 family 81 protein	1.05626	0.000267777
Medtr8g028050	metal transporter Nramp3 protein	1.0561	0.00876051
Medtr8g071250	mechanosensitive ion channel family protein	1.0554	5.04e-11
Medtr3g106420	SPFH/band 7/PHB domain membrane-associated family protein	1.0541	0.000238418
Medtr2g101040	NADP-dependent malic enzyme-like protein	1.05384	1e-35
Medtr2g099990	C2H2-type zinc finger protein	1.04929	2.45e-06
Medtr3g079210	Lipid transfer protein	1.04921	2.51e-10
Medtr4g101630	soluble acid invertase FRUCT2	1.0451	4.74e-18
Medtr1g063170	ABC transporter B family protein	1.04304	7.78e-07
Medtr4g122710	transmembrane protein	1.03541	0.000500887
Medtr6g075870	disease resistance protein (TIR-NBS-LRR class)	1.03344	4.3e-26
Medtr1g079460	phloem protein 2-B11	1.02864	0.046915
Medtr8g016120	adenine nucleotide alpha hydrolase-like domain kinase	1.0217	2.93e-09
Medtr4g126910	EndA/NucM family nuclease	1.01859	1.16e-08
Medtr2g015500	GDSL esterase/lipase plant-like protein	1.01853	0.0200122
Medtr3g070100	sedoheptulose-1	1.00948	3.14e-17
Medtr4g020070	LRR receptor-like kinase	1.00012	9.3e-06
Medtr1g070365	cytochrome P450 family-dependent fatty acid hydroxylase	0.998877	0.000409762
Medtr2g018125	subtilisin-like serine protease	0.997282	0.000240456
Medtr7g094620	DUF21 domain plant protein	0.99681	1.61e-07
Medtr5g012870	auxin canalization protein	0.99579	1.15e-06
Medtr5g027970	extra-large GTP-binding protein	-0.995146	8.4e-11
Medtr2g028950	regulatory protein NPR1	-0.995808	1.58e-09
Medtr4g116170	F-box/LRR-like protein	-1.00084	8.25e-07
Medtr2g033000	protein phosphatase 2C-like protein	-1.00173	2.27e-10
Medtr1g081850	hypothetical protein	-1.00271	8.98e-11
Medtr3g064390	small GTPase family RAB protein	-1.00289	9.1e-15
Medtr6g068970	LRR receptor-like kinase family protein	-1.0081	0.00036679
Medtr7g116380	serine/threonine-protein phosphatase PP1	-1.00819	1.15e-15
Medtr1g067150	RabGAP/TBC domain protein	-1.00821	0.00030086
Medtr5g090580	UDP-glucose flavonoid 3-O-glucosyltransferase	-1.0171	0.00052132
Medtr1g085160	phytochrome protein A	-1.01898	2.17e-24
Medtr7g099330	indole-3-pyruvate monooxygenase	-1.02437	0.0251891
Medtr2g095290	SNF1-related kinase regulatory subunit beta-2	-1.02545	9.16e-09
Medtr7g070240	nucleolar complex-associated protein	-1.02635	1.69e-07
Medtr1g088680	multidrug resistance protein ABC transporter family protein	-1.02807	1.41e-06
Medtr2g097467	GRAS family transcription factor	-1.02955	0.000698588
Medtr2g034440	glucan endo-1	-1.04264	1.61e-06
Medtr4g007570	Novel GRP family	-1.04293	1.97e-14
Medtr1g022255	methyltransferase PMT16	-1.04368	2.44e-05
Medtr3g072650	phosphatidylinositol-4-phosphate 5-kinase	-1.04733	1.33e-07
Medtr3g009130	DUF842 domain protein	-1.05067	0.0101263
Medtr3g448370	RNA recognition motif 2 in plant MEI2-like protein	-1.05244	2.28e-21
Medtr4g088750	tyrosine kinase family protein	-1.06459	3.52e-10
Medtr7g068220	hypothetical protein	-1.0721	1.74e-06
Medtr8g080470	endoplasmic reticulum metallopeptidase-like protein	-1.07227	2.1e-05
Medtr8g094070	chromatin-remodeling complex ATPase chain	-1.07357	5.96e-09
Medtr3g110280	glycoside hydrolase family 18 protein	-1.08427	0.0218068
Medtr8g031270	calcium-dependent lipid-binding (CaLB domain) family protein	-1.09613	3.01e-08
Medtr1g087240	alpha-L-arabinofuranosidase/beta-D-xylosidase	-1.10143	6.72e-08
Medtr8g099320	transmembrane amino acid transporter family protein	-1.10283	6.98e-06
Medtr8g024380	subtilisin-like serine protease	-1.10355	0.0149016
Medtr3g105820	translocon at the inner envelope membrane ofs protein 55-II	-1.10459	2.69e-18
Medtr2g007330	DUF639 family protein	-1.10715	4.09e-17
Medtr2g032100	UDP-D-glucose/UDP-D-galactose 4-epimerase	-1.12502	4.94e-15
Medtr0031s0060	amino acid permease	-1.12992	0.000332496
Medtr7g116330	ethylene receptor	-1.14912	6.89e-15
Medtr3g099150	nodulin-like/MFS transporter	-1.15861	0.0373914
Medtr6g060170	RmlC-like cupins superfamily protein	-1.16567	8.12e-14
Medtr8g022300	dormancy/auxin associated protein	-1.17118	0.000216822
Medtr5g030280	AIG2-like (avirulence induced protein) family protein	-1.17166	3.35e-09
Medtr3g115670	senescence-associated E3 ubiquitin ligase	-1.17886	8.4e-22
Medtr8g098495	hydroxyproline-rich glycoprotein family protein	-1.17923	3.4e-09
Medtr6g014186	UDP-glucosyltransferase	-1.18093	1.2e-06
Medtr3g013710	aicarft/IMPCHase bienzyme family protein	-1.18137	5.75e-24
Medtr8g026730	SAUR-like auxin-responsive family protein	-1.18807	7.5e-07
Medtr4g117960	UDP-glucosyltransferase family protein	-1.20253	0.0481326
Medtr2g012520	Novel GRP family	-1.20573	1.77e-06
Medtr4g094255	endoplasmic reticulum vesicle transporter	-1.21039	5.44e-36
Medtr5g006070	sugar porter (SP) family MFS transporter	-1.21226	2.84e-23
Medtr2g026080	auxin-responsive family protein	-1.21405	7.7e-22
Medtr6g054890	cytochrome b5-like heme/steroid-binding domain protein	-1.21746	2.85e-34
Medtr5g098250	emp24/gp25L/p24 family protein	-1.22327	9.92e-32
Medtr2g436870	synaptobrevin-like protein	-1.22371	1.19e-06
Medtr1g040195	benzyl alcohol O-benzoyltransferase	-1.22557	1.6e-15
Medtr4g080350	DnaJ heat shock amino-terminal domain protein	-1.23395	2.11e-24
Medtr1g051230	condensin complex subunit 1	-1.23602	2.79e-05
Medtr2g064620	FAD/NAD(P)-binding oxidoreductase family protein	-1.23748	2.83e-22
Medtr1g090630	nuclear transport factor 2 (NTF2) family protein	-1.23956	2.94e-06
Medtr4g014810	GTP-binding elongation factor Tu family protein	-1.24304	3.47e-14
Medtr2g029125	elongation factor Tu GTP-binding domain protein	-1.25308	4.56e-14
Medtr3g078623	formin-like 2 domain protein	-1.25441	0.00975003
Medtr4g122220	enoyl-CoA hydratase/isomerase family protein	-1.27906	1.73e-22
Medtr3g095620	calcium-dependent kinase family protein	-1.28049	3.47e-09
Medtr7g104680	iron-sulfur assembly IscA-like protein	-1.28726	2.49e-06
Medtr1g029500	F-box SKP2A-like protein	-1.3	9.45e-06
Medtr3g463900	peptidyl-prolyl cis-trans isomerase	-1.30307	1.7e-28
Medtr6g027600	transmembrane protein	-1.30729	4.88e-16
Medtr3g070800	Serine/Threonine-kinase CCR4-like protein	-1.31258	2.95e-05
Medtr1g115870	chalcone-flavanone isomerase family protein	-1.32073	2.35e-07
Medtr3g085890	NADH-ubiquinone reductase complex 1 MLRQ subunit	-1.326	1.92e-18
Medtr3g449620	polyamine oxidase-like protein	-1.3316	1.44e-07
Medtr7g069480	DnaJ heat shock amino-terminal domain protein	-1.33357	6.59e-14
Medtr7g109135	substrate carrier family protein	-1.33919	7.3e-19
Medtr2g044880	pectinesterase/pectinesterase inhibitor	-1.35425	6.35e-25
Medtr2g008710	cationic peroxidase	-1.35735	0.0229772
Medtr2g014240	auxin-repressed/dormancy-associated protein	-1.35935	3.49e-05
Medtr8g042650	disease resistance protein (TIR-NBS-LRR class)	-1.36213	3.54e-10
Medtr3g103410	plant/MWF20 protein	-1.36262	1.26e-05
Medtr5g075340	ATP-dependent zinc metalloprotease FTSH protein	-1.37011	0.00184868
Medtr5g090910	glutathione S-transferase	-1.37277	1.65e-06
Medtr2g097463	GRAS family transcription factor	-1.37432	6.6e-05
Medtr6g088260	disease resistance protein (TIR-NBS-LRR class)	-1.37501	0.000129337
Medtr3g088590	IAA-amino acid hydrolase ILR1-like protein	-1.37852	1.55e-07
Medtr1g027040	receptor-like kinase	-1.38036	8.08e-06
Medtr4g083210	L-ascorbate oxidase-like protein	-1.39382	0.0478844
Medtr2g049980	Lipid transfer protein	-1.39506	0.000942346
Medtr2g006910	cysteine-rich RLK (receptor-like kinase) protein	-1.40038	6.76e-23
Medtr7g021720	NAD(P)H-quinone oxidoreductase chain 4	-1.40668	0.00503315
Medtr4g064380	haloacid dehalogenase-like hydrolase	-1.40677	5.77e-16
Medtr3g463080	sodium-dependent phosphate transporter	-1.40766	5.95e-25
Medtr5g049240	LAG1 longevity assurance-like protein	-1.40823	3.99e-13
Medtr5g075220	WNK kinase	-1.41445	1.38e-11
Medtr8g064170	NAD-dependent aldehyde dehydrogenase family protein	-1.41668	4.27e-09
Medtr6g014150	UDP-glucosyltransferase family protein	-1.41732	1.7e-11
Medtr0032s0040	2OG-Fe(II) oxygenase family oxidoreductase	-1.42334	0.0131035
Medtr8g018690	seed linoleate 9S-lipoxygenase	-1.43564	1.17e-08
Medtr2g087950	cellulose synthase-like protein	-1.44056	3.54e-06
Medtr3g087950	gamma-glutamyltranspeptidase	-1.44499	3.9e-06
Medtr0011s0320	triose-phosphate transporter family protein	-1.45833	7.26e-05
Medtr4g088225	cellulose synthase-like protein D3	-1.45888	9.1e-07
Medtr1g112830	DHHC-type zinc finger protein	-1.4609	1.85e-06
Medtr5g019050	LysM-domain receptor-like kinase	-1.46701	0.00510247
Medtr8g036160	AT hook motif DNA-binding family protein	-1.49419	2.66e-17
Medtr0189s0010	MAP3K-like kinase	-1.49825	0.0191191
Medtr3g051530	DUF4228 domain protein	-1.50374	0.001069
Medtr8g037880	flavin containing monooxygenase FMO GS-OX-like protein	-1.5185	7.78e-05
Medtr8g066820	PLATZ transcription factor family protein	-1.52598	2.1e-09
Medtr1g061170	heat shock transcription factor A3	-1.52916	7.82e-10
Medtr8g099945	heat shock cognate 70 kDa-like protein	-1.53111	2.3e-27
Medtr7g023730	polygalacturonase inhibitor protein	-1.53634	0.0021993
Medtr8g068830	isochorismatase hydrolase family protein	-1.54406	9.85e-19
Medtr1g008220	CCT motif protein	-1.55292	1.8e-07
Medtr8g083450	hypothetical protein	-1.56367	4.21e-05
Medtr3g051570	DUF4228 domain protein	-1.58678	3.8e-09
Medtr8g432460	BON1-associated-like protein	-1.59908	0.000421524
Medtr5g027910	disease resistance protein (CC-NBS-LRR class) family protein	-1.6163	1.28e-05
Medtr3g022930	disease resistance protein (TIR-NBS-LRR class)	-1.62108	9.54e-20
Medtr5g025750	transmembrane protein	-1.62207	1.09e-09
Medtr3g061570	hypothetical protein	-1.62565	6.27e-06
Medtr7g014430	LRR receptor-like kinase family protein	-1.62742	3.22e-06
Medtr2g101640	peptide/nitrate transporter plant	-1.63519	1.49e-09
Medtr6g071475	alpha/beta hydrolase family protein	-1.63989	0.000248478
Medtr8g104870	plant cadmium resistance protein	-1.64848	1.04e-11
Medtr5g012000	plant invertase/pectin methylesterase inhibitor	-1.65688	0.000224058
Medtr1g077030	4	-1.67289	1.45e-06
Medtr2g064470	NAC transcription factor-like protein	-1.68361	2.18e-07
Medtr7g063010	L-type lectin-domain receptor kinase S.4	-1.69025	2.93e-17
Medtr1g107425	cinnamyl alcohol dehydrogenase-like protein	-1.69293	2.2e-18
Medtr3g107770	rare lipoprotein A-like double-psi beta-barrel protein	-1.69648	1.41e-12
Medtr4g073040	heavy metal transport/detoxification superfamily protein	-1.70661	4.19e-07
Medtr1g089310	gibberellin receptor GID1c-like protein	-1.72134	4.76e-13
Medtr3g055380	membrane-bound O-acyltransferase family MBOAT protein	-1.72731	0.000848459
Medtr5g089580	hypothetical protein	-1.7306	0.00185593
Medtr3g027330	receptor-like protein	-1.75517	8.58e-10
Medtr1g096270	LRR receptor-like kinase family protein	-1.76409	5.92e-07
Medtr3g098430	Calnexin 2	-1.77963	9.94e-37
Medtr4g122530	WRKY family transcription factor	-1.78565	0.0165025
Medtr5g029100	xyloglucan endotransglucosylase/hydrolase family protein	-1.80929	5.07e-12
Medtr8g023770	inactive purple acid phosphatase-like protein	-1.812	1.5e-33
Medtr2g015040	ethylene response factor	-1.83055	3.69e-14
Medtr3g104640	DUF3511 domain protein	-1.84695	1.58e-18
Medtr2g079300	DUF2921 family protein	-1.85337	0.00299678
Medtr4g120040	late embryogenesis abundant protein	-1.86082	0.0261979
Medtr5g091390	WRKY family transcription factor	-1.88581	4.2e-08
Medtr3g073590	electron carrier/protein disulfide oxidoreductase	-1.91515	1.26e-25
Medtr6g027160	cytochrome b5-like heme/steroid-binding domain protein	-1.921	1.68e-23
Medtr2g021690	T1.3 protein	-1.94236	5.4e-05
Medtr1g032930	receptor-like kinase	-1.99296	1.46e-26
Medtr2g009980	oligopeptide transporter OPT family protein	-1.99773	4.1e-14
Medtr8g020970	linoleate 13S-lipoxygenase 2-1	-1.99965	4.45e-14
Medtr2g075780	gamma-glutamylhydrolase	-2.00221	3.25e-18
Medtr4g035180	Serine/Threonine-kinase CCR3-like protein	-2.00891	1.08e-06
Medtr6g086280	multiprotein bridging factor 1b-like protein	-2.01713	3.75e-21
Medtr1g069275	indole-3-pyruvate monooxygenase	-2.01797	3.36e-16
Medtr1g037610	LRR and NB-ARC domain disease resistance protein	-2.02684	1.31e-06
Medtr8g096860	hypothetical protein	-2.05658	5.63e-17
Medtr7g033320	NAC transcription factor-like protein	-2.07324	0.000165267
Medtr5g068660	hypothetical protein	-2.07778	2.61e-35
Medtr4g032320	receptor-like protein	-2.11923	5.54e-12
Medtr2g010470	LRR receptor-like kinase family protein	-2.12986	0.000764084
Medtr1g076400	E3 ubiquitin ligase PUB14	-2.1423	1.22e-13
Medtr7g035095	plant/MGF10-16 protein	-2.14298	0.00115164
Medtr8g018735	seed linoleate 9S-lipoxygenase	-2.15539	6.57e-19
Medtr5g093530	exocyst subunit exo70 family protein	-2.15707	0.0141711
Medtr8g104645	pectinesterase	-2.1824	0.00312691
Medtr3g464580	asparagine synthetase [glutamine-hydrolyzing] protein	-2.19859	0.00884695
Medtr7g095710	calcium-transporting ATPase	-2.21083	6.06e-10
Medtr3g083920	chalcone and stilbene synthase family protein	-2.26725	3.11e-12
Medtr8g010180	LRR receptor-like kinase	-2.27388	2.13e-35
Medtr1g077480	alpha-galactosidase-like protein	-2.2834	1.86e-05
Medtr5g094210	Lipid transfer protein	-2.2845	5.61e-29
Medtr8g095110	MACPF domain protein	-2.28702	3.35e-19
Medtr8g005225	DUF247 domain protein	-2.31323	0.000156627
Medtr8g445990	Ca2+-ATPase amino-terminal autoinhibitory domain protein	-2.36232	0.0104527
Medtr3g462280	equilibrative nucleoside transporter	-2.38768	0.000733765
Medtr5g031310	cinnamyl alcohol dehydrogenase-like protein	-2.43237	3.75e-09
Medtr4g005750	4-coumarate:CoA ligase-like protein	-2.44316	1.38e-21
Medtr4g082355	transmembrane protein	-2.45963	0.00982217
Medtr4g091840	G-type lectin S-receptor-like Serine/Threonine-kinase	-2.46858	4.05e-12
Medtr3g069190	2-nitropropane dioxygenase-like protein	-2.51795	1.74e-16
Medtr2g105680	LRR receptor-like kinase family protein	-2.51797	1.56e-14
Medtr2g097473	GRAS family transcription factor	-2.52903	0.00248086
Medtr8g099795	heat shock 70 kDa protein	-2.65055	6.03e-36
Medtr8g028800	disease resistance protein (TIR-NBS-LRR class)	-2.67767	1.23e-17
Medtr1g115820	chalcone-flavanone isomerase family protein	-2.70848	4.23e-42	validated in qRT-PCR
Medtr2g037760	DUF4228 domain protein	-2.72913	6.76e-11
Medtr4g065093	hypothetical protein	-2.78461	3.98e-11
Medtr8g023760	3-oxo-5-alpha-steroid 4-dehydrogenase	-2.81513	7.35e-13
Medtr7g015280	receptor-like kinase feronia-like protein	-2.82805	3.67e-08
Medtr6g045633	leguminosin proline-rich group669 secreted peptide	-2.87474	1.41e-22
Medtr4g088170	cytochrome P450 family flavone synthase	-2.88662	1.99e-34
Medtr1g069430	Zn-dependent alcohol dehydrogenase family	-2.90411	5.83e-10
Medtr6g029460	NADP-specific glutamate dehydrogenase	-2.93879	1e-26
Medtr6g038090	disease resistance protein (TIR-NBS-LRR class)	-2.96158	7.89e-05
Medtr7g023670	polygalacturonase inhibiting protein	-3.00085	3.84e-11
Medtr4g045973	diacylglycerol kinase domain protein	-3.00604	1.47e-09
Medtr7g072270	LURP-one-like protein	-3.00864	2.46e-06
Medtr6g084250	hypothetical protein	-3.02285	2.93e-07
Medtr4g126970	Serine/Threonine kinase family protein	-3.07823	1.74e-17
Medtr4g014540	ferritin	-3.08117	1.21e-11
Medtr1g025340	DUF668 family protein	-3.08463	3.39e-11
Medtr7g063440	chromosome condensation regulator RCC1 repeat protein	-3.0875	5.93e-87
Medtr3g064420	long-chain acyl-CoA synthetase	-3.10566	6.56e-27
Medtr7g072250	tubby C 2 protein	-3.11372	4.34e-09
Medtr1g062630	allergen Pru protein	-3.1171	6.45e-10
Medtr4g072030	polyol/monosaccharide transporter 1	-3.11759	6.08e-30
Medtr5g017470	heat shock transcription factor	-3.15881	4.07e-23
Medtr1g104890	cysteine-rich receptor-kinase-like protein	-3.17138	2.19e-05
Medtr0722s0020	receptor-like kinase	-3.24542	7.6e-14
Medtr8g432390	BON1-associated-like protein	-3.25671	5.94e-07
Medtr8g015040	LRR receptor-like kinase plant	-3.30076	5.4e-19
Medtr3g051610	DUF4228 domain protein	-3.37079	3.87e-45
Medtr4g065060	hypothetical protein	-3.38379	9.75e-09
Medtr7g104110	drug resistance transporter-like ABC domain protein	-3.43066	5.22e-09
Medtr5g026620	ubiquinol oxidase 1a	-3.44189	3.95e-47
Medtr7g065980	laccase/diphenol oxidase family protein	-3.4607	1.97e-06
Medtr3g462710	proton-dependent oligopeptide transport family protein	-3.51873	2.28e-33
Medtr8g020940	cytochrome P450 family monooxygenase	-3.52143	1.21e-06
Medtr4g117330	adenylate isopentenyltransferase	-3.56143	0.00404379
Medtr2g067980	lectin kinase family protein	-3.57452	1.76e-16
Medtr1g098460	AP2 domain class transcription factor	-3.58488	1.06e-19
Medtr7g093790	disease resistance response protein	-3.64639	2.36e-07
Medtr8g014360	drug resistance transporter-like ABC domain protein	-3.80394	2.97e-13
Medtr6g084640	dehydrin	-3.81856	0.000239444
Medtr8g007035	plastocyanin-like domain protein	-3.82801	1.84e-48
Medtr4g065107	hypothetical protein	-3.87901	0.038114
Medtr6g046630	eukaryotic translation initiation factor 3c	-3.88699	0.000184471
Medtr7g074710	dihydroflavonol 4-reductase-like protein	-3.90275	1.61e-33
Medtr5g064060	17.6 kDa class I heat shock protein	-4.06166	0.000956062
Medtr3g106430	SPFH/band 7/PHB domain membrane-associated family protein	-4.1991	2.05e-20
Medtr8g432400	C2 domain protein	-4.2205	4.71e-09
Medtr8g007020	plastocyanin-like domain protein	-4.28346	7.34e-37
Medtr4g118800	plant integral membrane protein	-4.29212	3.38e-19
Medtr3g031220	WRKY transcription factor	-4.45489	8.97e-34
Medtr3g111150	serpin-like protein	-4.48247	0.0349789
Medtr7g063950	transmembrane protein	-4.72781	0.0245696
Medtr4g102840	calmodulin-binding protein	-4.8326	1.2e-08
Medtr7g063030	L-type lectin-domain receptor kinase S.4	-4.83777	5.93e-49
Medtr6g021870	hypothetical protein	-4.86484	0.0453097
Medtr6g034880	hypothetical protein	-4.96018	0.035672
Medtr4g076430	glucan endo-1	-5.04931	8.22e-26
Medtr1g067480	exocyst subunit exo70 family protein	-5.0704	0.00998085
Medtr5g090810	HXXXD-type acyl-transferase family protein	-5.08435	0.0157855
Medtr4g133620	auxin-responsive family protein	-5.1387	1.32e-47
Medtr4g102460	hypothetical protein	-5.18327	0.00110268
Medtr5g098720	phenylalanine ammonia-lyase-like protein	-5.25268	7.62e-19
Medtr3g450310	myb-like DNA-binding domain	-5.4413	0.000677192
Medtr4g064887	NAD(P)-binding rossmann-fold protein	-5.54065	1.04e-52
Medtr2g014760	glutaredoxin-C1 protein	-5.6002	3.58e-07
Medtr2g451100	hypothetical protein	-5.6564	1.68e-24
Medtr4g052300	short-chain dehydrogenase/reductase	-5.79053	5.82e-12
Medtr8g068450	leguminosin proline-rich group669 secreted peptide	-5.88432	1.58e-06
Medtr6g021850	hypothetical protein	-6.14493	0.000306541
Medtr5g090830	HXXXD-type acyl-transferase family protein	-6.75763	7.37e-06
Medtr7g016800	chalcone and stilbene synthase family protein	-6.76892	3.43e-18
Medtr1g097935	chalcone and stilbene synthase family protein	-6.83514	6.24e-16
Medtr5g007760	chalcone and stilbene synthase family protein	-6.92552	5.43e-13
Medtr6g037610	AP2 domain class transcription factor	-7.03787	1.37e-21
Medtr3g098580	AP2 domain class transcription factor	-7.18263	8.67e-07
Medtr1g032140	1-aminocyclopropane-1-carboxylate oxidase-like protein	-7.2517	6.98e-61
Medtr3g088705	hypothetical protein	-7.30049	5.42e-08
Medtr7g093820	disease resistance response protein	-7.36825	1.71e-11
Medtr0334s0010	plastocyanin-like domain protein	-7.88284	1.03e-07
Medtr6g034905	extensin-like region protein	-8.31048	1.42e-09
Medtr5g007460	cytochrome P450 family monooxygenase	-9.55957	1.21e-09
Medtr7g016820	chalcone and stilbene synthase family protein	-9.75595	7.47e-12

## Sheet: Table S6c
Table S6c. List of differentially expressed genes in the shoot apices and leaves of Mting2-1 mutant compared to wild type R108 identified in Table S4 that are also enriched with H3K4me3 mark in the Mting2-1 mutant. Only DEGs with adjusted p-value ≤ 0.05
Gene ID	Shoot apex log2FoldChange	padj	Leaves log2FoldChange	padj	description	Which list in Table S4
Medtr5g066180	1.06202	0.000121283	0.839207	0.00185237	MADS-box transcription factor	MADS, SVP
Medtr5g091390	0.638738	0.00236028	-1.88581	4.2e-08	WRKY family transcription factor	WRKY
Medtr7g093030	0.961162	0.00176563	1.86939	0.00110719	myb-like transcription factor family protein	MYB
Medtr2g033820	1.14651	0.00420697	-0.853603	0.0299048	WRKY family transcription factor	WRKY
Medtr8g020940	0.68552	0.00255195	-3.52143	1.21e-06	cytochrome P450 family monooxygenase	Stress-related
Medtr3g089140	1.55746	2.36e-08	1.73494	4.24e-15	chromatin remodeling complex subunit	chromatin
Medtr4g122530	1.90613	3.39e-06	-1.78565	0.0165025	WRKY family transcription factor	WRKY
Medtr4g035330	1.46958	0.000155359	1.05626	0.000267777	cytochrome P450 family 81 protein	Stress-related
Medtr8g063280	1.8147	0.00159254	2.66176	0.00247514	cytochrome P450 family protein	Stress-related
Medtr1g069200	1.92378	0.00124918	1.94147	2.43e-16	cytochrome P450 family 72 protein	Stress-related
Medtr2g010300	1.9776	4.94e-11	1.81641	8.94e-18	cytochrome P450 family protein	Stress-related
Medtr8g098565	2.26871	0.000247981	2.24875	6.49e-12	cytochrome P450 family protein	Stress-related
Medtr4g088425	2.94956	6.81e-09	4.77264	0.000246837	cytochrome P450 family protein	Stress-related
Medtr5g007460	4.7236	0.00145208	-9.55957	1.21e-09	cytochrome P450 family monooxygenase	Stress-related
Medtr3g114060	5.25774	0.00932138	not DEG in leaves RNA-seq		Myb-like DNA-binding domain protein	MYB
Medtr7g029275	1.03351	0.0163877	not DEG in leaves RNA-seq		cytochrome P450 family protein	Stress-related
Medtr4g095050	1.05756	0.0217822	not DEG in leaves RNA-seq		cytochrome P450 family protein	Stress-related
Medtr7g075390	1.21801	0.0277735	not DEG in leaves RNA-seq		cytochrome P450 family protein	Stress-related
Medtr7g096340	2.00333	0.0400514	not DEG in leaves RNA-seq		cytochrome P450 family 94 protein	Stress-related
Medtr5g070010	4.40708	0.00125333	not DEG in leaves RNA-seq		cytochrome P450 family-dependent fatty acid hydroxylase	Stress-related
Medtr1g089310	not DEG in apex RNA-seq		-1.72134	4.76e-13	gibberellin receptor GID1c-like protein	Gibberellin related
Medtr1g008220	not DEG in apex RNA-seq		-1.55292	1.8e-07	CCT motif protein	Photoperiod
Medtr8g094070	not DEG in apex RNA-seq		-1.07357	5.96e-09	chromatin-remodeling complex ATPase chain	chromatin
Medtr1g085160	not DEG in apex RNA-seq		-1.01898	2.17e-24	phytochrome protein A	Photoperiod
Medtr1g109350	not DEG in apex RNA-seq		2.70003	8.23e-32	B-box zinc finger protein	Photoperiod
Medtr3g450310	not DEG in apex RNA-seq		-5.4413	0.000677192	myb-like DNA-binding domain	MYB
Medtr3g031220	not DEG in apex RNA-seq		-4.45489	8.97e-34	WRKY transcription factor	WRKY
Medtr8g101650	not DEG in apex RNA-seq		1.52324	0.000154669	MYB-like transcription factor family protein	MYB
Medtr1g061640	not DEG in apex RNA-seq		1.92077	0.0086805	Myb/SANT-like DNA-binding domain protein	WRKY
Medtr5g076960	not DEG in apex RNA-seq		2.54357	5.63e-31	myb transcription factor	MYB
Medtr5g064060	not DEG in apex RNA-seq		-4.06166	0.000956062	17.6 kDa class I heat shock protein	Stress-related
Medtr5g017470	not DEG in apex RNA-seq		-3.15881	4.07e-23	heat shock transcription factor	Stress-related
Medtr4g088170	not DEG in apex RNA-seq		-2.88662	1.99e-34	cytochrome P450 family flavone synthase	Stress-related
Medtr1g061170	not DEG in apex RNA-seq		-1.52916	7.82e-10	heat shock transcription factor A3	Stress-related
Medtr8g076290	not DEG in apex RNA-seq		1.35753	3.28e-05	cytochrome P450 family monooxygenase	Stress-related
